# Supplementary material for: Combinatorial Control of Light Induced Chromatin Remodeling and Gene Activation in Neurospora
Source: PLoS Genet. 2015 Mar 30;11(3):e1005105. doi: 10.1371/journal.pgen.1005105 (PMC4378982; doi:10.1371/journal.pgen.1005105)
Supplement: S1 Table — (XLSX) [file pgen.1005105.s007.xlsx]

## Sheet: All genes
RNAseq reads of all genes
gene	wt dark	wt 30' light ind.	wt 60' light ind.	wt 120' light ind.	∆sub1 dark	∆sub1 30' light ind.	∆sub1 60' light ind.	∆sub1 120' light ind.	∆ff7 dark	∆ff7 30' light ind.	∆ff7 60' light ind.	∆ff7 120' light ind.
NCU00003	691.914	404.365	395.658	428.546	331.289	285.667	296.547	272.958	474.145	325.789	440.265	379.245
NCU00004	934.083	499.439	682.381	746.129	560.059	455.25	436.48	514.234	717.187	641.743	589.125	580.227
NCU00005	549.687	748.557	525.146	507.368	508.8	495.627	458.721	394.815	492.906	629.449	463.722	379.245
NCU00006	1473.2	1621.07	1207.53	1522.87	1241.62	1485.87	1207.5	1300.21	1733.7	1206.03	1238.7	1598.25
NCU00007	343.074	647.466	265.142	272.433	333.188	568.306	314.154	417.968	306.148	456.105	235.47	380.119
NCU00008	563.141	474.167	608.388	775.974	613.218	398.723	541.198	1079.65	471.587	446.269	724.452	986.561
NCU00009	0	2.40694	0	3.06104	5.69552	2.01885	0.926708	6.09282	4.2639	1.22939	0.902182	5.24302
NCU00010	2180.49	1974.89	1714.18	1895.55	2182.33	2175.31	2338.08	1903.4	2150.71	2305.11	2212.15	2086.72
NCU00011	2.88297	2.40694	2.05537	3.8263	7.59403	2.01885	6.48696	1.21856	3.41112	2.45878	1.80436	3.49535
NCU00013	3.84396	3.61041	4.11073	6.12208	2.84776	2.01885	3.70683	9.74852	0.852779	6.14696	4.51091	1.74767
NCU00014	551.609	512.678	569.336	536.448	566.704	545.089	575.486	575.163	491.201	631.908	508.831	536.536
NCU00015	535.272	446.487	526.174	944.331	756.555	502.693	751.56	1041.87	492.906	705.671	544.918	564.498
NCU00017	210.457	262.356	164.429	205.09	88.2806	140.31	104.718	77.9881	191.023	167.197	223.741	213.216
NCU00018	8470.18	10073	9195.71	6848.32	5499.97	7339.52	8184.69	6170.81	9013.03	5335.56	8999.27	10823.3
NCU00019	246.975	292.443	291.862	244.883	180.358	293.742	231.677	203.5	239.631	255.714	349.144	324.193
NCU00021	569.868	631.821	1069.82	884.641	482.221	1059.9	1029.57	902.956	648.112	966.302	786.703	1031.13
NCU00022	307.517	294.85	284.668	297.686	341.731	356.327	301.18	355.821	365.842	315.954	276.068	386.236
NCU00023	4188	4581.6	3876.42	3994.66	2575.32	2499.33	2349.21	2532.18	3432.44	3624.25	3288.45	2744.72
NCU00024	1951.77	2116.9	1913.55	1675.15	2450.02	2488.23	1912.73	2038.66	2014.26	1835.48	1438.98	1514.36
NCU00025	1227.19	1149.31	1107.84	1095.09	1353.64	1020.53	1041.62	1017.5	1139.31	1031.46	1040.22	987.435
NCU00026	1256.98	790.679	412.101	656.593	1185.62	688.427	498.569	789.63	638.732	510.198	388.84	480.61
NCU00027	213.34	93.8705	114.073	148.461	245.857	115.074	125.106	194.97	183.348	132.774	129.914	145.057
NCU00028	726.509	547.578	630.997	743.833	1161.89	612.721	1020.31	1045.53	968.757	800.334	607.169	486.727
NCU00029	698.641	1302.15	1041.04	769.852	798.322	1143.68	997.138	593.441	940.616	1060.97	960.824	775.967
NCU00030	438.212	389.924	476.845	433.137	720.483	511.778	856.278	1072.34	531.282	532.327	768.659	831.019
NCU00031	56.6985	36.1041	14.3876	59.6903	18.9851	7.06597	8.34037	10.9671	26.4362	39.3406	31.5764	83.8883
NCU00032	464.159	509.067	488.149	449.973	454.692	542.061	489.302	410.656	486.937	349.147	487.178	509.447
NCU00033	74.9573	57.7665	87.353	78.0566	54.1074	95.8953	90.8174	82.8624	77.6029	46.7169	85.7073	56.7994
NCU00034	560.258	448.894	413.129	559.405	593.283	389.638	470.768	409.438	579.89	405.699	575.592	437.792
NCU00035	713.055	540.357	508.703	514.255	629.355	600.607	639.429	616.594	619.971	478.234	424.928	494.591
NCU00037	295.024	300.867	288.779	375.743	434.758	381.562	367.903	366.788	367.548	424.14	523.266	514.69
NCU00038	295.985	371.872	348.385	290.034	251.552	477.458	407.752	320.482	287.387	440.122	255.318	320.698
NCU00039	26.9078	20.459	15.4152	25.2536	14.2388	23.2168	21.3143	13.4042	29.8473	25.8172	17.1415	27.0889
NCU00040	3556.63	4321.66	3621.55	2656.22	2640.82	4060.91	3720.73	2411.54	4292.89	2822.68	3878.48	4889.12
NCU00041	2808.98	1797.98	2161.22	2814.63	3093.62	1699.87	1837.66	3426.6	2344.29	2117.01	2038.93	2435.38
NCU00042	241.209	270.78	258.976	246.414	266.74	231.158	281.719	343.635	225.987	322.101	230.056	269.142
NCU00043	4594.5	3397.39	3973.02	3196.49	3532.17	3541.06	4080.3	3206.04	3794.02	2948.08	3255.07	3348.54
NCU00045	154.72	131.178	192.177	167.592	147.134	204.913	199.242	160.851	139.856	195.473	219.23	199.235
NCU00046	1455.9	824.376	1099.62	1390.48	1540.64	1368.78	1887.7	1534.17	1044.65	521.262	835.421	1169.19
NCU00047	51.8935	22.8659	19.526	45.9156	38.9194	39.3675	52.8224	25.5899	24.7306	11.0645	18.9458	27.9628
NCU00048	0.960991	2.40694	0	1.53052	0	1.00942	0	0	0.852779	1.22939	0	0
NCU00050	2023.85	1890.65	2123.19	1894.78	1649.8	1954.25	1915.51	1559.76	2546.4	2019.89	1991.12	1973.12
NCU00051	394.967	387.517	549.81	479.818	523.039	501.684	560.658	431.372	554.307	737.635	545.82	375.75
NCU00052	70.1524	43.3249	41.1073	59.6903	51.2597	48.4524	50.9689	62.1468	56.2834	44.2581	40.5982	48.061
NCU00054	215.262	232.269	186.011	192.08	165.17	191.791	197.389	104.797	246.453	125.398	181.339	194.866
NCU00055	325.776	329.75	272.336	260.954	293.319	269.516	276.159	212.03	374.37	216.373	238.176	249.917
NCU00056	523.74	484.998	538.506	598.434	512.597	521.872	556.025	625.124	460.501	655.266	615.288	457.016
NCU00057	454.549	407.976	521.035	552.518	559.11	628.871	670.01	765.259	492.906	665.101	631.527	588.966
NCU00059	123.007	145.62	164.429	192.846	98.7223	125.169	198.316	187.659	119.389	143.839	166.001	274.385
NCU00060	732.275	642.652	689.575	593.842	668.274	514.806	675.57	583.692	662.61	563.062	797.529	616.929
NCU00061	203.73	79.4289	204.509	146.93	223.075	141.319	186.268	115.764	139.003	126.627	190.36	114.473
NCU00064	3362.51	7305.05	4061.4	2595	3469.52	5894.03	3329.66	2170.26	5172.11	8799.99	4233.94	2845.21
NCU00065	281.57	146.823	276.447	353.55	325.594	202.894	508.763	573.944	196.139	172.115	304.938	421.189
NCU00066	644.825	625.804	750.209	711.692	724.28	822.681	835.891	799.378	798.201	709.359	895.867	932.384
NCU00067	859.126	877.328	904.361	1155.54	1035.64	594.551	678.35	1046.75	1025.04	973.679	843.54	942.87
NCU00068	1419.38	1316.59	1434.65	1178.5	1272	1235.54	1320.56	781.1	1341.42	906.062	1162.91	1092.3
NCU00069	59.5815	72.2081	70.9101	84.1786	63.6	50.4712	40.7752	58.4911	49.4612	78.6811	49.62	41.9442
NCU00070	463.198	374.279	561.115	540.274	395.839	339.167	436.48	433.809	556.865	229.896	846.247	732.275
NCU00071	0	0	0	0	0	0	0	0	0	0	1.80436	0.873837
NCU00072	738.041	953.147	781.039	795.106	727.128	913.529	745.073	654.369	876.657	879.015	764.148	738.392
NCU00073	1163.76	1599.41	1335.99	1060.65	1075.5	1525.24	1438.25	1229.53	1234.82	1880.97	1660.01	1512.61
NCU00074	697.68	694.401	766.651	836.43	641.695	676.314	977.677	956.573	618.265	1407.65	840.834	533.04
NCU00075	1357.88	1847.32	1736.78	1798.36	1637.46	1839.17	1618.03	2043.53	1294.52	1953.5	1242.3	1222.5
NCU00076	301.751	234.676	273.364	335.184	346.477	248.318	341.029	426.498	334.29	258.172	267.948	314.581
NCU00077	293.102	250.321	370.994	471.4	227.821	298.79	344.735	421.623	362.431	195.473	382.525	550.517
NCU00078	604.463	505.457	679.298	696.387	697.701	532.976	650.549	732.357	676.254	658.954	817.377	647.513
NCU00079	73.0353	78.2254	83.2423	107.902	78.788	43.4052	87.1106	160.851	69.9279	43.0287	110.968	107.482
NCU00080	3318.3	3343.24	3316.33	3099.3	2846.81	2309.56	3010.87	2666.22	3585.94	3177.98	2981.71	2417.03
NCU00081	138.383	119.143	145.931	208.916	193.648	126.178	194.609	238.839	185.906	169.656	288.698	218.459
NCU00082	11.5319	8.42428	9.24915	4.59156	6.64477	3.02827	11.1205	8.52995	2.55834	7.37635	3.60873	4.36918
NCU00083	1691.34	1539.24	1609.35	1824.38	2127.28	1613.06	2168.5	2026.47	1793.4	1622.8	1922.55	1805.35
NCU00084	96.0991	77.022	81.187	96.4228	94.9253	93.8765	90.8174	114.545	104.039	103.269	97.4357	92.6267
NCU00085	230.638	198.572	240.478	192.846	214.531	242.262	214.07	188.878	231.103	184.409	193.067	207.099
NCU00086	21.1418	8.42428	10.2768	16.8357	8.54328	14.1319	14.8273	9.74852	21.3195	11.0645	12.6305	8.73837
NCU00087	1031.14	826.783	1173.61	1079.02	866.668	1007.41	1235.3	1052.84	831.46	1137.19	1344.25	1075.69
NCU00088	826.452	747.354	1209.58	1466.24	1089.74	1017.5	1696.8	1802.26	1019.07	1225.7	1844.96	1490.77
NCU00089	221.028	104.702	136.682	244.883	203.14	157.47	184.415	297.33	248.159	173.344	167.806	291.861
NCU00090	2020	2409.34	2020.42	1430.27	1046.08	1929.01	1705.14	1250.25	1485.54	1582.23	1684.37	1742.43
NCU00091	567.946	566.834	585.779	644.349	571.451	595.56	489.302	530.076	669.432	560.603	549.429	635.279
NCU00092	96.0991	97.4809	119.211	111.728	47.4627	113.056	109.352	141.353	85.2779	89.7456	90.2182	99.6174
NCU00093	35.5567	25.2728	29.8028	33.6715	29.4269	19.1791	18.5342	28.027	20.4667	18.4409	16.2393	30.5843
NCU00095	1224.3	1309.37	1349.35	1017.03	851.48	1100.27	950.803	987.037	1524.77	1076.95	1443.49	1553.68
NCU00096	35.5567	44.5283	24.6644	44.3851	39.8686	46.4335	31.5081	56.054	58.8418	89.7456	96.5335	83.0145
NCU00097	28.8297	72.2081	38.0243	25.2536	18.0358	91.8576	25.0211	54.8354	16.2028	137.692	34.2829	21.8459
NCU00099	0	0	2.05537	0	0	2.01885	1.85342	0	0	0	0	0.873837
NCU00100	1610.62	2029.05	1812.83	1317.78	1092.59	1759.43	1353.92	893.208	1233.12	1187.59	1116.9	1198.03
NCU00101	921.591	933.891	1106.81	994.073	826.8	858.011	1088.88	827.405	857.043	716.736	1060.06	1093.17
NCU00102	1577.95	648.669	1223.97	1831.27	1870.98	905.454	1260.32	1597.54	2374.14	763.453	1130.43	2083.23
NCU00103	483.379	463.335	682.381	671.899	685.361	709.625	750.634	767.696	522.754	859.345	773.17	687.709
NCU00104	5591.05	8506.11	5581.35	4354.33	4300.12	6101.97	4450.98	3248.69	5980.54	5628.16	4408.96	4498.51
NCU00105	244.092	357.43	367.91	430.842	232.567	351.28	335.468	503.267	149.236	566.75	209.306	272.637
NCU00106	835.101	812.341	867.364	736.18	801.17	724.767	742.293	829.843	938.91	892.539	734.376	777.715
NCU00107	395.928	400.755	454.236	410.945	384.448	443.137	408.678	513.016	326.615	467.169	345.536	358.273
NCU00108	200.847	215.421	173.678	237.231	302.812	280.62	303.96	388.722	162.881	270.466	206.6	242.927
NCU00109	637.137	677.553	587.835	621.391	719.534	753.03	690.398	744.543	627.646	763.453	627.017	534.788
NCU00110	224.872	181.724	276.447	224.221	199.343	233.177	242.798	230.309	273.742	196.703	359.068	344.292
NCU00111	959.069	1192.64	1497.33	1610.87	1231.18	1244.62	1846	1804.69	1374.68	1742.05	1773.69	1517.85
NCU00112	884.112	879.735	1147.92	775.974	958.746	1092.2	981.384	846.902	1167.45	1042.52	1195.39	1014.52
NCU00114	269.078	287.629	338.108	364.264	344.579	384.591	435.553	605.627	265.214	429.058	328.394	453.521
NCU00115	678.46	907.415	875.586	685.673	507.851	1059.9	1100	960.229	424.684	1488.79	534.994	531.293
NCU00116	1492.42	1712.54	1577.49	1647.61	1823.52	1892.67	2492.84	2264.09	1310.72	1432.24	1804.36	2008.08
NCU00117	931.2	1062.66	1124.29	1079.02	633.152	844.888	793.262	700.675	1015.66	526.18	993.302	1163.08
NCU00118	73.9963	86.6497	87.353	77.2913	87.3313	95.8953	96.3776	69.4582	151.795	115.563	131.719	129.328
NCU00119	552.57	499.439	485.066	528.03	696.752	624.834	543.051	750.636	612.296	524.95	461.015	693.826
NCU00120	345.957	234.676	282.613	287.738	295.218	267.497	292.84	222.997	289.945	215.144	252.611	306.717
NCU00121	1100.33	522.305	719.378	1172.38	1770.36	670.258	1377.09	2723.49	793.085	290.137	554.842	1038.12
NCU00122	1804.74	1422.5	1896.07	1447.87	2967.37	2196.51	2915.42	2243.38	2980.46	2123.16	2307.78	2326.15
NCU00123	0	1.20347	1.02768	0	0.949253	5.04712	3.70683	2.43713	0.852779	0	0	0.873837
NCU00124	627.527	505.457	620.72	661.185	779.337	761.106	939.682	962.666	678.812	363.9	481.765	602.947
NCU00125	161.447	120.347	176.761	184.428	188.901	198.857	196.462	229.09	155.206	122.939	155.175	155.543
NCU00126	306.556	376.686	377.16	374.212	221.176	332.101	328.055	319.264	253.275	270.466	396.058	366.138
NCU00127	2787.84	4198.9	3908.28	3758.96	2490.84	3380.56	4601.11	2104.46	2113.19	3229.61	3035.84	2386.45
NCU00128	72.0743	96.2775	72.9655	66.5777	54.1074	106.999	128.812	47.524	52.8723	55.3227	64.9571	73.4023
NCU00129	354.606	231.066	254.865	248.71	360.716	177.659	194.609	325.357	338.553	136.463	189.458	332.932
NCU00130	164.329	93.8705	132.571	147.695	70.2447	66.622	66.723	84.081	277.153	191.785	201.187	291.861
NCU00132	866.814	1083.12	1240.41	971.115	741.367	744.955	937.829	532.513	917.591	829.84	878.725	674.602
NCU00133	1193.55	1293.73	1498.36	1762.39	1264.41	1336.48	1545.75	2208.04	1375.53	2019.89	2122.83	2077.98
NCU00134	1027.3	1114.41	1161.28	941.27	916.029	1133.58	920.221	834.717	1000.31	636.825	756.931	1163.08
NCU00135	764.949	2143.38	1178.75	1195.34	876.161	1895.7	1169.51	1150.33	820.374	1919.08	1104.27	851.117
NCU00136	495.871	548.782	673.132	733.119	667.325	771.2	720.979	934.639	437.476	657.725	510.635	589.84
NCU00137	1112.83	948.333	1147.92	1703.47	1404.89	1039.71	1598.57	2298.21	1074.5	1449.45	1512.06	1513.48
NCU00138	45.1666	44.5283	62.6887	56.6293	54.1074	41.3864	61.1627	68.2396	57.1362	60.2402	45.1091	33.2058
NCU00142	373.826	120.347	217.869	226.517	224.024	141.319	193.682	202.282	220.87	118.022	225.546	193.992
NCU00143	45.1666	33.6971	28.7751	38.263	40.8179	34.3204	49.1155	35.3384	65.664	17.2115	34.2829	34.0796
NCU00144	3935.26	3675.39	2428.41	2816.92	4564.01	3656.13	1674.56	1997.23	4225.52	4058.22	2188.69	1891.86
NCU00145	146.071	150.434	160.319	178.306	195.546	174.63	231.677	266.866	197.845	213.914	240.883	298.852
NCU00146	876.424	920.653	762.541	728.528	825.85	738.899	596.8	793.286	889.449	705.671	590.929	654.504
NCU00147	864.892	1010.91	1108.87	1052.23	953.05	898.388	1070.35	1132.05	1036.13	1032.69	955.411	699.069
NCU00148	1141.66	1113.21	1207.53	1160.13	1263.46	1112.39	1211.21	1046.75	1036.13	1164.23	1010.44	836.262
NCU00149	18.2588	15.6451	15.4152	26.0189	21.8328	25.2356	25.9478	20.7156	16.2028	13.5233	26.1633	16.6029
NCU00150	594.854	607.752	683.409	853.265	1061.27	756.059	836.817	984.6	747.035	997.037	928.345	671.106
NCU00151	207.574	131.178	210.675	232.639	183.206	197.847	221.483	285.144	195.286	272.925	175.926	236.81
NCU00152	774.559	858.073	884.835	720.875	634.101	817.634	885.006	723.827	666.873	619.614	836.323	1070.45
NCU00153	23.0638	28.8832	17.4706	25.2536	17.0866	33.311	29.6547	60.9282	18.7611	31.9642	31.5764	49.8087
NCU00154	1042.68	884.549	789.26	977.238	1311.87	854.982	1023.09	1065.03	992.635	886.392	750.615	710.429
NCU00155	376.709	270.78	255.893	321.409	211.683	276.582	268.745	184.003	366.695	233.585	268.85	378.371
NCU00157	1306.95	1157.74	1326.74	1305.53	1233.08	1399.06	1719.04	1270.96	1350.8	1025.31	1494.92	1310.75
NCU00158	196.042	173.299	189.094	191.315	187.952	223.083	246.504	213.249	161.175	240.961	231.861	240.305
NCU00159	226.794	232.269	258.976	275.494	253.451	234.186	214.07	254.68	226.839	351.606	235.47	222.828
NCU00160	963.874	835.207	854.005	1075.19	1255.86	953.906	954.509	1110.11	1005.43	1147.02	889.552	940.248
NCU00161	663.084	424.824	417.239	381.865	408.179	464.335	369.757	260.773	610.59	253.255	350.949	462.26
NCU00162	688.07	646.263	769.735	1118.81	1047.03	591.523	1026.79	1497.62	693.31	806.481	1331.62	1231.24
NCU00163	345.957	271.984	328.859	385.691	266.74	305.856	369.757	319.264	324.056	264.319	337.416	340.796
NCU00164	555.453	689.587	480.956	501.246	580.943	677.324	536.564	584.911	673.696	754.847	642.354	769.85
NCU00166	266.195	168.486	290.834	401.762	309.457	147.376	307.667	314.39	335.142	215.144	248.1	347.787
NCU00167	603.502	568.037	533.367	519.612	448.048	496.637	472.621	422.842	497.17	457.334	676.637	589.84
NCU00168	426.68	542.764	602.222	490.532	336.036	540.042	579.193	519.109	434.917	570.438	691.071	533.04
NCU00169	1872.97	2269.74	1706.98	2007.28	2024.76	2213.67	1522.58	2509.02	1953.72	1713.77	1726.78	2724.62
NCU00170	1538.55	2360	2509.6	1584.85	1476.09	2375.18	1973.89	1640.19	1597.26	2087.51	2039.83	1826.32
NCU00171	568.907	541.561	588.862	590.781	808.764	622.815	686.691	1145.45	589.271	425.37	554.842	789.948
NCU00172	661.162	383.906	575.502	635.931	610.37	400.741	555.098	560.54	610.59	249.567	542.211	693.826
NCU00173	1679.81	1316.59	1840.58	1891.72	1951.66	1249.67	2265.8	1881.46	2091.87	1805.98	1697.91	1956.52
NCU00175	7439.99	3425.07	1986.51	1933.05	3140.13	1841.19	617.188	281.488	6991.94	1730.98	331.101	478.862
NCU00176	93.2161	52.9526	36.9966	32.9062	143.337	57.5372	33.3615	19.497	147.531	44.2581	40.5982	32.332
NCU00177	2616.78	2329.91	2181.77	1681.28	2014.32	1894.69	1893.26	1390.38	2084.19	1984.24	1733.09	1513.48
NCU00178	434.368	371.872	321.665	293.095	270.537	345.223	231.677	244.931	255.834	258.172	246.296	250.791
NCU00179	104.748	101.091	91.4638	74.9955	18.0358	18.1696	27.8012	17.0599	11.9389	14.7527	18.9458	31.4581
NCU00180	934.083	618.583	500.482	334.419	99.6716	101.952	150.127	104.797	82.7196	67.6166	111.871	128.454
NCU00181	248.897	247.914	179.845	133.155	186.054	210.97	191.829	191.315	246.453	269.237	195.774	248.17
NCU00182	1803.78	1952.03	1630.93	1274.16	1280.54	1679.68	1034.21	1241.72	1847.97	1418.72	1332.52	1439.21
NCU00183	362.294	385.11	407.99	421.658	397.737	334.119	370.683	391.159	396.542	405.699	412.297	416.82
NCU00184	273.882	239.49	223.007	264.78	287.624	261.441	224.263	398.471	243.895	236.043	263.437	290.988
NCU00185	50.9325	30.0867	41.1073	34.4367	51.2597	35.3298	22.241	40.2126	42.639	27.0466	18.0436	25.3413
NCU00186	141.266	117.94	122.294	94.8923	169.916	126.178	142.713	159.632	117.684	140.151	94.7291	62.0424
NCU00187	177.783	309.291	295.973	159.174	155.678	211.979	240.944	199.845	345.376	399.552	212.013	96.122
NCU00188	1552.96	1725.77	1842.64	1434.86	1039.43	1268.85	1104.64	807.908	1560.59	791.729	1420.94	1278.42
NCU00189	6.72694	1.20347	5.13841	5.35682	10.4418	4.0377	6.48696	3.65569	4.2639	3.68818	5.41309	1.74767
NCU00192	0	0	0	0.76526	0	0	0	0	0	0	0	0
NCU00193	314.244	287.629	502.537	533.386	494.561	313.931	577.339	766.477	555.159	488.069	1178.25	729.653
NCU00194	1930.63	1534.42	3017.28	1537.41	3231.26	2640.65	4323.09	4412.42	2588.19	2341.99	3784.65	2613.65
NCU00195	816.843	521.102	1142.78	671.133	551.516	241.252	532.857	664.118	911.621	539.703	579.201	388.857
NCU00196	758.222	1025.36	645.385	606.851	485.068	943.812	670.937	576.381	712.071	518.804	601.755	811.794
NCU00197	4.80496	12.0347	7.19378	3.06104	3.79701	5.04712	6.48696	8.52995	1.70556	2.45878	1.80436	4.36918
NCU00198	841.828	1012.12	1221.91	1103.51	869.516	959.962	1177.85	1320.92	861.307	1643.7	962.628	697.322
NCU00199	1084	1126.45	1064.68	1037.69	1065.06	1232.51	1295.54	1363.57	1173.42	956.467	1249.52	1877
NCU00200	1311.75	1120.43	1496.31	1144.83	1160.94	1064.94	1311.29	810.345	1384.91	1367.08	1254.03	999.669
NCU00201	48.0496	30.0867	24.6644	30.6104	23.7313	24.2262	12.0472	14.6228	56.2834	20.8997	10.8262	21.8459
NCU00202	1387.67	1323.82	1455.2	1824.38	1508.36	1135.6	1403.04	2083.75	1529.03	1309.3	2452.13	2845.21
NCU00203	720.743	3345.64	1903.27	1190.75	889.45	3096.91	1815.42	1132.05	746.182	3953.73	2260.87	1017.15
NCU00204	83.6062	102.295	88.3807	97.9533	93.0268	88.8293	122.325	112.108	76.7501	87.2869	63.1527	56.7994
NCU00205	298.868	256.339	257.948	264.78	355.97	393.675	292.84	191.315	325.762	216.373	267.948	383.614
NCU00206	90.3332	77.022	84.27	107.136	118.657	116.084	80.6236	101.141	111.714	103.269	80.2942	87.3837
NCU00207	230.638	229.862	219.924	168.357	173.713	199.866	152.907	123.075	186.759	229.896	154.273	124.085
NCU00208	1.92198	2.40694	3.08305	3.8263	0.949253	0	2.78012	1.21856	0.852779	3.68818	6.31527	2.62151
NCU00209	959.069	1305.76	1136.62	951.219	773.641	1273.89	980.457	1035.78	994.341	1442.08	1155.7	1040.74
NCU00210	607.346	578.868	807.759	853.265	727.128	707.606	712.639	1083.3	599.504	929.421	752.42	675.476
NCU00211	505.481	480.184	674.16	831.838	519.242	585.466	672.79	1123.52	450.268	679.854	505.222	549.643
NCU00212	3365.39	3860.73	3643.14	5387.43	6539.41	5200.55	5060.75	8250.9	4004.65	6853.86	5472.64	5450.99
NCU00213	355.567	365.854	364.827	350.489	354.072	382.572	352.149	378.974	382.898	208.997	290.503	397.596
NCU00214	423.797	427.231	442.931	448.443	461.337	449.194	365.123	459.399	381.192	506.51	382.525	399.343
NCU00215	382.474	298.46	385.381	456.86	607.522	454.241	503.203	703.112	601.209	620.843	516.95	443.035
NCU00216	1703.84	1264.85	1565.16	1969.78	2001.03	1585.81	1496.63	2145.89	2276.92	2338.3	1947.81	2310.42
NCU00218	124.929	120.347	138.737	145.399	156.627	137.282	191.829	198.626	83.5724	108.187	118.186	104.86
NCU00219	1094.57	1044.61	1007.13	877.754	758.453	1016.49	949.876	801.816	1270.64	652.807	1024.88	1475.04
NCU00220	245.053	398.348	264.115	254.832	282.878	409.826	330.835	410.656	199.55	472.087	276.97	266.52
NCU00221	19.2198	9.62775	11.3045	6.88734	11.391	12.1131	15.754	13.4042	25.5834	13.5233	16.2393	12.2337
NCU00222	932.161	1075.9	947.524	754.547	857.176	1159.83	842.378	651.932	1335.45	1269.96	1647.38	1299.39
NCU00223	2277.55	2858.24	2942.26	1659.08	1272.95	2726.45	1579.11	1017.5	2999.23	3216.09	2412.43	1269.68
NCU00224	0	0	4.11073	2.29578	3.79701	4.0377	2.78012	1.21856	2.55834	0	0.902182	0.873837
NCU00225	6267.58	6860.97	6461.04	5467.79	6754.89	7637.3	8063.29	6580.25	7856.66	11000.6	9079.56	6706.7
NCU00226	903.332	1489.89	1199.31	801.993	775.54	1011.44	988.798	756.729	973.021	1144.56	838.127	810.046
NCU00227	428.602	1086.73	1021.52	691.795	518.292	1164.88	920.221	1214.91	428.948	1310.53	633.332	519.059
NCU00229	23.0638	39.7145	16.4429	34.4367	30.3761	60.5655	27.8012	31.6827	37.5223	71.3048	13.5327	19.2244
NCU00230	1647.14	1718.55	1640.18	1408.08	1385.91	2041.06	1522.58	1296.55	1665.48	1399.05	1493.11	1710.1
NCU00231	8.64892	4.81387	1.02768	6.88734	10.4418	4.0377	3.70683	6.09282	9.38057	11.0645	10.8262	9.6122
NCU00232	298.868	477.777	362.772	308.4	261.994	415.883	332.688	363.132	247.306	335.624	341.025	409.829
NCU00233	107.631	120.347	177.789	280.085	94.9253	106.999	103.791	136.479	369.253	357.753	448.384	309.338
NCU00234	917.747	1108.39	858.115	832.603	709.092	926.651	654.256	687.27	855.338	640.513	773.17	809.173
NCU00236	342.113	5493.83	4694.46	2764.89	372.107	3638.97	3984.84	1967.98	352.198	4787.25	4724.73	2067.5
NCU00237	350.762	481.387	361.744	362.733	356.919	424.968	280.793	251.024	313.823	346.689	221.937	254.286
NCU00238	101.865	55.3595	82.2146	99.4839	74.0418	71.6691	59.3093	51.1797	83.5724	120.48	35.1851	47.1872
NCU00239	1308.87	1202.26	1028.71	1131.05	1076.45	1468.71	1011.04	828.624	1374.68	885.162	802.942	1225.99
NCU00240	1111.87	998.879	983.493	1202.99	806.865	786.341	971.19	584.911	1049.77	893.768	1372.22	969.085
NCU00241	750.534	592.106	472.734	619.861	564.806	571.334	528.224	469.147	632.762	331.936	558.451	724.41
NCU00242	921.591	2143.38	823.174	1000.96	1528.3	2074.37	1474.39	1938.74	874.099	1529.36	1271.17	1142.98
NCU00243	1449.17	1944.8	1305.16	1507.56	2056.08	2150.07	1700.51	2317.71	1471.04	2134.22	1475.07	1924.19
NCU00244	136.461	3401	708.074	537.213	295.218	4270.87	1889.56	1306.3	161.175	2913.66	1160.21	864.224
NCU00245	112.436	197.369	84.27	163	395.839	324.025	358.636	410.656	160.323	202.85	269.752	286.618
NCU00246	137.422	175.706	83.2423	117.085	160.424	228.13	171.441	159.632	113.42	202.85	230.056	189.623
NCU00247	74.9573	121.55	73.9932	81.1176	27.5283	68.6408	34.2882	32.9012	57.989	55.3227	45.1091	31.4581
NCU00248	266.195	198.572	121.267	115.554	214.531	242.262	83.4037	87.7367	265.214	113.104	75.7833	88.2575
NCU00249	189.315	142.009	122.294	156.113	194.597	170.593	132.519	229.09	148.384	135.233	99.24	214.09
NCU00250	102.826	152.84	70.9101	122.442	33.2239	43.4052	47.2621	68.2396	25.5834	14.7527	15.3371	44.5657
NCU00251	288.297	202.183	163.402	188.254	246.806	208.951	208.509	149.883	363.284	77.4517	152.469	235.062
NCU00252	128.773	102.295	88.3807	104.075	144.287	95.8953	111.205	182.785	171.409	88.5162	151.567	148.552
NCU00253	349.801	228.659	241.505	362.733	395.839	206.932	273.379	374.099	292.503	322.101	258.024	212.342
NCU00254	0	0	0	0	0	0	0	0	0	0	0	0
NCU00255	192.198	143.213	153.125	135.451	174.663	146.367	87.1106	124.294	158.617	73.7635	111.871	122.337
NCU00256	107.631	84.2428	85.2977	59.6903	79.7373	77.7257	63.0162	43.8683	89.5418	31.9642	54.1309	65.5377
NCU00257	384.396	356.227	425.461	496.654	542.024	489.571	556.025	632.435	462.206	442.581	569.277	593.335
NCU00258	4986.58	7293.02	6132.18	4171.43	5423.08	7107.36	6233.04	5739.44	5699.12	6504.71	5921.92	5845.09
NCU00259	197.003	187.741	228.146	195.907	227.821	141.319	213.143	227.872	239.631	312.266	313.959	200.109
NCU00260	2759.97	1545.25	2832.29	2930.95	3635.64	1504.04	2294.53	2225.1	4426.78	3293.54	3006.97	3232.32
NCU00261	2039.22	2644.02	2602.09	1861.11	1208.4	1945.16	1961.84	1394.04	1504.3	1892.03	1881.95	1720.58
NCU00262	221.028	270.78	269.253	256.362	147.134	190.781	240.944	221.779	86.9835	184.409	275.166	209.721
NCU00263	1617.35	1008.51	1867.3	1735.61	399.636	550.136	625.528	503.267	839.135	821.234	1393.87	1164.82
NCU00264	110.514	221.438	177.789	88.0049	199.343	333.11	275.232	285.144	209.784	360.212	213.817	151.174
NCU00265	114.358	60.1734	52.4118	133.921	1965.9	620.796	1213.06	5206.93	198.698	132.774	290.503	1444.45
NCU00267	6.72694	9.62775	5.13841	10.7136	25.6298	15.1414	24.0944	23.1527	11.9389	4.91757	3.60873	8.73837
NCU00268	342.113	392.331	358.661	382.63	312.304	378.534	422.579	377.755	314.676	347.918	390.645	342.544
NCU00269	61.5034	69.8012	68.8548	59.6903	57.9045	106.999	79.6969	107.234	86.9835	84.8281	73.9789	160.786
NCU00270	1247.37	1896.67	1479.86	1618.53	1726.69	2048.12	1294.61	1637.75	1235.68	2397.31	1984.8	2188.96
NCU00271	0	1.20347	0	0	0.949253	3.02827	0.926708	0	1.70556	0	2.70655	0.873837
NCU00272	1044.6	1089.14	937.247	871.632	1180.87	1231.5	968.41	822.531	994.341	1126.12	938.269	865.972
NCU00273	1114.75	1226.33	1178.75	1215.23	1049.87	1301.15	1259.4	1324.58	1146.99	1187.59	1411.91	1751.17
NCU00274	958.108	1018.13	808.786	787.453	621.761	823.69	631.088	472.803	1065.97	465.94	700.995	943.743
NCU00275	212.379	584.886	307.277	176.775	177.51	434.052	186.268	153.539	260.95	266.778	193.067	224.576
NCU00276	256.585	1745.03	674.16	286.207	168.018	1137.62	364.196	163.288	255.834	813.858	292.307	236.81
NCU00277	183.549	143.213	117.156	145.399	188.901	174.63	241.871	198.626	155.206	113.104	216.524	220.207
NCU00278	1206.04	1121.63	1169.5	1325.43	1489.38	1413.19	1581.89	1279.49	1373.83	1685.5	1580.62	970.832
NCU00279	85.5282	110.719	132.571	114.789	106.316	127.187	177.001	179.129	86.1307	95.8926	149.762	137.192
NCU00280	548.726	556.002	468.623	548.692	777.438	608.683	612.554	732.357	509.109	511.427	613.484	566.246
NCU00281	254.663	523.509	318.582	264.015	104.418	263.46	226.117	177.91	195.286	205.309	223.741	311.96
NCU00282	783.208	990.455	1152.03	1865.7	505.003	828.737	635.722	407.001	492.054	384.8	984.281	960.346
NCU00283	241.209	140.806	131.543	238.761	362.615	250.337	335.468	314.39	289.092	248.337	359.068	269.142
NCU00284	64.3864	56.563	64.744	86.4744	125.301	62.5843	195.535	135.261	52.8723	43.0287	94.7291	103.113
NCU00285	384.396	264.763	290.834	592.312	709.092	828.737	1812.64	796.941	345.376	184.409	632.43	1078.31
NCU00287	658.279	944.723	562.143	515.786	386.346	786.341	493.009	233.964	633.615	555.685	702.8	491.97
NCU00288	11.5319	7.22081	13.3599	6.12208	5.69552	10.0942	4.63354	8.52995	9.38057	2.45878	2.70655	5.24302
NCU00289	947.537	1072.29	959.856	979.533	579.045	964	538.417	443.558	743.624	673.707	842.638	753.247
NCU00290	1.92198	2.40694	6.1661	2.29578	1.89851	3.02827	3.70683	4.87426	5.96946	2.45878	2.70655	3.49535
NCU00291	255.624	369.465	272.336	279.32	250.603	229.139	250.211	221.779	386.309	440.122	522.363	383.614
NCU00292	71.1133	87.8532	68.8548	60.4556	65.4985	75.7068	44.482	43.8683	31.5528	43.0287	28.8698	30.5843
NCU00293	409.382	699.215	707.046	616.035	655.934	920.595	1497.56	1233.19	460.501	1405.2	1248.62	820.532
NCU00294	18255.9	19757.3	18833.3	16394.9	19153.1	21540.1	22237.3	18167.6	21261.5	22815.1	20781.8	16385.3
NCU00295	1557.77	1983.32	1502.47	1420.32	1565.32	2166.22	1669.93	1227.09	1588.73	1733.44	1499.43	1689.13
NCU00296	29.7907	20.459	25.6921	22.9578	33.2239	29.2733	24.0944	35.3384	24.7306	39.3406	27.9676	14.8552
NCU00297	4.80496	10.8312	6.1661	10.7136	7.59403	5.04712	6.48696	3.65569	2.55834	2.45878	1.80436	6.11686
NCU00298	29.7907	52.9526	38.0243	25.2536	31.3254	41.3864	32.4348	25.5899	22.1723	14.7527	20.7502	14.8552
NCU00299	94.1771	54.1561	88.3807	156.878	291.421	115.074	166.807	431.372	133.034	122.939	112.773	210.595
NCU00300	186.432	250.321	192.177	189.785	238.263	220.054	282.646	252.243	204.667	261.861	224.643	187.875
NCU00301	479.535	590.903	546.727	400.231	208.836	634.928	542.124	344.854	399.101	736.406	516.048	590.713
NCU00302	455.51	637.838	584.752	582.363	706.244	756.059	680.204	782.318	556.012	923.274	709.115	519.933
NCU00303	409.382	312.902	284.668	430.842	375.904	289.705	442.966	450.869	267.773	340.542	406.884	469.25
NCU00304	1472.24	815.952	892.029	1009.38	2088.36	765.144	551.391	887.115	1772.08	998.267	877.823	1115.02
NCU00305	213.34	131.178	129.488	144.634	203.14	110.027	101.011	148.665	229.398	135.233	110.968	142.435
NCU00306	734.197	716.064	504.592	492.828	1017.6	1088.16	583.826	443.558	675.401	512.657	547.625	472.746
NCU00307	2.88297	3.61041	5.13841	1.53052	2.84776	8.07539	5.56025	3.65569	2.55834	1.22939	2.70655	0.873837
NCU00308	80.7233	69.8012	91.4638	93.3618	44.6149	53.4995	73.2099	90.1738	50.314	68.846	60.4462	68.1592
NCU00309	1260.82	3354.07	5119.92	4009.2	445.2	964	1690.32	1255.12	1470.19	5618.32	9316.83	3701.57
NCU00310	144.149	168.486	184.983	149.991	142.388	166.555	194.609	201.063	191.023	221.291	160.588	171.272
NCU00311	1743.24	1990.54	1772.75	1583.32	1783.65	1518.17	1704.22	1654.81	1933.25	1937.52	2339.36	2242.26
NCU00312	20.1808	16.8486	13.3599	21.4273	12.3403	7.06597	3.70683	3.65569	18.7611	14.7527	10.8262	13.1075
NCU00313	0.960991	0	0	0	0	1.00942	0	0	0.852779	0	0.902182	0
NCU00314	226.794	235.88	158.263	166.062	170.866	205.923	106.571	121.856	214.048	149.986	89.316	86.5098
NCU00315	2878.17	2887.12	2977.2	3116.14	3167.66	3068.65	2633.7	4587.9	2582.22	4591.78	1965.85	2034.29
NCU00316	469.925	400.755	393.603	411.71	272.436	232.168	175.148	283.926	258.392	254.484	201.187	284.871
NCU00317	235.443	210.607	168.54	260.189	267.689	233.177	219.63	287.581	256.687	212.685	255.318	321.572
NCU00318	4.80496	3.61041	2.05537	6.12208	9.49253	8.07539	12.0472	10.9671	11.9389	11.0645	3.60873	13.9814
NCU00319	34.5957	43.3249	52.4118	63.5166	32.2746	48.4524	106.571	181.566	64.8112	158.592	106.457	101.365
NCU00320	1580.83	1760.67	1553.86	1171.61	738.519	1228.47	1061.08	639.746	1627.96	609.779	1086.23	1461.93
NCU00321	1390.55	2146.99	1016.38	800.462	776.489	487.552	463.354	632.435	1081.32	869.18	857.975	637.027
NCU00322	4032.32	6188.23	8393.09	6160.35	667.325	1883.59	2206.49	1833.94	11445.2	14811.7	12409.5	8616.03
NCU00324	737.08	701.622	732.738	668.838	692.006	603.636	694.104	603.189	880.068	542.162	930.15	817.037
NCU00325	246.975	284.019	281.585	282.381	221.176	255.384	286.353	358.258	292.503	256.943	310.351	341.67
NCU00326	1383.83	2526.08	3327.64	3123.79	1033.74	1371.81	2435.39	1915.58	1477.01	2164.96	3052.98	1885.74
NCU00327	30.7517	14.4416	20.5537	14.5399	17.0866	23.2168	25.0211	15.8413	34.1112	22.1291	17.1415	8.73837
NCU00329	65.3474	58.97	67.8271	125.503	181.307	88.8293	391.071	268.084	85.2779	68.846	267.046	185.253
NCU00330	123.007	131.178	128.46	148.461	158.525	140.31	186.268	242.494	115.978	114.333	198.48	159.912
NCU00331	87.4502	84.2428	83.2423	84.1786	56.0059	63.5937	90.8174	70.6767	54.5779	41.7993	64.0549	102.239
NCU00332	1080.15	1400.84	989.659	1049.94	1346.04	1356.67	1556.87	990.693	1314.13	1060.97	1264.86	948.113
NCU00333	93.2161	95.074	119.211	170.653	191.749	104.98	199.242	326.575	138.15	158.592	224.643	192.244
NCU00334	360.372	292.443	279.53	359.672	442.352	367.43	427.212	670.211	397.395	427.829	426.732	458.764
NCU00335	556.414	536.747	542.617	553.283	726.179	647.041	674.644	796.941	530.429	789.27	722.648	625.667
NCU00336	416.109	385.11	486.094	494.358	236.364	556.193	559.732	519.109	365.842	488.069	402.373	814.416
NCU00337	155.681	140.806	205.537	200.498	103.469	229.139	278.939	259.554	115.125	236.043	175.926	290.114
NCU00338	355.567	507.864	460.402	438.494	329.391	587.485	413.312	226.653	470.734	1004.41	689.267	414.199
NCU00339	0	0	0	0.76526	0	0	0	1.21856	0.852779	4.91757	2.70655	0.873837
NCU00340	2251.6	3147.07	2669.92	2409.04	2132.02	2829.42	2472.46	2198.29	2143.89	2736.63	2906.83	2812.01
NCU00343	0	3.61041	2.05537	2.29578	1.89851	2.01885	0.926708	3.65569	0.852779	0	0	0
NCU00344	550.648	547.578	579.613	468.339	501.206	579.41	545.831	443.558	599.504	543.391	520.559	477.115
NCU00345	570.829	602.938	529.257	457.626	491.713	516.825	429.993	453.306	601.209	520.033	593.636	581.975
NCU00346	489.145	416.4	621.748	621.391	375.904	283.648	468.914	500.83	378.634	615.926	837.225	588.966
NCU00347	761.105	735.319	672.105	827.246	828.698	698.522	725.612	1130.83	672.843	947.861	786.703	956.851
NCU00348	359.411	426.028	414.156	490.532	569.552	536.004	618.114	876.148	392.279	618.384	512.439	473.619
NCU00349	691.914	551.189	743.015	743.833	729.976	630.89	632.015	692.145	728.274	652.807	752.42	609.064
NCU00350	695.758	659.501	681.354	923.669	1103.03	666.22	808.089	1277.06	872.393	1160.55	1014.95	1188.42
NCU00351	524.701	318.919	469.651	526.499	485.068	274.563	450.38	548.354	453.679	281.531	467.33	420.315
NCU00352	1613.5	1404.45	1278.44	1111.16	1154.29	1367.77	862.765	987.037	1558.88	770.829	1361.39	1789.62
NCU00353	13.4539	40.9179	25.6921	13.0094	23.7313	49.4618	12.0472	21.9342	9.38057	22.1291	17.1415	16.6029
NCU00354	2.88297	20.459	14.3876	2.29578	3.79701	14.1319	8.34037	8.52995	2.55834	11.0645	9.02182	0.873837
NCU00355	2562	5148.44	5435.41	2335.57	5886.32	8865.77	4472.29	4274.72	5528.57	16262.4	8964.98	5002.71
NCU00356	511.247	525.916	455.264	436.964	432.86	425.977	368.83	539.824	423.831	279.072	332.905	369.633
NCU00357	401.694	497.032	447.042	352.02	493.612	577.391	668.157	463.055	443.445	436.434	441.167	541.779
NCU00358	349.801	433.249	320.637	387.987	479.373	350.27	469.841	505.704	289.092	280.301	428.536	430.801
NCU00359	217.184	558.409	382.298	269.372	218.328	460.297	352.149	192.533	210.637	532.327	331.101	276.132
NCU00360	376.709	5333.77	4179.59	1779.23	403.433	4518.18	3254.6	1199.07	447.709	5644.14	3536.55	1135.99
NCU00361	460.315	590.903	464.513	384.161	530.633	611.711	588.46	628.779	523.607	661.413	541.309	519.933
NCU00362	129.734	143.213	136.682	130.094	117.707	149.395	118.619	123.075	125.359	113.104	137.132	141.562
NCU00363	144.149	120.347	149.014	126.268	110.113	109.018	126.959	64.5839	204.667	122.939	123.599	126.706
NCU00364	396.889	368.261	488.149	502.776	489.815	373.487	503.203	552.01	419.567	635.596	498.004	377.497
NCU00365	318.088	270.78	267.198	320.644	576.197	371.468	399.411	424.06	347.081	436.434	237.274	154.669
NCU00366	3364.43	4715.19	4882.52	3993.13	3149.62	4783.66	3947.78	4439.23	3634.55	4334.84	4167.18	5186.22
NCU00367	0	1.20347	1.02768	3.06104	0	1.00942	0.926708	1.21856	2.55834	4.91757	0	0.873837
NCU00368	287.336	268.373	229.173	246.414	348.376	269.516	233.53	230.309	262.656	217.602	174.121	216.711
NCU00369	576.595	575.258	711.157	669.603	707.194	647.041	792.335	697.019	594.387	816.316	841.736	579.354
NCU00370	67.2694	46.9353	62.6887	78.0566	42.7164	38.3581	52.8224	45.0869	36.6695	39.3406	63.1527	46.3133
NCU00371	509.325	646.263	703.963	674.194	453.743	852.963	812.723	941.95	474.145	1132.27	673.028	646.639
NCU00372	391.123	323.733	366.883	493.593	280.979	454.241	494.862	491.082	527.018	446.269	397.862	655.377
NCU00373	1988.29	1758.27	1025.63	1004.79	1663.09	2094.56	1011.97	874.929	1552.91	1201.12	820.083	878.206
NCU00375	108.592	96.2775	89.4084	93.3618	160.424	140.31	133.446	134.042	86.9835	99.5808	73.9789	83.8883
NCU00376	329.62	323.733	314.471	452.269	561.009	530.957	467.061	456.962	342.817	309.807	379.819	410.703
NCU00377	650.591	407.976	534.395	593.842	726.179	547.108	619.968	711.642	641.29	259.402	491.689	698.195
NCU00378	3103.04	1598.21	2457.19	3224.04	2474.7	1189.1	2804.22	2201.95	3194.51	1952.27	2923.97	3123.97
NCU00379	820.686	969.996	884.835	924.435	874.262	1041.73	1071.27	849.34	953.407	774.517	1033.9	1092.3
NCU00380	2.88297	0	2.05537	5.35682	5.69552	11.1037	3.70683	21.9342	13.6445	9.83514	13.5327	22.7197
NCU00382	1345.39	637.838	897.167	811.941	1688.72	810.568	1138.92	1426.94	1810.45	676.166	1524.69	1758.16
NCU00384	2.88297	2.40694	4.11073	2.29578	1.89851	2.01885	1.85342	4.87426	4.2639	2.45878	3.60873	0.873837
NCU00385	1316.56	1056.65	1019.46	1261.91	1792.19	1164.88	1363.19	1727.92	1781.46	1459.29	1357.78	1522.22
NCU00386	90.3332	42.1214	54.4672	59.6903	93.0268	59.556	75.0634	97.4852	168.85	62.699	74.8811	98.7435
NCU00387	135.5	109.516	96.6022	128.564	178.46	133.244	140.86	162.069	108.303	114.333	134.425	103.987
NCU00388	2419.78	2579.03	1987.54	1578.73	1779.85	2166.22	1847.86	1619.47	2242.81	1295.78	2066.9	2719.38
NCU00389	1051.32	1217.91	1366.82	1369.05	1050.82	1145.7	1249.2	1285.59	1017.37	1244.14	1114.19	1022.39
NCU00391	1.92198	0	0	0.76526	0.949253	0	2.78012	1.21856	0.852779	1.22939	0.902182	0.873837
NCU00392	285.414	199.776	177.789	252.536	282.878	292.733	226.117	255.899	237.073	159.821	206.6	333.806
NCU00395	698.641	525.916	550.838	569.354	678.716	698.522	609.774	580.037	712.071	517.574	608.973	649.261
NCU00396	1356.92	1256.42	1556.94	1457.06	1347.94	1638.3	1652.32	1826.63	1386.62	1389.21	1564.38	2146.14
NCU00397	2591.79	1581.36	2051.26	1814.43	1245.42	770.191	1030.5	924.891	1847.97	1556.41	1355.08	1020.64
NCU00398	433.407	363.447	317.554	349.724	353.122	393.675	327.128	338.761	401.659	165.968	290.503	416.82
NCU00399	25566.2	26003.3	18132.4	13308.6	26323.7	26085.5	15757.7	8048.62	80892.9	86551.7	37706.7	18038.6
NCU00400	343.074	342.989	286.724	296.921	274.334	301.818	170.514	174.255	506.551	189.326	167.806	232.441
NCU00401	789.935	1919.53	1953.63	1786.12	1470.39	3083.79	2805.15	2383.51	1037.83	2853.42	2951.04	1610.48
NCU00403	672.694	829.19	662.855	584.659	375.904	702.559	425.359	392.378	436.623	345.459	363.579	508.573
NCU00404	487.223	346.599	495.343	462.983	294.269	404.779	431.846	422.842	392.279	320.871	344.634	457.89
NCU00405	3924.69	3496.08	3626.69	2471.79	2419.65	2589.17	2822.75	2228.75	2858.52	2176.02	3421.07	3109.11
NCU00406	1732.67	817.155	1250.69	1625.41	1826.36	941.793	1533.7	2122.74	1946.9	965.073	2287.03	2945.7
NCU00407	219.106	235.88	241.505	226.517	307.558	314.94	257.625	241.276	253.275	240.961	319.372	269.142
NCU00408	71.1133	73.4116	63.7163	73.465	115.809	87.8199	89.8907	136.479	324.909	433.975	299.524	198.361
NCU00409	333.464	321.326	418.267	360.438	357.869	260.431	290.06	246.15	444.298	453.646	331.101	167.777
NCU00410	3304.85	3066.44	3829.15	4065.06	2594.31	3204.92	3707.76	3907.94	3371.04	2166.19	3377.77	4172.57
NCU00411	503.559	572.851	595.028	593.842	695.803	581.428	704.298	795.723	602.915	502.821	638.745	628.288
NCU00412	258.507	290.036	278.502	417.832	276.233	275.573	255.771	358.258	303.589	236.043	318.47	559.255
NCU00413	12676.4	14051.7	14417.4	13428.8	17518.5	18302.9	18435	15481.9	14927.9	18204.8	15873.9	13627.5
NCU00414	3170.31	3260.2	2929.92	3259.24	3879.6	3349.27	3257.38	3553.33	3110.09	3013.24	3054.79	3770.6
NCU00415	842.789	818.359	751.236	787.453	664.477	885.265	692.251	609.282	926.118	666.331	793.018	989.183
NCU00416	327.698	465.742	354.551	362.733	430.961	502.693	403.118	413.093	399.954	399.552	356.362	296.231
NCU00417	494.91	456.115	472.734	482.114	616.065	602.626	476.328	483.77	492.054	603.632	433.047	380.119
NCU00418	1754.77	1939.99	1754.25	2197.06	2266.82	1747.31	1896.97	2678.41	1694.47	2198.15	1625.73	1582.52
NCU00419	279.648	246.711	344.274	381.865	308.507	274.563	354.003	564.195	220.87	579.044	258.926	353.904
NCU00420	1256.02	2296.22	1845.72	1455.53	1847.25	2357.01	2624.44	2424.94	1456.55	2377.64	2811.2	1800.98
NCU00421	323.854	386.313	291.862	238.761	214.531	374.496	218.703	237.62	351.345	325.789	307.644	438.666
NCU00422	3773.81	4034.03	4418.01	3478.11	3471.42	3653.11	4703.97	3362.02	3840.07	4272.14	4639.92	3982.95
NCU00423	1134.93	1118.02	1019.46	1020.86	907.486	995.292	970.263	767.696	1050.62	713.048	923.834	994.426
NCU00424	862.009	743.743	802.62	825.716	749.91	784.323	693.178	804.253	930.382	564.291	814.67	1147.35
NCU00425	0	0	0	2.29578	0.949253	0	0.926708	2.43713	0	1.22939	0.902182	2.62151
NCU00426	116.28	116.736	153.125	215.038	192.698	156.461	233.53	304.641	132.181	227.438	217.426	215.838
NCU00427	474.73	742.54	558.032	410.945	402.483	567.296	467.988	734.794	521.048	960.155	657.691	553.139
NCU00428	313.283	333.361	390.52	348.193	364.513	432.034	456.867	488.644	367.548	463.481	513.342	562.751
NCU00430	1792.25	4916.17	3138.54	2327.16	974.883	2994.96	1812.64	1519.55	1268.08	1889.58	1801.66	2317.41
NCU00431	1359.8	1677.63	1729.59	1824.38	1723.84	2150.07	1955.35	2172.7	1765.25	2553.45	1707.83	1605.24
NCU00432	1059.01	803.917	765.624	738.476	529.683	506.731	580.119	610.501	921.855	382.341	737.985	977.823
NCU00434	1569.3	1432.13	1409.98	1486.9	1776.05	1507.07	1681.05	1512.24	1419.88	1196.2	1712.34	1523.1
NCU00435	1073.43	924.264	1166.42	1422.62	1326.11	1079.07	1309.44	1757.17	925.266	1164.23	1139.46	1116.76
NCU00436	1857.6	1822.05	1979.32	1559.6	1439.07	1680.69	1723.68	1398.91	1587.02	1247.83	1568.89	1788.74
NCU00437	101.865	99.8879	89.4084	101.78	44.6149	43.4052	40.7752	42.6498	101.481	98.3514	83.9029	47.1872
NCU00438	191.237	166.079	167.512	195.141	202.191	135.263	156.614	221.779	144.12	202.85	151.567	128.454
NCU00439	0	0	0	1.53052	0.949253	0	0	1.21856	0	0	0	0
NCU00440	2347.7	2215.59	2684.31	2690.66	2504.13	2178.34	2479.87	3414.42	2258.16	2078.9	2863.53	3467.38
NCU00441	768.793	500.643	729.655	735.415	557.212	340.176	483.742	603.189	695.015	287.678	852.562	759.364
NCU00442	1941.2	1305.76	1630.93	1529.76	1683.03	1173.96	1463.27	1228.31	1743.93	1081.87	1470.56	1277.55
NCU00443	5930.28	5022.07	4847.58	4395.66	4462.44	4475.79	4252.66	3258.44	6071.79	3811.12	5502.41	5554.98
NCU00444	921.591	1000.08	1155.12	1041.52	823.003	1165.89	961.923	1078.43	1054.04	736.406	957.215	1252.21
NCU00445	702.485	770.22	613.527	635.166	640.746	792.398	790.482	783.537	639.585	797.876	592.734	621.298
NCU00446	176.822	166.079	129.488	159.939	186.054	143.338	105.645	113.327	243.042	143.839	212.915	218.459
NCU00447	1984.45	2600.7	1982.4	2345.52	2372.18	2292.4	2344.57	2641.85	2144.74	1552.72	3067.42	3578.36
NCU00448	267.156	291.239	235.339	324.47	285.725	260.431	242.798	259.554	284.828	286.448	319.372	278.754
NCU00449	8.64892	16.8486	6.1661	9.18312	5.69552	8.07539	3.70683	8.52995	24.7306	34.423	18.0436	16.6029
NCU00450	3923.73	5284.43	3316.33	3423.77	3986.86	3710.64	2785.68	2426.16	7069.54	3621.79	4081.47	3629.04
NCU00451	3740.18	3351.66	1917.66	1822.08	7088.07	4093.22	1848.78	1214.91	23145.3	12841	5295.81	2877.54
NCU00453	987.899	1008.51	1197.25	1142.53	1106.83	1202.22	1251.98	1150.33	1042.95	1182.68	1289.22	1175.31
NCU00454	414.187	376.686	365.855	312.991	276.233	278.601	308.594	212.03	358.167	253.255	392.449	318.95
NCU00455	713.055	1013.32	746.098	729.293	804.967	996.302	666.303	776.226	799.907	817.546	791.214	820.532
NCU00456	815.882	1731.79	1478.84	1269.57	973.934	1253.7	1327.05	1047.97	969.61	1912.93	1457.02	964.716
NCU00457	2315.99	2788.44	2962.81	2046.31	1738.08	3021.21	2942.3	2108.12	2647.03	2591.56	2705.64	3143.19
NCU00458	423.797	318.919	391.547	515.786	570.501	336.138	446.673	656.806	334.29	422.911	447.482	386.236
NCU00459	563.141	513.881	515.897	597.668	489.815	597.579	452.234	614.157	693.31	295.054	658.593	1029.38
NCU00461	5618.92	5349.42	9148.43	5554.26	2034.25	2844.56	3680.88	3125.62	7789.29	7147.69	15108.8	10212.5
NCU00462	2.88297	3.61041	5.13841	3.8263	0	4.0377	5.56025	1.21856	3.41112	4.91757	4.51091	1.74767
NCU00463	763.027	731.709	936.219	872.397	1050.82	901.416	1188.04	973.633	929.53	796.646	1156.6	1009.28
NCU00464	6550.12	7989.83	7914.19	7859.22	7946.2	8739.6	9280.98	10713.6	6680.67	10724	7161.52	6432.31
NCU00465	2851.26	3184.38	3861	3114.61	2821.18	3733.86	4161.85	4344.18	2974.49	3907.01	2927.58	2423.15
NCU00466	386.318	452.504	479.928	454.565	434.758	537.014	504.129	467.929	433.212	545.85	531.385	483.232
NCU00467	713.055	782.254	756.375	811.941	765.098	853.973	829.404	743.324	842.546	716.736	903.084	879.08
NCU00468	505.481	506.66	529.257	524.203	473.677	613.73	629.235	703.112	507.404	794.187	581.907	551.391
NCU00469	675.577	776.237	835.506	721.641	663.528	692.465	763.608	639.746	886.891	968.761	722.648	547.022
NCU00470	296.946	258.746	332.969	408.649	340.782	259.422	284.499	383.848	314.676	445.04	341.025	308.464
NCU00471	451.666	512.678	413.129	461.452	483.17	411.845	337.322	449.65	619.118	488.069	429.439	438.666
NCU00472	2333.29	2136.16	2661.7	2161.1	2009.57	2052.16	1732.94	1312.39	2393.75	1300.7	1867.52	1627.08
NCU00473	645.786	599.327	489.177	612.208	990.071	716.691	512.47	755.51	726.568	699.524	828.203	695.574
NCU00474	0.960991	0	1.02768	1.53052	0	0	0	0	0.852779	4.91757	0.902182	1.74767
NCU00475	10264.3	13861.5	12916.9	10037.9	12341.2	14245	14489.1	11260.8	11650.7	14122	13428.1	10373.3
NCU00476	805.311	764.202	930.053	901.477	765.098	809.558	1039.77	795.723	743.624	1127.35	915.715	791.696
NCU00477	22218.1	14685.9	16626.9	20419.4	18558.9	10963.4	14377	13393.2	14276.4	11003.1	16927.6	20797.3
NCU00478	112.436	205.793	182.928	103.31	67.397	143.338	95.4509	60.9282	91.2474	146.298	231.861	155.543
NCU00480	1610.62	2304.64	1640.18	1236.66	1207.45	1934.06	1443.81	1274.62	1755.02	1706.4	1691.59	2202.07
NCU00481	1575.06	1875	1340.1	1188.45	918.877	1124.5	996.211	771.351	1599.81	773.288	1217.04	1609.61
NCU00483	270.039	181.724	263.087	251.771	218.328	171.602	243.724	261.991	296.767	179.491	245.394	304.969
NCU00484	2231.42	2403.33	2193.08	2340.17	2804.09	2410.51	2409.44	2251.91	2878.13	2757.53	2229.29	2181.1
NCU00485	0	3.61041	4.11073	1.53052	0.949253	3.02827	1.85342	0	1.70556	1.22939	0.902182	0.873837
NCU00486	2291.96	2468.31	1968.01	1573.38	1515.96	2071.34	1355.77	1143.01	2385.22	1373.23	1807.97	1994.09
NCU00487	197.964	169.689	275.419	290.799	326.543	262.45	383.657	493.519	225.987	307.348	314.862	275.259
NCU00488	3312.54	3440.72	3356.41	3062.57	3276.82	3044.42	3378.78	3480.22	3631.13	2794.41	3216.28	3669.24
NCU00489	12972.4	16305.8	14394.8	11533.2	13048.4	16760.5	16361	9464.59	14612.4	17379.9	15527.5	12568.4
NCU00490	1281	1732.99	1307.21	1255.79	1273.9	1309.22	974.897	1071.12	1230.56	1314.22	1346.06	1325.61
NCU00491	6.72694	7.22081	0	3.8263	3.79701	4.0377	2.78012	1.21856	5.96946	2.45878	3.60873	5.24302
NCU00492	2535.09	2709.01	2350.31	2044.01	2117.78	2540.72	1938.67	1677.96	3260.18	2173.57	2130.05	1980.11
NCU00493	2750.36	2659.67	2529.13	2924.06	2578.17	2521.54	2507.67	2833.16	2871.31	2147.75	2942.92	3362.52
NCU00494	427.641	495.829	462.457	553.283	333.188	449.194	369.757	354.602	431.506	258.172	451.091	512.068
NCU00495	730.353	853.259	730.683	697.917	903.689	863.058	835.891	678.741	918.443	768.37	874.214	1024.14
NCU00496	115.319	30.0867	47.2734	53.5682	429.063	68.6408	185.342	221.779	249.864	88.5162	216.524	163.407
NCU00497	383.435	274.391	267.198	239.527	368.31	198.857	210.363	209.593	498.876	269.237	292.307	297.978
NCU00498	596.776	660.704	760.485	618.33	510.698	504.712	688.544	353.384	683.929	708.13	616.19	495.465
NCU00499	7170.92	7353.19	7671.65	6692.97	8249.96	9073.71	14174	6738.66	13480.7	9155.28	18217.8	14795.8
NCU00500	40.3616	32.4936	31.8582	26.7841	37.9701	16.1508	31.5081	31.6827	17.0556	20.8997	13.5327	13.1075
NCU00501	194.12	239.49	311.388	224.221	115.809	301.818	271.525	219.342	142.414	328.248	236.372	295.357
NCU00502	3107.85	3225.3	3290.64	3067.16	3010.08	2950.55	3307.42	3705.66	3871.62	3877.5	3205.45	3441.17
NCU00503	329.62	309.291	351.468	404.057	447.098	387.619	688.544	572.725	347.934	352.836	610.777	593.335
NCU00504	105.709	80.6324	121.267	120.911	154.728	124.159	169.588	140.135	108.303	195.473	156.077	170.398
NCU00505	1072.47	986.844	1056.46	1512.92	1535.89	1309.22	1382.65	2143.46	1167.45	1939.98	1411.01	1351.83
NCU00506	1224.3	1657.18	1537.41	1222.12	1224.54	1244.62	1264.96	788.411	959.377	1433.47	1014.95	862.477
NCU00509	195.081	175.706	177.789	189.019	130.048	158.48	137.153	118.201	463.059	258.172	423.123	630.036
NCU00510	9.60991	10.8312	14.3876	0.76526	10.4418	9.08482	7.41367	13.4042	3.41112	1.22939	4.51091	0
NCU00512	151.837	172.096	131.543	129.329	120.555	123.15	99.1578	115.764	375.223	159.821	169.61	226.324
NCU00513	1124.36	1355.11	1166.42	1317.01	1328.01	1187.08	1345.58	1380.63	1529.89	1455.6	1579.72	1590.38
NCU00515	1187.79	1718.55	1014.32	841.021	804.967	1200.21	936.902	616.594	1219.47	850.739	881.432	1160.45
NCU00516	13.4539	26.4763	21.5813	16.0705	37.9701	29.2733	37.0683	35.3384	11.0861	20.8997	21.6524	6.99069
NCU00517	519.896	558.409	520.008	490.532	505.952	579.41	468.914	493.519	593.534	513.886	480.863	500.708
NCU00518	1402.09	1718.55	1523.03	1646.84	1153.34	1237.55	1195.45	961.447	1513.68	1478.96	1309.97	1004.91
NCU00519	1197.4	1294.93	1263.02	1183.86	1061.27	905.454	1100	1147.89	1653.54	1581	1592.35	1302.02
NCU00520	2753.24	3520.15	2560.99	2278.18	2452.87	3264.48	1484.59	1289.24	2610.36	3850.46	1579.72	1494.26
NCU00521	1576.03	4582.81	2308.18	1740.2	1371.67	2718.38	1457.71	1629.22	1822.39	3230.84	2068.7	1787
NCU00522	911.02	2339.54	1365.79	1183.09	795.474	1099.26	786.775	826.187	828.902	1733.44	1093.44	1060.84
NCU00523	517.974	706.436	457.319	479.053	510.698	491.59	478.181	502.049	435.77	688.46	473.646	414.199
NCU00524	89.3722	66.1908	48.3011	58.925	72.1433	40.377	36.1416	32.9012	83.5724	46.7169	27.9676	36.7011
NCU00525	0	0	0	0	0	1.00942	0	0	0	0	0	0
NCU00526	7.68793	3.61041	2.05537	2.29578	2.84776	6.05655	2.78012	3.65569	5.96946	1.22939	1.80436	1.74767
NCU00527	334.425	421.214	428.544	402.527	436.657	461.307	415.165	621.468	312.97	465.94	410.493	400.217
NCU00528	773.598	797.9	788.233	795.106	632.203	737.889	711.712	821.313	712.924	590.108	837.225	918.402
NCU00529	0	1.20347	0	1.53052	0	0	0.926708	0	0.852779	1.22939	0	0
NCU00530	0	0	0	0	0	0	0	0	0	0	0	0
NCU00531	0	0	0	0	0	0	0	0	0	0	0	0
NCU00532	0	0	0	0	0	0	0	0	0.852779	0	0	0
NCU00533	0	0	0	0	0	0	0	0	0	0	0	0.873837
NCU00534	24.0248	13.2382	6.1661	22.1926	14.2388	20.1885	4.63354	3.65569	44.3445	14.7527	21.6524	17.4767
NCU00535	137.422	114.33	137.71	144.634	166.119	118.103	156.614	154.758	191.023	195.473	160.588	121.463
NCU00536	741.885	1180.6	1105.79	618.33	827.749	954.915	1203.79	746.98	830.607	1347.41	892.258	505.951
NCU00537	1814.35	2032.66	2030.7	1672.09	1810.23	1692.8	2158.3	1356.26	1858.21	1790	1545.44	1285.41
NCU00538	307.517	489.812	348.385	299.982	240.161	439.1	312.301	242.494	321.498	238.502	292.307	376.624
NCU00541	3093.43	3129.02	2909.37	3192.67	3937.5	3062.59	2889.48	3978.61	2972.79	3412.79	3027.72	3119.6
NCU00542	781.286	978.42	947.524	907.599	643.594	771.2	678.35	761.603	852.779	1326.51	975.259	900.925
NCU00543	24.9858	34.9006	24.6644	22.9578	28.4776	42.3958	41.7019	29.2456	17.0556	39.3406	48.7178	31.4581
NCU00545	1095.53	930.281	801.593	863.979	697.701	708.616	580.119	594.66	1118.85	701.983	847.149	997.047
NCU00547	23.0638	19.2555	25.6921	32.9062	41.7671	34.3204	28.728	25.5899	24.7306	19.6703	36.9895	24.4674
NCU00548	116.28	107.109	129.488	166.062	121.504	95.8953	132.519	174.255	99.7752	146.298	133.523	131.075
NCU00549	1312.71	1616.26	1779.95	1614.7	1382.11	1286.01	2183.32	1260	1497.48	2140.37	2111.11	1436.59
NCU00550	390.162	465.742	361.744	311.461	280.979	458.279	409.605	297.33	417.862	236.043	338.318	493.718
NCU00551	2340.01	3955.8	2402.72	2253.69	1617.53	4059.9	2316.77	1792.51	2449.18	1713.77	2038.03	2942.21
NCU00552	227.755	113360	31693.7	17735.7	664.477	76025.8	32444.1	12550	300.178	96533.1	31942.7	10365.4
NCU00553	1163.76	734.116	1060.57	1196.87	1148.6	900.406	1045.33	1208.82	1072.8	729.03	1017.66	1304.64
NCU00554	1773.03	1701.7	1716.23	1554.24	1527.35	1475.78	1201.94	1283.15	1890.61	1746.97	1479.58	1136.86
NCU00556	734.197	1152.92	998.908	645.115	525.886	971.066	635.722	732.357	733.39	1446.99	1103.37	799.56
NCU00557	1.92198	2.40694	2.05537	1.53052	0.949253	6.05655	2.78012	6.09282	0.852779	8.60575	4.51091	0
NCU00558	183.549	128.771	120.239	158.409	171.815	114.065	112.132	118.201	174.82	104.498	122.697	157.291
NCU00559	213.34	157.654	226.09	268.606	140.489	96.9047	197.389	116.982	206.373	109.416	163.295	182.632
NCU00560	297.907	261.153	370.994	391.813	263.892	221.064	395.704	257.117	242.189	245.878	266.144	244.674
NCU00561	208.535	209.404	210.675	269.372	217.379	190.781	217.776	236.402	181.642	208.997	175.926	142.435
NCU00562	860.087	838.817	897.167	894.589	929.319	960.972	1180.63	913.923	968.757	1070.8	1048.34	933.257
NCU00563	35.5567	37.3075	41.1073	47.4461	40.8179	35.3298	34.2882	41.4312	59.6946	47.9463	46.9135	57.6732
NCU00564	864.892	927.874	1027.68	1224.42	1156.19	1189.1	1180.63	1394.04	935.499	1364.63	1038.41	937.627
NCU00565	1348.27	1797.98	1796.39	1388.95	1185.62	1677.66	1468.83	1375.76	1115.44	2354.29	1680.77	1236.48
NCU00566	2683.09	3145.87	2927.87	3039.61	2617.09	2917.24	2602.2	3342.52	2363.9	2991.11	2574.83	2345.38
NCU00567	2192.98	2716.23	2792.21	1933.05	1490.33	2475.11	2180.54	1470.81	2133.65	2970.21	1853.98	1854.28
NCU00568	544.882	623.397	571.392	493.593	510.698	514.806	430.919	487.426	489.495	609.779	527.777	498.961
NCU00569	167.212	227.456	240.478	266.311	201.242	227.12	228.897	315.608	245.6	303.66	239.078	207.099
NCU00570	125.89	158.858	147.986	131.625	101.57	103.971	100.084	158.413	92.953	149.986	105.555	123.211
NCU00571	784.169	882.142	761.513	870.866	858.125	989.236	932.268	1116.21	730.832	853.198	840.834	868.593
NCU00572	77.8403	42.1214	69.8824	76.526	61.7015	44.4147	31.5081	47.524	69.0751	40.5699	64.9571	77.7715
NCU00573	4454.19	6656.38	4098.4	3527.09	2376.93	6105	2869.09	2461.5	3497.25	4032.41	3381.38	4632.21
NCU00574	34.5957	49.3422	33.9135	39.0283	14.2388	64.6032	22.241	23.1527	21.3195	33.1936	18.9458	33.2058
NCU00575	4329.27	7185.91	7259.55	5246.63	3604.31	7329.43	8499.77	6281.7	4944.41	5667.5	6397.37	7245.85
NCU00576	322.893	332.157	269.253	324.47	477.474	339.167	342.882	447.213	375.223	313.495	343.731	381.867
NCU00577	352.684	326.14	346.329	319.879	312.304	303.837	255.771	291.237	252.423	277.843	258.926	297.104
NCU00578	145.11	135.992	140.793	202.029	186.054	129.206	173.294	199.845	105.745	204.079	170.512	163.407
NCU00579	2141.09	2226.42	1979.32	2079.98	2184.23	2329.75	2349.21	1893.65	2449.18	1513.38	1957.74	2189.83
NCU00580	280.609	256.339	283.64	351.255	479.373	310.903	405.898	503.267	340.259	422.911	399.667	402.839
NCU00581	526.623	482.591	423.405	472.166	410.077	418.911	409.605	408.219	388.867	522.492	368.09	317.203
NCU00582	157.603	44510.3	30050.5	24377.4	354.072	36262.6	21217	10316.4	294.209	43462.7	26397.8	13548.8
NCU00583	5.76595	32.4936	15.4152	25.2536	2.84776	38.3581	25.0211	8.52995	2.55834	19.6703	18.0436	8.73837
NCU00584	300.79	3381.75	2111.89	1365.99	791.677	3668.25	3337.08	2333.55	582.448	5898.62	3641.21	1724.95
NCU00585	1749	57079.3	31708.1	22449.7	6860.25	83042.3	61324	22547.1	6686.64	93673.5	53392	20415.4
NCU00586	756.3	4074.94	1435.67	1323.9	772.692	1826.05	752.487	609.282	844.252	1724.84	663.104	485.853
NCU00587	1158.96	1663.19	1382.23	1252.73	1225.49	1875.51	1744.99	1216.13	1291.96	1308.07	1411.91	1714.47
NCU00589	1973.88	3181.97	2494.19	2335.57	1948.82	2849.6	2202.79	1623.13	1923.02	2284.21	1999.24	1702.23
NCU00590	560.258	498.236	506.648	533.386	780.286	655.116	620.894	731.139	536.398	545.85	481.765	585.47
NCU00591	960.03	776.237	846.811	841.021	1015.7	787.351	1467.91	1375.76	860.454	770.829	800.235	977.823
NCU00592	441.095	541.561	508.703	483.645	561.958	602.626	606.067	619.031	376.928	590.108	562.059	462.26
NCU00593	807.233	994.065	966.022	945.862	930.268	1093.21	936.902	889.552	832.313	1044.98	950.9	838.883
NCU00594	0.960991	0	2.05537	1.53052	0.949253	0	0	0	5.11668	4.91757	0.902182	1.74767
NCU00595	2156.46	2100.05	1859.08	1835.86	2569.63	2637.63	2389.05	2682.06	2172.03	2005.14	1877.44	2071.87
NCU00596	321.932	690.791	499.454	312.226	505.952	1260.77	726.539	438.683	455.384	1324.06	724.452	362.642
NCU00597	131.656	222.642	213.758	224.221	74.0418	300.808	227.97	299.767	96.3641	281.531	156.98	250.791
NCU00598	661.162	847.242	788.233	754.547	676.818	640.984	638.502	885.896	550.895	1030.23	679.343	543.526
NCU00599	260.429	281.612	423.405	360.438	277.182	315.95	432.773	487.426	254.128	338.083	417.71	443.909
NCU00600	2580.26	2982.19	2456.16	2357	2575.32	2898.06	2326.96	2767.36	2630.82	2993.57	2317.71	2724.62
NCU00602	533.35	606.548	730.683	583.128	363.564	411.845	468.914	458.18	351.345	875.327	795.725	429.054
NCU00603	0.960991	0	2.05537	0	0	0	0.926708	0	0	0	0	0
NCU00604	131.656	214.217	188.066	139.277	113.91	216.017	191.829	102.359	108.303	208.997	129.012	143.309
NCU00605	289.258	582.479	451.153	454.565	252.501	640.984	597.727	463.055	281.417	708.13	421.319	435.171
NCU00606	27.8687	25.2728	36.9966	65.8124	32.2746	19.1791	37.0683	52.3983	35.8167	28.276	31.5764	45.4395
NCU00607	12.4929	8.42428	10.2768	30.6104	338.883	153.432	80.6236	95.048	887.743	938.026	488.08	591.587
NCU00608	590.049	540.357	599.139	603.79	715.737	548.117	687.617	639.746	770.913	513.886	516.048	603.821
NCU00609	493.949	618.583	514.869	628.279	840.089	739.908	1005.48	867.618	667.726	630.678	780.387	706.934
NCU00611	676.538	775.034	896.14	639.758	566.704	775.238	719.126	420.405	382.898	352.836	492.591	518.185
NCU00614	2206.44	2237.25	2016.31	2136.61	2792.7	2615.42	2115.67	2472.47	2606.09	2957.92	2192.3	2361.11
NCU00616	364.216	310.495	265.142	292.329	190.8	249.328	192.755	208.375	170.556	191.785	193.067	248.17
NCU00617	558.336	636.635	652.579	692.561	656.883	780.285	795.116	785.974	632.762	647.89	716.333	678.971
NCU00618	9800.19	11591.8	11304.5	9477.75	12159	12764.2	12198.3	10463.8	12079.6	13378.2	9310.52	8110.95
NCU00619	556.414	549.985	577.558	503.541	604.674	536.004	796.042	601.971	543.22	672.478	720.843	543.526
NCU00620	269.078	243.101	203.481	257.893	299.964	268.507	286.353	275.396	305.295	231.126	285.09	266.52
NCU00621	1016.73	1087.94	880.724	899.181	845.785	1115.41	935.049	960.229	944.027	642.972	865.193	1163.08
NCU00622	1181.06	1312.98	939.302	1056.06	1010.01	1220.39	910.954	966.322	1384.91	779.435	1120.51	1823.7
NCU00623	549.687	563.223	493.288	515.786	467.982	448.184	433.699	582.474	459.648	665.101	571.081	440.414
NCU00624	807.233	936.298	776.928	895.355	853.379	953.906	836.817	976.07	801.613	770.829	903.084	949.86
NCU00627	10111.5	13891.6	10004.5	7801.06	6624.84	13867.5	10159.5	6435.24	8122.72	10003.6	6416.32	6268.03
NCU00628	394.006	412.79	394.63	449.208	370.209	280.62	303.034	260.773	379.487	287.678	363.579	405.46
NCU00629	11779.8	16216.7	13721.6	12276.3	12406.7	13782.7	10192.9	7245.59	8731.61	9613.85	8299.17	7702.87
NCU00630	151.837	172.096	198.343	197.437	131.946	122.14	145.493	166.943	168.85	221.291	202.089	166.903
NCU00631	823.569	809.934	490.205	486.706	409.128	732.842	375.317	313.171	733.39	320.871	358.166	563.625
NCU00632	951.381	718.471	617.637	828.012	954	675.305	600.507	743.324	966.199	558.144	675.734	876.458
NCU00633	2988.68	2775.2	2268.1	2597.29	2200.37	2018.85	1443.81	1536.61	1535	2088.74	1804.36	1201.53
NCU00634	9001.6	10042.9	10358	8919.88	11765	12758.1	12404.9	9559.64	10809.8	14632.2	11151.9	8995.27
NCU00635	3715.19	3567.08	3271.11	2921.76	3145.83	3446.17	3462.18	3067.13	3932.17	3988.15	3852.32	3388.74
NCU00636	2652.34	3575.5	3410.88	3286.03	4034.33	4042.74	3932.95	3497.28	3695.09	4397.54	3887.5	3184.26
NCU00638	11.5319	21.6624	16.4429	15.3052	32.2746	19.1791	16.6807	36.5569	11.9389	22.1291	15.3371	17.4767
NCU00640	62.4644	95.074	90.4361	68.8734	78.788	73.688	80.6236	64.5839	74.1918	70.0754	58.6418	63.7901
NCU00641	125.89	137.195	140.793	156.113	102.519	111.037	123.252	135.261	93.8057	93.4338	114.577	97.8697
NCU00642	2724.41	1912.31	2181.77	2994.46	2623.74	1719.05	1778.35	1467.15	2217.23	1461.75	1620.32	2091.96
NCU00643	493.949	233.473	404.907	482.114	750.859	294.752	518.03	424.06	589.271	282.76	307.644	492.844
NCU00644	1185.86	1350.29	1516.86	1612.4	1182.77	1664.54	1834.88	2028.91	1453.99	1794.91	1983.9	2101.58
NCU00645	0	0	1.02768	0.76526	0.949253	0	0	0	0	0	0.902182	0.873837
NCU00646	88.4112	57.7665	77.0762	123.972	115.809	73.688	93.5975	165.725	113.42	90.975	152.469	268.268
NCU00648	48.0496	37.3075	33.9135	29.0799	38.9194	34.3204	30.5814	26.8084	34.964	23.3585	26.1633	20.0982
NCU00649	1058.05	963.978	1249.66	1197.63	988.173	909.491	1089.81	815.22	844.252	1144.56	1189.98	1205.02
NCU00650	328.659	430.842	409.018	427.781	276.233	501.684	597.727	522.764	287.387	716.736	399.667	699.069
NCU00651	1566.42	2299.83	1545.64	948.158	1197.01	1684.73	1101.86	788.411	1302.19	2423.13	1705.12	1036.37
NCU00652	291.18	246.711	211.703	247.944	190.8	208.951	186.268	184.003	220.017	88.5162	117.284	159.038
NCU00653	147.032	175.706	134.626	120.146	123.403	126.178	105.645	103.578	154.353	174.574	166.904	152.048
NCU00654	421.875	389.924	431.627	524.969	469.88	422.949	358.636	575.163	294.209	347.918	262.535	424.685
NCU00655	1247.37	1293.73	1095.51	1335.38	1563.42	1366.76	1386.36	1708.43	1630.51	1780.16	1251.33	1491.64
NCU00656	863.931	834.004	823.174	785.157	837.241	876.18	825.697	677.522	786.263	784.352	745.202	798.687
NCU00657	264.273	252.728	299.056	382.63	304.71	308.884	356.783	420.405	377.781	268.008	427.634	456.143
NCU00658	84.5672	80.6324	47.2734	53.5682	42.7164	88.8293	26.8745	47.524	146.678	28.276	54.1309	105.734
NCU00659	297.907	568.037	359.689	342.071	233.516	283.648	250.211	270.521	266.067	429.058	370.797	290.114
NCU00660	694.797	600.531	565.226	721.641	840.089	663.192	680.204	800.597	695.868	682.313	570.179	558.382
NCU00662	108.592	154.044	140.793	130.094	118.657	167.564	180.708	164.506	122.8	111.875	166.001	160.786
NCU00663	545.843	536.747	530.284	711.692	656.883	558.212	657.036	787.193	492.906	650.349	552.135	579.354
NCU00664	246.014	271.984	213.758	275.494	343.63	312.922	341.029	483.77	246.453	367.588	305.84	269.142
NCU00665	896.605	920.653	921.832	961.932	1804.53	1464.67	1277.93	1322.14	816.11	822.463	799.333	710.429
NCU00666	183.549	151.637	107.907	141.573	204.089	158.48	150.127	168.162	173.967	158.592	150.664	153.795
NCU00667	1615.43	4141.13	2535.29	2108.29	2039.95	3708.62	1924.77	1967.98	1378.09	4312.71	2019.99	1442.7
NCU00668	1525.09	2510.44	1548.72	1381.29	1202.7	1907.81	1139.85	1272.18	1438.64	1455.6	1382.14	1842.92
NCU00669	1132.05	1181.81	964.994	1252.73	1329.9	1399.06	1056.45	1529.3	1233.12	1485.11	1214.34	1554.56
NCU00670	1993.1	1933.97	1898.13	2305.73	2596.21	2094.56	2091.58	2478.56	2201.88	2747.69	2040.74	1887.49
NCU00671	1897	1668.01	1455.2	1462.41	1367.87	1825.04	1290.9	1196.63	2099.54	1103.99	1309.97	2343.63
NCU00673	22354.6	16310.6	18820	22357.8	16371.8	9869.14	14110.1	16026.6	18582.1	12649.2	20511.1	23136.6
NCU00674	119.163	96.2775	118.184	118.615	76.8895	82.7728	95.4509	110.889	110.861	61.4696	100.142	102.239
NCU00675	186.432	169.689	173.678	169.123	179.409	182.706	191.829	168.162	144.12	115.563	138.936	211.468
NCU00676	153.759	225.049	289.807	219.63	237.313	275.573	396.631	329.012	202.961	340.542	258.926	195.739
NCU00677	177.783	180.52	228.146	217.334	239.212	227.12	320.641	354.602	190.17	146.298	156.077	186.127
NCU00678	371.904	552.392	400.796	338.245	238.263	458.279	518.03	254.68	680.518	496.674	516.95	391.479
NCU00679	20.1808	22.8659	27.7474	36.7325	20.8836	25.2356	42.6286	30.4641	42.639	22.1291	23.4567	19.2244
NCU00680	1539.51	1406.85	1497.33	1950.65	1779.85	1133.58	2640.19	2959.89	1912.78	1821.96	2462.05	3227.95
NCU00681	563.141	614.972	499.454	467.574	733.773	671.267	617.188	703.112	592.682	604.861	516.95	591.587
NCU00682	2022.89	1633.11	1957.74	2022.58	1533.04	1265.82	1440.1	1369.67	1468.49	987.202	1156.6	1224.24
NCU00684	570.829	907.415	561.115	427.015	576.197	1723.09	531.004	552.01	703.543	631.908	403.275	458.764
NCU00685	10515.2	14281.6	10446.4	9233.63	9583.66	13414.2	11934.1	9961.77	8799.83	9635.98	8696.13	9394.62
NCU00687	1575.06	2512.84	1774.81	2015.7	1558.67	2240.92	1766.31	2239.72	1494.07	1644.93	1888.27	2024.68
NCU00688	65.3474	113.126	70.9101	94.8923	67.397	53.4995	53.7491	82.8624	68.2224	89.7456	58.6418	52.4302
NCU00689	461.276	397.145	425.461	374.212	331.289	348.251	338.248	303.423	359.02	351.606	340.123	339.922
NCU00690	345.957	356.227	348.385	365.029	384.448	429.005	423.506	361.914	357.315	413.076	349.144	384.488
NCU00691	372.865	444.08	332.969	279.32	249.654	184.725	239.091	154.758	311.264	184.409	201.187	219.333
NCU00692	1160.88	1417.69	1221.91	1090.5	726.179	1446.5	1480.88	1482.99	984.107	1625.26	1316.28	1827.19
NCU00693	553.531	556.002	521.035	608.382	565.755	541.051	608.847	823.75	399.101	758.535	470.939	424.685
NCU00694	1646.18	1473.05	1233.22	1269.57	1344.14	1275.91	1169.51	1026.03	1788.28	919.585	1334.33	1417.36
NCU00695	3326.95	7073.99	7351.02	3759.72	1189.41	1780.62	2014.66	1308.74	3398.33	4323.77	4470.31	3074.16
NCU00696	1718.25	1891.85	1302.07	909.895	1543.49	1952.23	1067.57	1161.29	1497.48	1641.24	1058.26	1163.95
NCU00697	19.2198	13.2382	15.4152	21.4273	23.7313	10.0942	12.0472	31.6827	17.0556	15.9821	20.7502	25.3413
NCU00698	32.6737	22.8659	14.3876	31.3757	25.6298	26.245	23.1677	32.9012	21.3195	3.68818	18.9458	19.2244
NCU00699	207.574	122.754	110.99	109.432	211.683	271.535	148.273	165.725	167.145	113.104	105.555	180.01
NCU00700	185.471	107.109	163.402	145.399	197.445	157.47	166.807	162.069	204.667	113.104	136.229	159.038
NCU00701	979.25	1967.67	1443.89	1773.11	190.8	397.713	164.027	146.228	524.459	1118.75	360.873	353.904
NCU00704	1.92198	0	0	1.53052	0	3.02827	0.926708	0	1.70556	1.22939	1.80436	1.74767
NCU00705	144.149	108.312	139.765	141.573	117.707	116.084	105.645	97.4852	116.831	60.2402	101.947	106.608
NCU00706	9647.39	11851.8	12227.4	11910.5	15943.7	15072.7	16431.5	18232.2	10490.9	17705.7	11637.2	9020.61
NCU00707	374.787	444.08	555.976	471.4	256.298	567.296	626.455	593.441	299.326	542.162	443.874	497.213
NCU00708	5.76595	4.81387	9.24915	2.29578	3.79701	7.06597	6.48696	2.43713	3.41112	8.60575	2.70655	6.99069
NCU00709	21.1418	28.8832	42.135	29.0799	21.8328	33.311	33.3615	29.2456	32.4056	23.3585	17.1415	32.332
NCU00710	94.1771	170.893	102.768	123.207	51.2597	80.7539	89.8907	77.9881	59.6946	134.004	125.403	111.851
NCU00711	410.343	1036.19	634.08	445.382	214.531	361.374	200.169	193.752	268.626	677.395	332.905	243.8
NCU00712	5456.51	1690.87	2478.77	4276.28	4420.67	2106.67	3451.99	3591.11	5540.51	1488.79	2160.73	4627.84
NCU00713	1646.18	777.441	729.655	1117.28	1253.96	691.456	576.412	729.92	1150.4	743.782	379.819	491.096
NCU00714	3502.81	2340.75	3623.61	2921	3488.51	3370.47	3207.34	2394.48	2891.77	2544.84	2705.64	2516.65
NCU00715	479.535	155.247	231.229	379.569	282.878	85.8011	125.106	107.234	254.128	142.61	168.708	249.043
NCU00716	8189.57	5903.01	3716.1	3224.81	1501.72	419.92	212.216	97.4852	2270.1	1562.56	578.299	184.38
NCU00717	205.652	229.862	196.287	173.714	130.048	224.092	128.812	158.413	135.592	274.154	152.469	159.912
NCU00718	3.84396	7.22081	8.22146	7.6526	11.391	6.05655	3.70683	9.74852	6.82224	4.91757	1.80436	2.62151
NCU00719	86.4892	90.2601	58.5779	93.3618	267.689	148.385	146.42	275.396	149.236	224.979	178.632	175.641
NCU00720	2027.69	4744.07	1598.05	1340.74	3084.12	4272.89	2153.67	2346.96	1212.65	3931.6	1749.33	1358.82
NCU00721	1717.29	801.51	1280.49	2334.81	1132.46	567.296	1006.41	1357.48	680.518	749.929	836.323	1351.83
NCU00722	287.336	121.55	163.402	292.329	253.451	124.159	180.708	299.767	189.317	116.792	114.577	208.847
NCU00723	214.301	150.434	217.869	229.578	207.886	170.593	241.871	264.429	173.967	152.445	200.284	276.132
NCU00724	25.9468	19.2555	18.4983	16.0705	27.5283	21.1979	16.6807	9.74852	39.2279	20.8997	9.924	19.2244
NCU00725	1509.72	1433.33	1329.82	1448.64	1679.23	1540.38	1638.42	1665.78	1500.89	1438.39	1659.11	1708.35
NCU00726	20253.9	17648.9	18013.2	18400.7	21306	15220.1	17458.3	21596.6	21412.4	18903.1	17632.2	17573.7
NCU00727	307.517	369.465	364.827	286.207	379.701	494.618	428.139	426.498	333.437	649.119	363.579	309.338
NCU00728	153.759	142.009	203.481	145.399	112.961	161.508	171.441	114.545	126.211	127.857	129.012	108.356
NCU00729	2451.49	1404.45	1382.23	2509.29	3261.63	1577.73	1454.01	3184.11	1905.96	1549.03	1401.09	1956.52
NCU00730	361.333	269.577	261.031	335.184	100.621	85.8011	69.5031	152.321	172.261	208.997	189.458	124.959
NCU00732	12391	4864.42	7708.65	6945.5	2166.2	665.211	857.205	1720.61	9806.96	4329.92	5292.2	1421.73
NCU00733	22.1028	20.459	25.6921	18.3662	45.5642	24.2262	19.4609	29.2456	17.0556	8.60575	20.7502	11.3599
NCU00734	855.282	960.368	744.042	815.002	1155.24	862.048	732.099	1078.43	729.979	671.248	642.354	684.214
NCU00735	96.0991	105.905	152.097	177.54	78.788	91.8576	130.666	163.288	50.314	159.821	109.164	105.734
NCU00736	237.365	226.252	234.312	248.71	250.603	139.301	176.075	249.806	187.611	263.09	263.437	251.665
NCU00737	854.321	841.224	1045.15	981.829	929.319	896.369	963.776	949.262	805.024	1220.79	1013.15	685.088
NCU00738	255.624	267.17	250.755	251.005	206.937	199.866	257.625	366.788	209.784	213.914	288.698	366.138
NCU00739	0	0	0	0	0	0	0	0	0.852779	0	0.902182	0
NCU00740	108.592	102.295	134.626	107.902	71.194	91.8576	53.7491	71.8953	141.561	68.846	76.6855	86.5098
NCU00741	601.58	594.513	459.374	395.64	448.997	466.354	337.322	280.27	409.334	437.664	397.862	377.497
NCU00742	363.255	383.906	580.641	676.49	678.716	422.949	833.111	1520.77	491.201	592.567	1060.06	1156.09
NCU00743	7752.32	15513.9	9550.26	8580.86	7596.87	13674.7	10323.5	6538.82	11252.4	10510.1	9585.68	9440.93
NCU00744	1835.49	3067.64	2309.2	2203.18	1904.2	3270.53	2586.44	2031.35	1643.31	2541.15	1998.33	1986.23
NCU00745	14.4149	38.511	26.7198	48.2114	41.7671	39.3675	31.5081	52.3983	14.4972	18.4409	13.5327	26.2151
NCU00746	2.88297	1.20347	4.11073	0.76526	0	2.01885	0.926708	1.21856	2.55834	1.22939	0.902182	0
NCU00747	0	1.20347	1.02768	1.53052	12.3403	14.1319	24.0944	41.4312	0.852779	0	5.41309	4.36918
NCU00748	722.665	941.112	996.852	1706.53	2588.61	4229.49	4866.14	4693.91	605.473	630.678	722.648	627.415
NCU00749	683.265	500.643	565.226	585.424	1565.32	1234.53	812.723	1083.3	1007.99	801.564	915.715	715.672
NCU00751	308.478	175.706	224.035	253.301	485.068	233.177	299.327	385.066	260.098	275.384	239.078	146.805
NCU00752	102.826	69.8012	101.741	97.1881	128.149	99.933	87.1106	60.9282	129.622	89.7456	76.6855	94.3743
NCU00753	675.577	566.834	736.849	702.509	685.361	546.099	641.282	593.441	672.843	531.097	829.105	707.808
NCU00754	179.705	75.8185	163.402	195.907	253.451	84.7916	114.912	124.294	113.42	47.9463	140.74	130.202
NCU00755	320.01	300.867	312.416	330.592	243.009	438.09	218.703	173.036	231.956	196.703	154.273	143.309
NCU00756	0.960991	1.20347	0	0.76526	0.949253	0	0	1.21856	0.852779	0	0	0
NCU00757	19.2198	12.0347	13.3599	8.41786	4.74627	33.311	14.8273	14.6228	5.96946	8.60575	13.5327	8.73837
NCU00758	71.1133	50.5457	59.6056	61.9861	75.9403	73.688	86.1839	57.2725	62.2529	19.6703	36.9895	56.7994
NCU00759	467.042	1048.22	734.793	683.378	377.803	1329.41	785.848	430.153	455.384	737.635	920.226	657.125
NCU00760	26.9078	273.187	155.18	110.197	24.6806	301.818	159.394	147.446	19.6139	130.316	78.4898	58.547
NCU00761	14.4149	103.498	45.218	35.202	18.9851	138.291	37.995	26.8084	9.38057	19.6703	19.848	13.1075
NCU00762	7.68793	10.8312	12.3322	17.601	4.74627	8.07539	8.34037	7.31139	7.67501	13.5233	12.6305	17.4767
NCU00763	2.88297	1.20347	0	1.53052	1.89851	0	0.926708	1.21856	2.55834	11.0645	3.60873	1.74767
NCU00764	0	0	0	0	0	0	0	0	0	0	1.80436	0.873837
NCU00765	102.826	69.8012	72.9655	106.371	178.46	117.093	129.739	193.752	118.536	52.8639	108.262	137.192
NCU00766	656.357	807.527	745.07	660.42	572.4	559.221	833.111	690.926	656.64	666.331	570.179	613.433
NCU00768	1158.96	1062.66	1279.47	1063.71	918.877	1153.77	1546.68	1444	1273.2	933.109	1199.9	1540.57
NCU00770	748.612	737.726	706.018	652.767	555.313	528.938	493.935	552.01	753.857	297.513	551.233	907.042
NCU00771	680.382	961.571	702.935	534.917	527.785	760.096	641.282	472.803	561.129	715.506	708.213	680.719
NCU00772	561.219	388.72	494.315	442.321	407.23	372.478	434.626	337.542	564.54	330.707	568.375	588.092
NCU00773	175.861	160.061	169.568	178.306	188.901	164.536	139.006	173.036	150.942	167.197	154.273	113.599
NCU00774	2784.95	3059.22	2810.71	3341.89	2782.26	2872.82	2550.3	2409.1	2748.51	3775.46	3277.63	2819.87
NCU00775	2368.84	3019.5	2941.23	2425.11	1899.46	2512.46	2840.36	2846.57	2149	2426.82	3566.33	3976.83
NCU00776	172.978	93.8705	127.433	146.165	164.221	212.989	209.436	190.096	137.297	169.656	125.403	175.641
NCU00777	167.212	128.771	241.505	208.916	134.794	199.866	300.253	310.734	139.856	280.301	235.47	235.062
NCU00778	315.205	197.369	358.661	458.391	341.731	186.743	394.778	419.186	324.056	227.438	476.352	410.703
NCU00779	130.695	91.4636	169.568	180.601	168.018	92.867	170.514	173.036	202.109	90.975	206.6	218.459
NCU00780	74.9573	71.0046	95.5745	125.503	76.8895	55.5183	74.1367	71.8953	60.5473	79.9105	75.7833	61.1686
NCU00781	7.68793	6.01734	3.08305	5.35682	7.59403	5.04712	0.926708	1.21856	1.70556	2.45878	2.70655	0
NCU00782	74.9573	54.1561	80.1593	72.6997	98.7223	50.4712	63.0162	65.8025	59.6946	31.9642	35.1851	49.8087
NCU00783	16.3369	26.4763	26.7198	17.601	11.391	16.1508	15.754	10.9671	15.35	1.22939	14.4349	21.8459
NCU00784	591.01	529.526	620.72	554.814	448.048	338.157	480.035	411.875	489.495	357.753	493.494	560.129
NCU00786	22.1028	19.2555	25.6921	22.9578	26.5791	16.1508	15.754	20.7156	20.4667	11.0645	9.924	22.7197
NCU00787	68.2304	60.1734	40.0796	87.2397	32.2746	17.1602	12.9739	10.9671	36.6695	22.1291	21.6524	17.4767
NCU00788	183.549	217.828	141.82	159.174	96.8238	158.48	85.2571	62.1468	144.972	88.5162	90.2182	117.968
NCU00789	2194.9	2304.64	2007.06	2526.89	2754.73	2259.09	3476.08	3323.03	2245.37	2173.57	2296.96	2723.75
NCU00790	2547.59	3351.66	2403.75	1755.51	1472.29	3071.68	2528.99	960.229	1485.54	2351.83	1824.21	2633.74
NCU00792	2644.65	2881.1	3351.27	1946.06	2208.91	2671.95	3219.38	2050.84	2757.04	2907.51	3075.54	2125.17
NCU00793	5996.59	15933.9	12032.1	5366.01	2361.74	10750.4	9098.42	2338.43	5237.77	7719.35	6157.39	3730.41
NCU00794	302.712	344.192	411.073	277.024	154.728	375.506	418.872	309.515	196.139	459.793	283.285	312.833
NCU00795	170.095	234.676	193.204	143.104	105.367	228.13	120.472	68.2396	164.586	120.48	92.9248	103.113
NCU00796	1293.49	1665.6	1154.09	1268.04	724.28	624.834	461.501	515.453	736.801	597.485	478.156	646.639
NCU00797	192.198	166.079	204.509	168.357	80.6865	104.98	68.5764	77.9881	139.856	131.545	91.1204	86.5098
NCU00798	308.478	286.425	308.305	308.4	191.749	194.819	207.583	358.258	216.606	258.172	170.512	240.305
NCU00799	280.609	309.291	387.436	267.841	176.561	232.168	303.034	218.123	281.417	318.413	285.09	215.838
NCU00800	45.1666	21.6624	32.8859	24.4883	17.0866	22.2073	12.9739	10.9671	28.1417	15.9821	23.4567	8.73837
NCU00801	571.79	306.884	390.52	435.433	356.919	190.781	241.871	294.893	437.476	211.455	337.416	453.521
NCU00802	411.304	375.482	323.72	300.747	299.015	251.347	520.81	296.111	327.467	248.337	391.547	286.618
NCU00803	215.262	182.927	177.789	129.329	259.146	253.365	269.672	338.761	195.286	87.2869	116.381	152.048
NCU00804	8.64892	3.61041	1.02768	0.76526	6.64477	1.00942	3.70683	7.31139	4.2639	0	1.80436	4.36918
NCU00805	1609.66	846.038	1135.59	1526.69	2344.66	1766.49	1770.94	2528.52	1431.82	998.267	1176.45	1583.39
NCU00806	0	0	0	0	0	0	0	0	1.70556	0	1.80436	0
NCU00807	0.960991	0	0	0.76526	0	0	0	1.21856	0.852779	0	0	0.873837
NCU00808	106.67	40.9179	70.9101	73.465	54.1074	26.245	40.7752	56.054	74.1918	13.5233	29.772	62.0424
NCU00809	174.9	96.2775	164.429	176.775	177.51	73.688	132.519	107.234	162.881	67.6166	126.305	152.048
NCU00810	1236.8	606.548	1049.26	1069.83	870.465	521.872	767.314	677.522	1195.6	429.058	588.223	879.08
NCU00811	16196.5	11853	13459.6	16267.1	16048.1	8832.46	11367.9	18105.4	15883.9	15666.1	25983.7	24320.6
NCU00812	566.024	551.189	919.776	612.974	571.451	592.532	872.032	798.16	625.087	910.98	1272.98	755.869
NCU00813	1398.24	1540.44	1265.08	1254.26	2225.05	1751.35	1185.26	1704.77	1792.54	1555.18	974.357	1125.5
NCU00814	982.133	947.13	1068.79	968.054	807.815	916.557	1074.05	659.243	1400.26	821.234	1061.87	872.963
NCU00817	0	0	0	0	0	1.00942	0	0	0	0	0.902182	0.873837
NCU00818	159.525	61.3769	108.934	133.155	127.2	56.5278	99.1578	258.336	237.925	88.5162	102.849	139.814
NCU00819	17.2978	6.01734	19.526	10.7136	14.2388	6.05655	23.1677	15.8413	13.6445	2.45878	14.4349	16.6029
NCU00821	1574.1	336.971	1236.3	2531.48	1406.79	239.234	1092.59	2701.56	2288.86	313.495	1076.3	3697.2
NCU00822	0	1.20347	1.02768	0.76526	0	2.01885	1.85342	3.65569	0.852779	0	1.80436	0
NCU00823	1581.79	1376.77	1839.55	1585.62	1540.64	1363.73	2029.49	2061.81	1652.69	1396.59	2152.61	2165.37
NCU00824	206.613	122.754	193.204	169.123	197.445	131.225	194.609	236.402	188.464	115.563	175.926	217.585
NCU00825	98.9821	36.1041	51.3841	58.1598	161.373	35.3298	87.1106	104.797	263.509	88.5162	81.1964	95.2482
NCU00826	49.9715	33.6971	30.8305	42.8546	48.4119	18.1696	6.48696	24.3713	47.7556	13.5233	10.8262	12.2337
NCU00827	341.152	114.33	204.509	248.71	404.382	79.7445	126.959	277.833	299.326	70.0754	187.654	238.557
NCU00828	275.804	381.499	478.9	471.4	392.991	300.808	382.73	666.555	364.137	441.352	575.592	498.961
NCU00829	69065.5	26289.8	25708.5	28871	38853.9	20827.5	9763.8	13211.7	16972.9	7479.62	8929.8	8374.85
NCU00830	62551.9	22666.1	22785.8	28297	34601.2	16991.6	6806.67	9200.16	16271	4251.24	5962.52	6786.21
NCU00831	1729.78	1775.12	1701.84	1533.58	2092.15	2207.61	1410.45	1534.17	3388.09	2303.88	2138.17	2566.46
NCU00832	333.464	1908.7	1010.21	713.988	213.582	1187.08	837.744	534.95	276.301	890.08	1025.78	639.648
NCU00833	527.584	620.99	659.772	632.105	631.253	732.842	704.298	768.914	699.279	615.926	619.799	798.687
NCU00834	207.574	187.741	160.319	174.479	79.7373	99.933	80.6236	84.081	147.531	152.445	140.74	146.805
NCU00835	608.307	593.31	405.935	278.555	312.304	320.997	205.729	184.003	761.532	527.409	489.885	571.489
NCU00836	5.76595	9.62775	5.13841	4.59156	4.74627	5.04712	3.70683	14.6228	8.52779	8.60575	5.41309	5.24302
NCU00837	172.978	269.577	245.616	219.63	142.388	240.243	210.363	141.353	169.703	210.226	231.861	108.356
NCU00838	744.768	4041.25	4207.33	1776.93	542.024	3376.52	4620.57	1235.62	770.913	3250.51	4594.81	1426.98
NCU00839	8.64892	58.97	32.8859	16.8357	4.74627	57.5372	33.3615	7.31139	5.11668	25.8172	14.4349	9.6122
NCU00840	0.960991	8.42428	0	4.59156	1.89851	6.05655	1.85342	2.43713	1.70556	3.68818	0	0.873837
NCU00841	0	0	0	0.76526	1.89851	0	0	1.21856	0	0	0	0
NCU00842	11.5319	9.62775	6.1661	6.88734	4.74627	9.08482	9.26708	3.65569	5.11668	3.68818	7.21746	4.36918
NCU00843	735.158	563.223	714.24	681.847	773.641	618.777	757.121	894.426	897.977	987.202	921.128	539.157
NCU00844	68.2304	56.563	55.4949	70.404	17.0866	28.2639	10.1938	34.1198	31.5528	22.1291	22.5546	18.3506
NCU00845	248.897	128.771	191.149	290.034	55.0567	38.3581	23.1677	48.7426	99.7752	78.6811	87.5117	58.547
NCU00846	154.72	132.382	289.807	198.968	112.961	162.517	263.185	170.599	161.175	163.509	340.123	272.637
NCU00847	503.559	494.626	567.281	399.466	488.865	497.646	584.753	480.114	567.951	737.635	643.256	339.049
NCU00848	15.3759	14.4416	17.4706	14.5399	58.8537	34.3204	76.9168	176.692	23.025	9.83514	13.5327	47.1872
NCU00849	33.6347	48.1387	32.8859	18.3662	82.585	112.046	65.7963	51.1797	46.9029	71.3048	23.4567	13.9814
NCU00850	5.76595	4.81387	2.05537	5.35682	48.4119	24.2262	33.3615	20.7156	17.0556	17.2115	6.31527	1.74767
NCU00851	0	0	0	0	1.89851	0	0	0	0	0	0	0.873837
NCU00852	0	0	1.02768	0	0.949253	1.00942	0	3.65569	0.852779	0	1.80436	0
NCU00853	190.276	274.391	139.765	187.489	173.713	184.725	134.373	136.479	246.453	206.538	173.219	138.94
NCU00854	153.759	194.962	124.35	90.3007	111.063	127.187	109.352	88.9552	150.089	120.48	108.262	103.113
NCU00855	55.7375	75.8185	63.7163	73.465	60.7522	56.5278	39.8484	32.9012	231.956	344.23	117.284	83.0145
NCU00856	369.982	335.768	410.045	468.339	383.498	332.101	390.144	458.18	438.329	307.348	476.352	510.321
NCU00857	575.634	617.379	672.105	534.917	483.17	559.221	568.072	396.034	561.129	327.018	498.004	415.072
NCU00859	180.666	232.269	170.595	213.508	343.63	235.196	170.514	243.713	123.653	234.814	201.187	219.333
NCU00860	276.765	351.413	248.699	290.799	320.848	379.544	240.017	293.674	396.542	255.714	319.372	374.876
NCU00861	12.4929	19.2555	14.3876	12.2442	18.0358	25.2356	18.5342	18.2785	14.4972	30.7348	23.4567	15.7291
NCU00862	210.457	280.408	207.592	262.484	627.456	238.224	420.725	396.034	250.717	168.427	337.416	495.465
NCU00863	322.893	417.604	315.499	339.01	296.167	243.271	285.426	266.866	276.301	362.671	255.318	191.37
NCU00864	1624.08	1804	1737.81	1587.92	2340.86	1623.15	1970.18	1472.03	2218.93	2592.79	1916.23	1396.39
NCU00865	3908.35	13422.3	20510.5	25014.1	2132.02	3549.14	4934.72	3340.09	9467.56	11858.7	11694.1	13991.9
NCU00866	1551.04	1754.66	1635.04	1675.92	1892.81	1805.86	1671.78	2015.51	2289.71	1416.26	1254.03	1746.8
NCU00867	4424.4	4011.16	4193.97	4373.46	4483.32	3432.04	2163.86	2572.39	3848.59	3255.43	2587.46	2741.23
NCU00868	843.75	1019.34	1419.23	955.81	435.707	747.983	667.23	369.225	590.976	523.721	586.418	491.97
NCU00869	603.502	539.154	401.824	421.658	314.203	287.686	180.708	138.916	473.293	248.337	249.904	318.95
NCU00870	376.709	226.252	211.703	224.987	172.764	123.15	102.865	158.413	302.737	163.509	180.436	173.02
NCU00871	36.5177	39.7145	51.3841	73.465	10.4418	13.1225	12.9739	8.52995	34.964	35.6524	48.7178	39.3226
NCU00872	98.0211	105.905	80.1593	109.432	53.1582	74.6974	63.0162	60.9282	60.5473	39.3406	58.6418	44.5657
NCU00873	512.208	511.474	384.353	671.133	120.555	117.093	104.718	121.856	146.678	129.086	111.871	136.318
NCU00874	536.233	564.427	434.71	584.659	205.988	297.78	194.609	171.818	385.456	239.731	266.144	391.479
NCU00875	181.627	111.923	127.433	205.855	87.3313	68.6408	69.5031	90.1738	100.628	54.0933	75.7833	98.7435
NCU00876	2557.2	1339.46	1259.94	1689.69	985.325	349.261	256.698	332.668	893.713	560.603	433.047	619.55
NCU00877	556.414	420.01	433.682	498.185	355.97	203.904	290.06	498.393	498.023	775.747	576.494	431.675
NCU00878	10164.4	9547.11	11012.7	13034.7	10629.7	3817.64	2020.22	4374.65	4431.04	4162.72	3970.5	2872.3
NCU00879	2380.38	2315.47	2033.78	2094.52	2170.94	1839.17	1588.38	1721.83	2354.52	1427.32	1563.48	1584.27
NCU00880	1978.68	2175.87	1726.51	1437.92	1419.13	1440.45	1418.79	1441.56	1840.3	1402.74	1521.08	1585.14
NCU00881	3916.04	4127.9	2499.32	2761.82	2487.04	1515.15	1634.71	1669.43	2356.23	2102.26	2157.12	1923.31
NCU00882	88.4112	77.022	97.6299	135.451	84.4835	83.7822	104.718	109.671	72.4862	76.2223	90.2182	124.085
NCU00883	120.124	57.7665	107.907	146.93	110.113	75.7068	92.6708	114.545	94.6585	55.3227	77.5877	106.608
NCU00884	8951.63	10519.5	16056.5	11372.5	11566.7	9653.12	20761	15329.5	12761.8	15893.6	20004.1	13709.6
NCU00885	5.76595	2.40694	6.1661	10.7136	8.54328	6.05655	3.70683	3.65569	13.6445	2.45878	4.51091	4.36918
NCU00886	124.929	72.2081	122.294	204.325	157.576	40.377	99.1578	158.413	115.978	95.8926	175.023	190.496
NCU00887	40.3616	31.2902	58.5779	65.8124	26.5791	30.2827	37.0683	62.1468	44.3445	39.3406	54.1309	40.1965
NCU00889	470.886	512.678	525.146	625.218	663.528	574.362	744.147	805.471	549.19	661.413	753.322	629.162
NCU00890	383.435	216.624	275.419	335.184	296.167	193.809	265.039	194.97	371.812	242.19	319.372	288.366
NCU00891	683.265	505.457	525.146	648.941	926.471	491.59	682.057	755.51	729.126	668.789	905.791	838.883
NCU00892	421.875	648.669	676.215	593.842	494.561	728.804	892.42	547.136	432.359	740.094	597.245	468.376
NCU00893	354.606	363.447	387.436	375.743	380.651	422.949	375.317	371.662	350.492	488.069	317.568	275.259
NCU00894	1030.18	1278.08	1128.4	1168.55	1217.89	1504.04	1556.87	1497.62	1402.82	1342.5	1387.56	1633.2
NCU00895	2865.68	3101.34	2822.02	2621.02	3127.79	3337.16	2687.45	2560.2	2607.8	2641.96	2642.49	2341.88
NCU00896	1362.69	1701.7	1102.7	1154.78	1406.79	1715.01	1256.62	1470.81	1390.88	1428.55	1495.82	1953.9
NCU00897	550.648	720.878	428.544	492.062	561.009	575.372	509.689	483.77	603.768	451.187	618.897	712.177
NCU00898	885.073	867.701	784.122	791.279	760.352	823.69	751.56	644.621	855.338	799.105	874.214	698.195
NCU00899	1700.95	2435.82	1040.02	971.115	971.086	2288.36	648.696	792.067	1595.55	874.098	802.942	1216.38
NCU00900	700.563	1006.1	537.478	517.316	707.194	1099.26	502.276	664.118	687.34	748.7	677.539	685.088
NCU00901	433.407	466.946	375.104	454.565	525.886	542.061	430.919	520.327	511.668	358.983	454.7	756.742
NCU00902	1608.7	1233.56	1032.82	1110.39	1666.89	1570.66	1333.53	1161.29	1673.15	1151.94	1229.67	1265.32
NCU00903	4416.72	3623.64	3650.33	4450.75	4782.34	3013.13	4993.1	4896.19	4004.65	3969.71	4232.14	2996.39
NCU00904	997.509	939.909	953.69	919.078	1367.87	1074.03	1184.33	982.163	2432.98	2310.03	1750.23	1216.38
NCU00905	1464.55	2115.7	1152.03	834.134	735.671	878.199	722.832	757.947	1354.21	1777.7	1445.3	1032
NCU00906	209.496	233.473	238.422	346.663	279.08	156.461	417.019	431.372	407.629	390.947	683.854	663.242
NCU00907	0.960991	0	2.05537	2.29578	0.949253	1.00942	0	0	0	1.22939	1.80436	0
NCU00911	16453.1	14562	8025.18	7227.12	41643.7	28183.1	17185.8	14939.6	28968.9	31894.1	13103.3	7651.31
NCU00912	252.741	316.512	288.779	280.085	221.176	365.412	266.892	193.752	351.345	406.929	281.481	210.595
NCU00913	714.016	654.687	512.814	550.987	730.925	701.55	705.225	583.692	875.804	1014.25	778.583	614.307
NCU00914	1162.8	932.688	950.607	1088.97	1320.41	1083.11	992.504	1414.75	1162.34	794.187	1067.28	1533.58
NCU00915	4137.07	4462.46	4364.57	4118.63	3828.34	4230.5	3384.34	2058.16	2569.42	2921.04	3412.95	2373.34
NCU00916	1246.41	1018.13	1270.22	1271.86	969.188	865.077	1136.14	1168.6	1106.91	475.775	1411.01	1787
NCU00917	490.106	494.626	592.973	594.607	505.952	537.014	599.58	520.327	533.84	457.334	643.256	604.695
NCU00918	2150.7	2475.53	2273.23	2133.55	1891.86	1904.78	1624.52	1292.9	1869.29	2290.36	1598.67	1439.21
NCU00919	479.535	627.007	534.395	496.654	447.098	796.436	693.178	559.321	428.095	1078.18	434.852	533.914
NCU00920	491.066	539.154	529.257	534.152	575.248	703.569	632.942	578.818	557.718	619.614	664.006	642.27
NCU00921	252.741	297.257	256.921	266.311	255.349	305.856	273.379	181.566	249.012	162.28	243.589	250.791
NCU00922	0	2.40694	1.02768	0.76526	0	3.02827	0	0	1.70556	1.22939	0	0
NCU00923	553.531	463.335	569.336	824.951	1031.84	671.267	796.042	995.567	511.668	526.18	592.734	602.073
NCU00924	613.112	529.526	543.644	701.744	658.782	440.109	512.47	642.184	584.154	517.574	582.81	666.737
NCU00925	569.868	850.852	851.949	911.425	506.901	1121.47	1033.28	993.13	457.943	1433.47	769.561	1139.48
NCU00926	135.5	169.689	121.267	134.686	104.418	140.31	101.938	92.6109	130.475	153.674	111.871	146.805
NCU00927	531.428	545.171	577.558	601.495	571.451	563.259	540.271	636.091	637.026	461.022	629.723	792.57
NCU00928	369.982	400.755	396.686	311.461	358.818	322.006	367.903	293.674	351.345	331.936	359.971	352.156
NCU00929	321.932	323.733	235.339	212.742	207.886	378.534	223.337	304.641	243.895	180.721	292.307	336.427
NCU00930	580.439	738.93	807.759	878.519	709.092	730.823	844.231	1121.08	633.615	1215.87	881.432	853.738
NCU00931	239.287	219.031	249.727	222.691	172.764	254.375	278.939	294.893	243.895	457.334	248.1	265.646
NCU00932	1.92198	2.40694	7.19378	4.59156	4.74627	3.02827	7.41367	4.87426	9.38057	8.60575	7.21746	8.73837
NCU00934	9.60991	8.42428	11.3045	11.4789	10.4418	3.02827	11.1205	7.31139	10.2334	9.83514	9.02182	5.24302
NCU00935	4530.11	2928.04	3130.32	4038.28	3816	2122.82	2931.18	4746.31	3421.35	1092.93	3860.44	6496.97
NCU00936	851.438	873.718	1288.71	956.575	889.45	730.823	1456.79	1058.93	949.996	877.786	1153.89	982.192
NCU00937	210.457	142.009	267.198	291.564	92.0776	49.4618	78.7702	112.108	165.439	126.627	129.012	133.697
NCU00938	3774.77	8365.31	4693.43	4267.86	3233.16	4731.17	2629.07	2728.37	1557.18	5363.84	2328.53	1550.19
NCU00939	1296.38	9607.29	3874.36	1856.52	864.77	8879.91	2733.79	1359.92	955.966	4527.85	2099.38	1454.06
NCU00940	14.4149	15.6451	9.24915	8.41786	10.4418	3.02827	5.56025	8.52995	15.35	7.37635	8.11964	6.99069
NCU00941	229.677	264.763	191.149	166.827	138.591	201.885	103.791	98.7037	476.704	156.133	318.47	379.245
NCU00943	16.3369	16.8486	16.4429	29.0799	22.7821	10.0942	12.9739	70.6767	11.9389	7.37635	8.11964	34.9535
NCU00944	725.548	855.666	841.672	888.467	1164.73	1081.09	979.531	898.082	544.926	892.539	557.549	409.829
NCU00945	330.581	391.127	596.056	639.758	325.594	475.439	416.092	515.453	331.731	314.724	461.015	605.569
NCU00946	1.92198	1.20347	2.05537	0	0	1.00942	0	0	1.70556	2.45878	0	0.873837
NCU00947	177.783	46.9353	99.6852	42.8546	19.9343	16.1508	15.754	47.524	6.82224	8.60575	3.60873	6.11686
NCU00948	23.0638	13.2382	28.7751	19.1315	18.9851	17.1602	26.8745	30.4641	11.0861	4.91757	12.6305	11.3599
NCU00949	10.5709	18.052	29.8028	32.9062	17.0866	35.3298	75.0634	30.4641	20.4667	14.7527	34.2829	31.4581
NCU00950	168.173	152.84	126.405	124.737	166.119	131.225	142.713	216.905	123.653	145.068	187.654	168.65
NCU00951	7754.24	6603.43	6225.7	7286.04	11475.5	8047.13	7460	10628.3	10718.6	8860.23	8196.32	9304.61
NCU00952	286.375	297.257	413.129	500.48	357.869	448.184	400.338	778.663	382.898	499.133	335.612	402.839
NCU00953	287.336	271.984	284.668	294.625	344.579	269.516	270.599	435.028	287.387	358.983	344.634	343.418
NCU00954	496.832	500.643	443.959	394.109	469.88	506.731	370.683	353.384	554.307	553.227	504.32	446.53
NCU00955	2635.04	2633.19	2813.8	1989.68	1159.04	1434.39	1233.45	863.962	1600.67	1423.64	1575.21	1460.18
NCU00956	395.928	465.742	470.679	352.785	291.421	395.694	334.542	292.456	352.198	330.707	340.123	346.039
NCU00957	3924.69	2949.7	3051.19	3395.46	3807.46	3532.98	2646.68	3888.44	3978.22	2699.75	2560.39	3256.79
NCU00958	628.488	701.622	756.375	606.086	1150.5	1027.59	1076.83	1030.91	1026.75	1052.36	917.519	838.009
NCU00959	660.201	855.666	1214.72	581.598	1678.28	1972.41	2119.38	2367.67	2063.73	1995.3	2009.16	1559.8
NCU00960	20.1808	10.8312	12.3322	16.8357	14.2388	17.1602	7.41367	14.6228	14.4972	8.60575	2.70655	2.62151
NCU00961	10.5709	13.2382	14.3876	22.1926	16.1373	14.1319	13.9006	7.31139	18.7611	27.0466	9.924	5.24302
NCU00962	422.836	376.686	359.689	415.536	516.394	604.645	786.775	447.213	468.176	372.506	597.245	526.923
NCU00963	1192.59	1625.89	2000.9	1513.69	1074.55	1669.59	1797.81	1357.48	1327.78	1888.35	1787.22	1263.57
NCU00964	1180.1	1405.65	1501.44	914.486	711.94	1017.5	993.431	559.321	1166.6	966.302	1328.91	1051.23
NCU00965	849.516	754.575	530.284	762.199	948.304	806.53	397.558	1143.01	677.107	965.073	481.765	784.705
NCU00966	1008.08	846.038	929.025	970.35	1090.69	792.398	776.581	899.301	1082.18	844.592	829.105	835.388
NCU00967	1372.3	980.827	1215.75	1062.95	1085	943.812	943.389	649.495	1306.46	456.105	1079.01	1009.28
NCU00968	478.574	468.149	478.9	504.307	466.083	511.778	404.045	498.393	477.556	504.051	368.09	464.881
NCU00969	2285.24	2925.63	2125.25	1960.6	1709.61	1926.99	1898.82	2158.08	2080.78	2148.98	2379.05	2701.9
NCU00970	382.474	367.058	359.689	353.55	585.689	459.288	409.605	463.055	351.345	376.194	289.6	297.104
NCU00971	11158.1	15325	15154.2	14991.5	19541.3	19296.2	20865.8	19856.5	15771.3	23510.9	18457.7	12736.2
NCU00972	200.847	156.451	208.62	406.353	158.525	103.971	178.855	251.024	175.673	115.563	145.251	252.539
NCU00973	39.4006	22.8659	28.7751	29.0799	43.6657	29.2733	38.9217	36.5569	26.4362	24.5878	31.5764	23.5936
NCU00974	377.67	286.425	437.793	389.518	366.412	333.11	346.589	344.854	470.734	362.671	405.982	415.072
NCU00975	134.539	156.451	186.011	129.329	183.206	151.414	166.807	136.479	166.292	125.398	151.567	159.038
NCU00976	23.0638	8.42428	16.4429	28.3146	8.54328	12.1131	11.1205	23.1527	14.4972	19.6703	12.6305	10.486
NCU00977	249.858	334.564	347.357	365.029	349.325	370.459	348.442	514.234	346.228	512.657	349.144	438.666
NCU00978	529.506	480.184	517.952	497.419	647.391	603.636	556.025	531.294	521.048	553.227	600.853	628.288
NCU00979	13853.6	20457.8	18862.1	17955.3	25108.7	22871.5	28716.8	26751.1	17771.1	27110.6	21161.6	13077
NCU00980	470.886	667.925	447.042	427.781	615.116	721.738	682.984	856.651	527.87	717.965	524.168	601.2
NCU00981	708.251	865.294	851.949	851.735	627.456	904.444	868.326	810.345	677.96	1160.55	746.105	925.393
NCU00983	3033.85	7065.56	5244.27	4063.53	1345.09	2794.09	2632.78	1847.34	1784.87	3664.82	3948.85	2846.96
NCU00984	4743.45	6582.97	3781.87	1597.1	335.086	1110.37	453.16	190.096	692.457	597.485	393.351	620.424
NCU00985	888.917	1119.23	1810.78	1809.84	930.268	1175.98	1008.26	647.058	856.19	1914.16	1932.47	1381.54
NCU00986	8.64892	3.61041	2.05537	2.29578	7.59403	3.02827	3.70683	0	6.82224	3.68818	2.70655	6.11686
NCU00987	205.652	120.347	188.066	198.968	213.582	179.678	213.143	179.129	513.373	506.51	512.439	344.292
NCU00988	576.595	412.79	1311.32	1700.41	192.698	138.291	489.302	502.049	946.585	976.137	1844.96	1853.41
NCU00989	2.88297	1.20347	3.08305	2.29578	1.89851	1.00942	2.78012	3.65569	0.852779	1.22939	0.902182	0
NCU00990	183.549	150.434	281.585	287.738	82.585	99.933	161.247	146.228	272.889	215.144	283.285	248.17
NCU00992	689.031	808.731	688.548	608.382	135.743	399.732	1693.1	428.935	619.971	681.083	675.734	487.601
NCU00993	59.5815	68.5977	69.8824	55.0987	62.6507	65.6126	51.8957	41.4312	45.1973	34.423	48.7178	41.9442
NCU00994	73.0353	51.7491	60.6333	39.0283	36.0716	24.2262	25.9478	29.2456	47.7556	54.0933	28.8698	23.5936
NCU00995	2767.65	2041.08	2249.6	1789.18	1370.72	654.107	690.398	1113.77	957.671	1164.23	821.888	773.345
NCU00998	556.414	669.128	574.475	610.678	617.015	758.078	529.15	689.708	594.387	883.933	545.82	736.644
NCU00999	517.974	2674.11	1339.07	897.65	517.343	3471.41	2278.78	818.875	963.641	14047	5957.11	1447.95
NCU01000	459.354	347.802	437.793	559.405	379.701	415.883	562.512	682.396	402.512	408.158	451.091	484.105
NCU01001	287.336	226.252	291.862	354.316	223.075	282.639	397.558	740.887	237.073	302.43	319.372	339.049
NCU01002	1637.53	1270.86	1282.55	1657.55	2709.17	1664.54	1805.23	2869.72	1810.45	2059.23	1891.88	2106.82
NCU01003	97.0601	85.4463	78.1039	58.1598	84.4835	73.688	48.1888	57.2725	88.6891	52.8639	59.544	114.473
NCU01004	2366.92	2622.36	1812.83	1675.92	1648.85	1743.28	1256.62	1364.79	2006.59	1284.71	1392.97	1895.35
NCU01005	141.266	148.027	153.125	188.254	200.292	135.263	183.488	225.434	133.886	232.355	168.708	148.552
NCU01006	821.647	843.631	889.973	841.021	873.313	853.973	845.158	1026.03	782.851	882.704	927.443	1003.16
NCU01007	466.081	493.422	566.253	589.25	474.627	494.618	653.329	759.166	509.109	658.954	581.907	601.2
NCU01008	496.832	518.695	561.115	661.185	540.125	590.513	670.01	792.067	476.704	801.564	578.299	534.788
NCU01009	53.8155	32.4936	35.9689	42.8546	39.8686	49.4618	34.2882	29.2456	61.4001	39.3406	21.6524	26.2151
NCU01010	57.6595	36.1041	25.6921	35.202	76.8895	21.1979	19.4609	46.3055	52.8723	20.8997	22.5546	30.5843
NCU01011	0	0	0	1.53052	0.949253	0	0	0	0.852779	1.22939	0	1.74767
NCU01012	22.1028	8.42428	10.2768	10.7136	5.69552	7.06597	13.9006	12.1856	17.0556	2.45878	20.7502	10.486
NCU01013	393.045	681.163	758.43	355.846	742.316	1099.26	979.531	844.465	799.054	1298.24	892.258	835.388
NCU01014	1.92198	2.40694	1.02768	3.06104	0.949253	2.01885	0	1.21856	11.0861	14.7527	5.41309	6.11686
NCU01015	303.673	374.279	337.08	275.494	271.486	363.393	320.641	260.773	339.406	486.839	318.47	290.114
NCU01016	219.106	203.386	268.225	246.414	262.943	269.516	273.379	324.138	175.673	279.072	279.676	216.711
NCU01017	357.489	388.72	325.775	365.794	412.925	395.694	383.657	409.438	359.873	383.57	380.721	336.427
NCU01019	1232.95	1208.28	1004.05	1022.39	1015.7	1195.16	979.531	983.382	1255.29	912.209	910.302	1363.18
NCU01021	2512.99	2554.96	2527.07	2379.96	3125.89	3126.19	3059.99	3364.46	2984.73	4256.16	2929.39	2933.47
NCU01022	154.72	152.84	213.758	206.62	120.555	185.734	264.112	263.21	179.936	286.448	217.426	357.399
NCU01023	422.836	423.621	491.232	433.903	442.352	470.392	454.087	644.621	461.354	548.309	540.407	538.283
NCU01024	669.811	693.198	567.281	739.242	1215.04	1040.72	908.174	1210.03	879.216	1076.95	677.539	702.565
NCU01025	224.872	163.672	209.647	184.428	194.597	102.961	144.566	192.533	175.673	113.104	153.371	181.758
NCU01026	265.234	176.91	291.862	207.386	214.531	164.536	191.829	160.851	240.484	153.674	217.426	223.702
NCU01027	24.0248	13.2382	11.3045	21.4273	24.6806	23.2168	18.5342	23.1527	11.0861	14.7527	17.1415	8.73837
NCU01032	279.648	261.153	353.523	296.921	216.43	324.025	380.877	368.007	248.159	228.667	275.166	309.338
NCU01033	7.68793	1.20347	5.13841	6.12208	7.59403	3.02827	4.63354	6.09282	5.11668	2.45878	3.60873	8.73837
NCU01034	10.5709	10.8312	6.1661	7.6526	4.74627	9.08482	4.63354	4.87426	4.2639	11.0645	6.31527	8.73837
NCU01036	2743.63	3989.5	2238.29	2207.78	1983.94	3161.52	1650.47	1512.24	2603.54	1975.63	2003.75	2438.88
NCU01038	46.1276	36.1041	39.052	56.6293	39.8686	11.1037	2.78012	6.09282	27.2889	19.6703	14.4349	10.486
NCU01039	78.8013	45.7318	66.7994	71.1692	59.803	49.4618	70.4298	71.8953	110.861	70.0754	85.7073	106.608
NCU01041	439.173	559.613	531.312	498.95	501.206	663.192	502.276	616.594	469.029	617.155	405.982	396.722
NCU01042	0.960991	1.20347	1.02768	0	0	0	0.926708	1.21856	0	2.45878	0.902182	1.74767
NCU01043	0	0	0	0	0	0	0	0	0	0	0	0
NCU01044	439.173	361.041	354.551	352.785	338.883	300.808	295.62	304.641	413.598	373.735	343.731	346.913
NCU01045	589.088	205.793	265.142	530.325	529.683	197.847	743.22	737.232	664.315	314.724	278.774	347.787
NCU01047	507.403	771.423	499.454	420.128	382.549	588.494	516.176	377.755	467.323	366.359	524.168	587.218
NCU01048	10.5709	0	4.11073	6.12208	9.49253	8.07539	2.78012	6.09282	19.6139	1.22939	1.80436	6.11686
NCU01049	17.2978	21.6624	2.05537	6.12208	17.0866	8.07539	0.926708	3.65569	4.2639	1.22939	0.902182	0
NCU01050	120.124	89.0567	30.8305	37.4978	82.585	51.4806	42.6286	29.2456	5.11668	4.91757	3.60873	4.36918
NCU01051	74.9573	49.3422	36.9966	48.2114	48.4119	41.3864	29.6547	13.4042	80.1613	29.5054	30.6742	20.0982
NCU01052	98.9821	85.4463	57.5502	77.2913	66.4477	53.4995	44.482	49.9612	85.2779	46.7169	39.696	34.9535
NCU01053	784.169	675.146	627.914	573.18	587.588	512.788	529.15	343.635	741.065	521.262	597.245	570.615
NCU01054	23.0638	44.5283	29.8028	39.0283	26.5791	28.2639	32.4348	25.5899	23.025	28.276	26.1633	17.4767
NCU01055	117.241	122.754	106.879	131.625	49.3612	45.4241	62.0894	46.3055	79.3085	87.2869	82.0986	48.9348
NCU01056	362.294	1112	763.568	368.09	96.8238	440.109	244.651	87.7367	197.845	989.661	471.841	227.197
NCU01057	236.404	282.815	955.745	564.762	990.071	390.647	1902.53	1481.77	336.848	729.03	1725.87	521.68
NCU01058	30.7517	46.9353	41.1073	26.7841	41.7671	39.3675	47.2621	53.6168	30.7001	31.9642	31.5764	41.0703
NCU01059	112.436	256.339	178.817	110.963	77.8388	191.791	167.734	125.512	64.8112	199.162	126.305	139.814
NCU01060	475.691	6426.52	5377.86	2115.94	458.489	4320.34	3472.38	1069.9	576.479	5749.87	3465.28	868.593
NCU01061	107.631	219.031	290.834	155.348	54.1074	84.7916	112.132	82.8624	94.6585	467.169	237.274	103.987
NCU01063	368.06	1198.65	811.87	642.819	483.17	2129.89	664.45	532.513	681.371	1351.1	747.909	857.234
NCU01064	273.882	862.887	1170.53	964.993	40.8179	71.6691	171.441	173.036	28.9945	50.4051	37.8916	49.8087
NCU01065	1324.25	608.955	880.724	1110.39	358.818	122.14	134.373	125.512	250.717	153.674	190.36	243.8
NCU01066	2167.04	801.51	770.762	840.256	95.8746	62.5843	53.7491	64.5839	336.848	157.362	139.838	217.585
NCU01067	599.659	374.279	387.436	552.518	647.391	385.6	573.632	605.627	585.007	228.667	478.156	536.536
NCU01068	1080.15	2030.25	728.627	758.373	1699.16	2734.53	1235.3	1423.28	1225.44	1611.73	1300.95	1069.58
NCU01069	1093.61	1814.83	1123.26	1039.99	889.45	1568.65	1036.06	1028.47	1054.89	982.284	933.758	976.949
NCU01070	237.365	264.763	225.063	180.601	138.591	257.403	175.148	132.824	89.5418	142.61	134.425	116.22
NCU01071	1.92198	0	0	1.53052	0.949253	2.01885	3.70683	0	1.70556	1.22939	2.70655	1.74767
NCU01072	1215.65	1244.39	807.759	772.913	1257.76	1145.7	927.635	745.762	1262.97	1665.83	1027.59	675.476
NCU01073	28.8297	31.2902	33.9135	28.3146	23.7313	35.3298	41.7019	31.6827	33.2584	14.7527	24.3589	15.7291
NCU01074	468.003	409.179	243.561	297.686	313.254	339.167	158.467	145.009	352.198	346.689	239.078	296.231
NCU01075	0	1.20347	0	0	0	0	0	0	0	0	0.902182	0
NCU01076	4.80496	1.20347	5.13841	1.53052	0	0	0.926708	0	2.55834	2.45878	3.60873	3.49535
NCU01077	26.9078	26.4763	18.4983	16.0705	14.2388	22.2073	8.34037	10.9671	15.35	15.9821	14.4349	13.9814
NCU01078	201.808	219.031	170.595	202.029	169.916	191.791	184.415	114.545	153.5	132.774	163.295	136.318
NCU01079	4.80496	2.40694	2.05537	6.12208	2.84776	2.01885	4.63354	4.87426	2.55834	0	2.70655	1.74767
NCU01080	480.496	705.232	457.319	466.044	489.815	1044.75	678.35	364.351	497.17	553.227	443.874	383.614
NCU01081	245.053	221.438	227.118	223.456	163.272	185.734	148.273	230.309	187.611	151.215	143.447	262.151
NCU01082	151.837	113.126	118.184	97.1881	132.895	147.376	106.571	137.698	179.936	121.71	90.2182	134.571
NCU01083	453.588	410.383	527.201	511.959	421.468	573.353	757.121	612.938	485.231	507.739	534.994	616.055
NCU01084	371.904	413.993	486.094	397.935	323.695	411.845	438.333	495.956	402.512	489.298	440.265	311.086
NCU01085	301.751	304.478	300.083	283.912	262.943	237.215	288.206	366.788	317.234	275.384	560.255	690.331
NCU01086	86.4892	119.143	95.5745	91.066	88.2806	100.942	129.739	91.3923	71.6335	97.122	107.36	74.2761
NCU01087	0.960991	1.20347	1.02768	0	3.79701	5.04712	2.78012	2.43713	0	0	0	0.873837
NCU01088	345.957	969.996	724.516	876.223	205.039	458.279	437.406	260.773	173.967	350.377	276.97	182.632
NCU01089	339.23	9801.05	3278.31	1405.78	303.761	8350.97	4534.38	531.294	324.056	6622.74	2466.57	725.284
NCU01090	0	2.40694	0	0	0	3.02827	0.926708	1.21856	0.852779	2.45878	0.902182	0.873837
NCU01091	0	0	0	0	0.949253	0	0	1.21856	0	1.22939	0	3.49535
NCU01092	1428.99	1967.67	1061.6	1832.8	1365.98	1260.77	1635.64	1135.7	3023.96	3090.69	2674.07	3494.47
NCU01093	13.4539	12.0347	14.3876	12.2442	5.69552	6.05655	4.63354	6.09282	24.7306	30.7348	4.51091	22.7197
NCU01094	98.0211	69.8012	72.9655	89.5355	82.585	57.5372	56.5292	88.9552	112.567	77.4517	117.284	181.758
NCU01095	18.2588	13.2382	11.3045	13.0094	81.6358	46.4335	53.7491	48.7426	76.7501	50.4051	42.4026	34.9535
NCU01096	2.88297	1.20347	3.08305	5.35682	2.84776	1.00942	2.78012	4.87426	2.55834	0	1.80436	1.74767
NCU01097	1338.66	972.402	1278.44	1238.96	5474.34	3529.96	4014.5	3826.29	4335.53	3074.71	3841.49	3458.64
NCU01098	240.248	416.4	218.896	236.465	206.937	158.48	195.535	187.659	389.72	340.542	924.737	653.63
NCU01099	530.467	518.695	510.758	548.692	590.436	527.929	589.386	722.609	407.629	506.51	394.254	438.666
NCU01100	1152.23	1162.55	1211.64	1036.16	979.629	972.076	1120.39	1034.56	1261.26	971.22	1398.38	1327.36
NCU01101	599.659	554.799	596.056	525.734	447.098	411.845	597.727	749.417	531.282	564.291	664.908	768.976
NCU01102	558.336	284.019	555.976	731.589	651.188	382.572	601.434	866.399	560.276	469.628	589.125	823.154
NCU01103	5.76595	6.01734	3.08305	6.12208	3.79701	4.0377	2.78012	0	5.96946	3.68818	9.02182	4.36918
NCU01104	352.684	299.664	349.412	287.738	346.477	491.59	688.544	493.519	392.279	560.603	568.375	596.83
NCU01105	128.773	116.736	113.045	98.7186	73.0925	113.056	63.0162	48.7426	138.15	60.2402	90.2182	123.211
NCU01106	206.613	619.786	347.357	244.118	223.075	561.24	316.934	102.359	194.434	488.069	212.915	100.491
NCU01107	13737.4	39262	37124	26167.3	12398.2	31885.7	36394.6	11182.8	14617.5	36815.4	30243.8	9301.99
NCU01108	253.702	906.212	427.516	459.156	288.573	838.832	350.296	181.566	440.887	1110.14	368.09	301.474
NCU01109	15.3759	30.0867	14.3876	24.4883	6.64477	29.2733	20.3876	6.09282	30.7001	74.9929	29.772	9.6122
NCU01111	58.6205	78.2254	103.796	74.9955	47.4627	110.027	59.3093	35.3384	75.8974	105.728	96.5335	49.8087
NCU01112	228.716	997.675	1142.78	415.536	117.707	868.105	783.995	192.533	214.048	914.668	893.16	271.763
NCU01113	8.64892	24.0694	12.3322	15.3052	15.1881	17.1602	17.6075	14.6228	17.0556	4.91757	11.7284	13.1075
NCU01114	102.826	157.654	153.125	142.338	147.134	165.546	249.284	327.794	117.684	208.997	197.578	277.88
NCU01115	544.882	596.92	565.226	394.109	422.418	769.181	526.37	389.941	543.22	693.377	378.014	572.363
NCU01116	338.269	256.339	343.246	410.945	323.695	275.573	294.693	443.558	340.259	382.341	387.036	392.353
NCU01118	1605.82	1464.62	1857.02	1470.83	1158.09	1161.85	1403.04	794.504	1420.73	913.438	1454.32	1139.48
NCU01119	906.215	636.635	840.645	1085.9	1004.31	634.928	884.08	1078.43	1013.1	692.148	1139.46	1129
NCU01120	28.8297	18.052	30.8305	34.4367	38.9194	17.1602	20.3876	20.7156	29.8473	22.1291	17.1415	20.0982
NCU01121	215.262	233.473	309.333	456.86	294.269	302.827	544.904	699.456	274.595	526.18	445.678	439.54
NCU01122	695.758	616.176	656.689	544.865	444.251	510.769	524.517	339.98	590.976	304.889	517.853	810.046
NCU01123	213.34	143.213	162.374	167.592	152.83	153.432	157.54	134.042	188.464	92.2044	146.153	198.361
NCU01124	229.677	1479.06	553.921	321.409	154.728	1198.19	316.007	137.698	200.403	635.596	264.339	136.318
NCU01127	278.687	1908.7	1132.51	559.405	169.916	1200.21	827.55	271.74	249.012	929.421	633.332	214.09
NCU01132	47.0886	15.6451	27.7474	26.7841	16.1373	22.2073	23.1677	24.3713	23.8778	4.91757	11.7284	17.4767
NCU01134	0	2.40694	0	0	0.949253	1.00942	0	1.21856	0.852779	1.22939	0.902182	0
NCU01135	793.779	582.479	712.184	643.584	389.194	421.939	417.019	291.237	797.349	297.513	464.624	436.918
NCU01136	293.102	190.148	170.595	269.372	333.188	213.998	243.724	359.477	246.453	175.803	181.339	330.31
NCU01138	202.769	115.533	172.651	189.785	228.77	138.291	104.718	149.883	242.189	148.756	118.186	123.211
NCU01140	3668.1	3373.32	2925.81	3329.65	3548.31	2192.47	1799.67	1657.25	3969.69	2259.62	2242.82	2315.67
NCU01141	195.081	213.014	228.146	232.639	205.039	287.686	231.677	263.21	173.967	260.631	214.719	226.324
NCU01142	1689.42	1603.02	1683.34	1695.82	1876.67	1661.51	1736.65	1657.25	1871.85	2169.88	1831.43	1757.29
NCU01143	860.087	860.48	910.527	858.622	842.937	1159.83	952.656	920.016	936.352	1134.73	979.77	964.716
NCU01144	418.031	323.733	326.803	361.968	531.582	446.166	430.919	402.126	411.04	390.947	410.493	339.049
NCU01145	885.073	781.051	760.485	1324.67	1311.87	1010.43	1244.57	1731.58	1112.02	1068.34	1296.44	1696.12
NCU01146	2739.79	2444.24	2521.93	3200.32	3385.04	2108.69	2407.59	3624.01	3337.78	3158.31	3728.72	3657.88
NCU01147	290.219	297.257	389.492	386.456	309.457	241.252	269.672	338.761	291.651	392.176	486.276	432.549
NCU01148	115.319	78.2254	131.543	198.968	244.907	83.7822	344.735	515.453	144.12	276.613	577.397	487.601
NCU01149	152.798	161.265	177.789	219.63	178.46	169.583	213.143	218.123	202.961	315.954	231.861	193.992
NCU01150	560.258	488.608	407.99	541.804	555.313	629.881	544.904	628.779	453.679	440.122	556.646	713.051
NCU01151	20.1808	36.1041	19.526	17.601	959.695	4168.92	3076.67	1523.21	11.0861	38.1112	18.9458	24.4674
NCU01153	1.92198	16.8486	4.11073	1.53052	5.69552	10.0942	5.56025	15.8413	3.41112	7.37635	0.902182	2.62151
NCU01154	618.878	2307.05	788.233	941.27	92.0776	229.139	142.713	124.294	648.965	3611.95	1813.39	1708.35
NCU01156	195.081	135.992	152.097	192.08	430.961	1081.09	417.945	416.749	188.464	228.667	159.686	189.623
NCU01157	580.439	860.48	881.752	664.246	642.645	1840.18	1557.8	899.301	715.482	1481.42	983.378	745.383
NCU01158	152.798	445.283	130.516	124.737	145.236	152.423	102.865	132.824	106.597	110.645	207.502	147.678
NCU01159	10.5709	4.81387	2.05537	9.94839	3.79701	4.0377	5.56025	4.87426	11.0861	7.37635	7.21746	3.49535
NCU01160	2009.43	2295.01	2288.65	2075.39	1644.11	2221.74	2350.13	2301.87	1966.51	1975.63	2792.25	2798.9
NCU01161	1188.75	1448.98	1032.82	1020.86	881.856	1430.35	1030.5	796.941	1090.7	786.811	988.792	1008.41
NCU01162	620.8	571.648	496.371	655.828	553.415	446.166	568.072	343.635	783.704	448.728	598.147	505.078
NCU01163	240.248	239.49	242.533	391.813	307.558	290.714	356.783	544.698	248.159	366.359	306.742	275.259
NCU01164	1990.21	2130.14	2364.7	2707.49	2076.02	2689.11	2571.62	2997.67	2406.54	2367.81	2809.39	3310.09
NCU01165	2332.33	2094.04	1928.96	1948.35	2406.36	2470.06	1844.15	2127.61	2086.75	1625.26	1843.16	2027.3
NCU01166	1533.74	1784.74	1528.16	1575.67	2161.45	2283.32	2271.36	2214.13	1853.94	1722.38	2140.88	1967.88
NCU01167	320.01	326.14	341.191	434.668	341.731	424.968	477.255	679.959	332.584	555.685	408.688	469.25
NCU01169	1404.97	1499.52	1693.62	1362.16	2977.81	2450.88	2390.91	2696.68	2653	3444.76	2892.4	2278.97
NCU01170	2070.94	2089.22	1933.07	1733.31	2466.16	2324.7	2343.64	2054.5	2129.39	2157.58	2003.75	1917.2
NCU01171	306.556	280.408	538.506	520.377	324.645	481.495	668.157	628.779	350.492	511.427	816.475	579.354
NCU01172	691.914	454.911	542.617	591.546	691.056	511.778	484.668	656.806	747.888	415.535	636.941	829.271
NCU01173	14.4149	8.42428	20.5537	20.662	5.69552	4.0377	12.0472	6.09282	11.0861	3.68818	17.1415	13.1075
NCU01174	834.14	566.834	810.842	720.11	816.358	543.07	746.927	611.719	996.899	515.115	999.618	857.234
NCU01175	4035.2	2045.9	2118.05	3670.95	5836.01	2467.03	3058.14	4185.77	4975.97	2793.18	2923.07	3031.34
NCU01176	563.141	400.755	404.907	391.813	188.901	186.743	218.703	190.096	435.77	202.85	354.558	327.689
NCU01177	588.127	568.037	756.375	779.035	574.298	583.447	723.759	822.531	539.809	603.632	700.995	692.952
NCU01178	731.314	1037.39	985.548	796.636	701.498	1264.81	801.603	861.525	828.902	671.248	613.484	941.996
NCU01179	1094.57	1852.14	1860.11	1444.05	929.319	2026.92	1867.32	1880.25	1274.05	2147.75	1869.32	2072.74
NCU01180	537.194	495.829	533.367	394.109	511.648	492.599	486.522	333.887	549.19	395.864	495.298	415.946
NCU01181	2010.39	2257.71	1897.1	2207.78	2553.49	1598.93	1208.43	1792.51	1813.86	1566.25	1043.82	1163.08
NCU01182	108.592	110.719	106.879	156.113	156.627	168.574	167.734	186.44	142.414	116.792	138.034	160.786
NCU01183	650.591	565.63	790.288	704.04	615.116	568.306	823.844	633.654	669.432	473.316	899.476	806.551
NCU01184	334.425	342.989	347.357	335.184	320.848	403.77	368.83	386.285	318.087	312.266	455.602	447.404
NCU01185	24.0248	34.9006	25.6921	42.0893	63.6	35.3298	46.3354	62.1468	40.9334	54.0933	38.7938	34.0796
NCU01186	553.531	493.422	527.201	529.56	586.639	621.805	561.585	558.103	601.209	414.305	554.842	612.559
NCU01187	1059.01	1044.61	1066.73	1093.56	1189.41	1084.12	1056.45	575.163	902.241	461.022	691.071	718.294
NCU01188	344.996	1353.9	606.333	455.33	411.027	1382.91	909.101	792.067	304.442	1311.76	567.473	382.74
NCU01189	772.637	762.999	699.852	705.57	524.937	670.258	637.575	511.797	695.868	508.968	573.788	653.63
NCU01190	1156.07	1140.89	1171.56	1177.74	1406.79	1299.13	1663.44	1358.7	1239.09	1147.02	1556.26	1191.04
NCU01191	113.397	99.8879	162.374	143.104	166.119	162.517	200.169	259.554	120.242	119.251	151.567	136.318
NCU01192	499.715	506.66	639.219	663.481	435.707	551.146	598.653	586.13	679.665	459.793	912.106	959.472
NCU01193	4016.94	2187.91	1920.74	1123.4	1851.99	2744.62	1240.86	890.771	1831.77	1265.04	1484.99	1355.32
NCU01195	8222.24	3086.9	6428.16	5330.04	3299.6	1006.4	1716.26	2398.14	4453.21	2884.15	3313.71	2964.05
NCU01196	90.3332	43.3249	54.4672	88.7702	74.0418	30.2827	45.4087	60.9282	54.5779	38.1112	60.4462	52.4302
NCU01197	8085.78	6309.78	6313.06	6085.35	6680.85	5848.6	5568.59	4724.38	8195.21	3969.71	5469.93	6741.65
NCU01198	213.34	191.351	254.865	306.104	242.06	283.648	319.714	343.635	283.123	263.09	377.112	365.264
NCU01199	376.709	426.028	347.357	420.128	466.083	514.806	507.836	626.342	340.259	472.087	432.145	421.189
NCU01200	7032.53	5055.77	5246.32	6424.36	6115.09	3448.19	3359.32	5476.23	5807.43	5888.79	4135.6	5415.16
NCU01201	493.949	533.137	553.921	645.88	663.528	649.06	608.847	824.968	421.273	689.689	458.308	394.1
NCU01202	1437.64	1589.78	1549.75	1652.2	1670.69	1825.04	1452.15	1688.93	1326.07	1928.92	1488.6	1439.21
NCU01203	147.993	211.81	199.37	247.944	184.155	239.234	229.824	370.444	103.186	277.843	133.523	194.866
NCU01204	6632.76	6929.57	7199.95	8541.07	10749.3	7183.06	7713.92	12589	7217.07	7857.05	8234.22	7210.9
NCU01205	249.858	270.78	286.724	288.503	465.134	389.638	363.27	394.815	241.337	354.065	268.85	315.455
NCU01206	435.329	468.149	467.596	426.25	316.101	391.657	439.26	460.617	445.151	328.248	542.211	668.485
NCU01207	6558.76	5741.75	5449.8	4839.51	6411.26	5376.19	5682.57	3695.91	7483.14	5478.17	5718.93	5528.76
NCU01208	779.364	516.288	491.232	401.762	445.2	395.694	326.201	318.045	801.613	279.072	448.384	718.294
NCU01209	375.748	80.6324	134.626	134.686	93.9761	42.3958	48.1888	32.9012	278.006	88.5162	90.2182	152.048
NCU01210	171.056	64.9873	41.1073	84.1786	49.3612	37.3487	23.1677	21.9342	79.3085	35.6524	39.696	34.0796
NCU01211	529.506	350.209	394.63	541.804	901.791	473.42	704.298	632.435	571.362	372.506	848.953	751.499
NCU01212	30971.8	13304.3	9958.25	13669.1	23261.5	13659.5	9574.75	8925.99	7796.96	3162	2691.21	3170.28
NCU01213	34695.6	26192.3	14618.8	13094.4	22733.7	15860.1	11399.4	6059.92	11834.9	10137.6	5945.38	6643.78
NCU01214	982.133	442.876	293.917	385.691	696.752	507.74	234.457	227.872	385.456	90.975	98.3378	170.398
NCU01215	177.783	129.975	190.121	271.667	215.481	162.517	225.19	283.926	214.048	258.172	293.209	242.053
NCU01216	1995.02	3204.84	2000.9	1757.8	1553.93	2474.1	1644.91	1334.33	1746.49	2595.25	1761.96	1698.74
NCU01218	926.396	1412.87	1010.21	950.453	1270.1	1256.73	1079.61	1097.93	920.149	1644.93	985.183	795.191
NCU01219	2197.79	8383.36	5323.4	4551.77	2060.83	5387.3	3694.79	4311.28	2134.51	6201.05	2957.35	2439.75
NCU01220	669.811	1233.56	860.171	889.998	493.612	914.538	783.995	796.941	605.473	799.105	1062.77	922.771
NCU01221	7470.75	10436.5	9507.09	7350.33	9490.64	12781.3	11640.4	7450.3	10719.4	11219.4	11668.8	8787.3
NCU01223	120.124	104.702	129.488	114.789	108.215	77.7257	111.205	90.1738	104.039	108.187	89.316	51.5564
NCU01224	2722.49	3180.77	3080.99	2924.06	2074.12	2643.68	2731.01	2310.4	3069.15	1968.26	3164.85	3729.53
NCU01225	952.342	870.108	1085.23	1085.9	1196.06	1230.49	1158.39	1281.93	962.788	1112.6	945.487	987.435
NCU01227	2516.84	2077.19	2054.34	2910.29	3386.94	3060.57	2982.15	4295.44	2681.99	2724.33	1786.32	2783.17
NCU01229	546.804	613.769	592.973	505.072	418.621	579.41	544.904	430.153	532.987	402.011	437.558	523.428
NCU01230	87.4502	52.9526	56.5226	120.146	51.2597	35.3298	43.5553	46.3055	144.972	114.333	79.392	127.58
NCU01231	27.8687	22.8659	34.9412	35.202	34.1731	18.1696	25.0211	20.7156	31.5528	20.8997	22.5546	34.9535
NCU01233	1116.67	1518.78	1957.74	2030.24	1206.5	1437.42	2272.29	2400.57	1788.28	2415.76	1781.81	1534.46
NCU01234	925.435	1022.95	981.437	922.904	830.597	1032.64	983.237	1188.1	809.288	883.933	938.269	1260.07
NCU01235	777.442	950.74	925.942	1032.34	1099.24	1179.01	1163.95	1437.91	921.002	1266.27	1035.71	1098.41
NCU01236	211.418	281.612	383.326	251.005	237.313	220.054	288.206	181.566	183.348	277.843	223.741	150.3
NCU01238	1232.95	1714.94	1364.76	1089.73	1084.05	1642.33	1098.15	794.504	1324.37	880.245	945.487	1089.67
NCU01240	3416.32	2191.52	3194.04	3650.29	4199.5	2293.41	3455.69	3781.21	3979.92	3473.03	3464.38	2937.84
NCU01241	1080.15	1394.82	1782	1227.48	865.719	1414.2	1386.36	1370.89	1173.42	1290.86	1171.03	1268.81
NCU01242	530.467	412.79	427.516	611.443	725.23	510.769	542.124	523.983	619.118	361.441	485.374	627.415
NCU01243	2103.61	2548.95	1882.72	1781.53	2630.38	2981.84	2284.34	2209.26	2033.03	2587.87	2164.33	1951.28
NCU01245	411.304	400.755	455.264	338.245	320.848	427.996	381.804	338.761	311.264	446.269	320.275	312.833
NCU01246	132.617	97.4809	145.931	150.756	111.063	69.6503	93.5975	127.949	109.156	154.903	133.523	87.3837
NCU01247	681.343	654.687	762.541	746.129	754.656	838.832	729.319	726.265	876.657	704.442	1043.82	1246.96
NCU01248	172.017	210.607	177.789	179.071	140.489	222.073	168.661	160.851	189.317	180.721	226.448	262.151
NCU01249	5058.66	5614.18	6130.13	4551.77	4189.06	4685.75	4855.95	4669.54	4667.26	4323.77	4989.07	4901.35
NCU01250	593.893	652.28	527.201	388.752	554.364	582.438	439.26	458.18	558.57	682.313	621.603	446.53
NCU01252	468.003	427.231	335.025	316.053	417.671	358.346	334.542	324.138	440.034	308.577	245.394	376.624
NCU01253	253.702	192.555	193.204	289.268	307.558	206.932	212.216	325.357	384.603	249.567	320.275	331.184
NCU01254	599.659	460.928	531.312	607.617	573.349	362.383	490.229	687.27	607.179	425.37	774.974	886.07
NCU01255	1225.26	1327.43	1061.6	1086.67	1155.24	1276.92	1168.58	1186.88	1193.04	939.256	1226.97	1584.27
NCU01256	660.201	448.894	583.724	646.645	629.355	585.466	598.653	686.052	605.473	329.477	640.549	775.093
NCU01257	597.737	708.843	840.645	859.387	439.504	904.444	1015.67	1124.74	434.065	989.661	581.907	964.716
NCU01258	2209.32	3914.88	3951.44	5485.39	3149.62	4333.46	5782.66	8107.11	3150.17	5746.18	3645.72	4742.31
NCU01259	243.131	488.608	335.025	275.494	211.683	406.798	417.945	404.563	202.961	472.087	239.98	334.679
NCU01260	248.897	371.872	332.969	220.395	116.758	350.27	207.583	177.91	251.57	163.509	127.208	240.305
NCU01261	19.2198	13.2382	11.3045	9.18312	1.89851	0	2.78012	3.65569	3.41112	3.68818	4.51091	2.62151
NCU01262	0	0	0	0.76526	3.79701	3.02827	0.926708	3.65569	0.852779	1.22939	0	0
NCU01266	232.56	126.364	175.734	161.47	340.782	180.687	445.747	432.59	222.575	143.839	169.61	323.32
NCU01267	449.744	300.867	406.962	446.147	486.018	298.79	437.406	408.219	549.19	416.764	746.105	613.433
NCU01268	500.676	499.439	419.295	495.123	644.543	560.23	450.38	662.899	412.745	559.373	425.83	496.339
NCU01269	600.619	800.307	622.776	514.255	548.668	709.625	588.46	619.031	503.14	724.112	705.506	644.018
NCU01270	225.833	213.014	212.73	303.043	123.403	117.093	117.692	131.605	125.359	122.939	124.501	86.5098
NCU01271	2651.37	4528.65	4468.37	2243.74	2822.13	7100.29	4246.18	3680.07	3421.35	6461.69	3925.39	3391.36
NCU01272	1981.56	2437.02	2460.27	1643.78	1517.86	2165.22	1836.74	950.48	2271.8	1450.68	1941.5	1936.42
NCU01273	825.491	1087.94	1006.1	883.11	909.385	1153.77	968.41	839.591	811.846	1145.79	990.596	798.687
NCU01274	477.613	604.141	476.845	380.334	410.077	541.051	436.48	316.827	428.095	374.965	387.036	376.624
NCU01275	295.024	233.473	313.443	305.339	261.045	135.263	299.327	561.758	216.606	221.291	255.318	388.857
NCU01276	200.847	172.096	159.291	204.325	280.979	208.951	320.641	375.318	237.925	189.326	225.546	211.468
NCU01277	421.875	311.698	387.436	466.809	634.101	397.713	561.585	595.878	465.618	521.262	572.886	538.283
NCU01278	875.463	617.379	786.177	866.275	873.313	581.428	837.744	894.426	865.571	549.538	955.411	871.215
NCU01279	746.69	938.705	896.14	756.843	643.594	867.095	792.335	701.893	712.071	842.134	822.79	740.14
NCU01281	93.2161	103.498	114.073	103.31	83.5343	78.7351	90.8174	96.2666	81.8668	63.9284	65.8593	71.6546
NCU01282	1621.19	2286.59	1906.35	1650.67	2169.04	2385.27	2102.7	2382.29	1444.61	2611.23	1827.82	1531.84
NCU01283	1463.59	1325.02	1183.89	1419.56	1259.66	1276.92	1125.02	1520.77	1507.71	778.205	1151.18	2486.94
NCU01284	257.546	235.88	254.865	250.24	306.609	281.629	316.007	260.773	229.398	344.23	276.97	241.179
NCU01285	1565.45	1034.98	1139.7	1435.63	1365.03	833.784	1088.88	831.061	1821.54	993.349	1078.11	990.057
NCU01288	511.247	470.556	390.52	402.527	505.003	517.835	424.432	474.022	484.379	384.8	398.764	547.895
NCU01289	834.14	1055.44	750.209	696.387	699.6	243.271	148.273	281.488	238.778	168.427	142.545	186.127
NCU01290	1178.18	1150.52	1235.27	1407.31	1063.16	1607	1669.93	2156.86	1083.88	2393.63	1290.12	2000.21
NCU01291	2413.05	1939.99	1776.86	1566.49	2506.03	1781.63	1333.53	1197.85	1818.13	1614.19	1330.72	1196.28
NCU01292	278.687	250.321	249.727	254.832	282.878	194.819	119.545	154.758	81.014	108.187	68.5658	90.879
NCU01294	1658.67	1024.15	880.724	1101.97	1688.72	1266.83	682.984	779.881	1302.19	650.349	660.397	912.285
NCU01296	1874.89	1818.44	2077.97	2056.25	2208.91	1530.29	1449.37	1140.58	2362.2	2586.64	1876.54	1040.74
NCU01297	2186.25	738.93	997.88	1100.44	1795.04	860.029	705.225	838.372	2027.91	1203.58	1114.19	1396.39
NCU01298	171.056	61.3769	78.1039	96.4228	102.519	49.4618	50.0422	43.8683	93.8057	68.846	53.2287	51.5564
NCU01299	303.673	182.927	244.589	267.841	306.609	198.857	205.729	269.303	353.903	404.47	287.796	254.286
NCU01300	487.223	388.72	422.378	359.672	341.731	280.62	295.62	357.039	539.809	461.022	451.091	400.217
NCU01301	296.946	214.217	314.471	323.705	169.916	302.827	352.149	424.06	245.6	392.176	213.817	299.726
NCU01302	334.425	352.616	359.689	441.555	418.621	432.034	402.191	424.06	520.195	539.703	424.928	381.867
NCU01303	408.421	542.764	450.125	425.485	378.752	534.995	404.971	376.536	538.104	386.029	486.276	591.587
NCU01304	329.62	296.053	374.077	378.039	301.863	435.062	417.019	386.285	291.651	422.911	294.111	403.712
NCU01305	1627.92	2284.18	1069.82	841.021	1056.52	2108.69	750.634	831.061	1482.98	1057.28	924.737	1237.35
NCU01306	369.982	351.413	366.883	335.184	325.594	432.034	269.672	307.078	390.573	272.925	322.981	368.759
NCU01307	411.304	358.634	533.367	536.448	540.125	488.561	582.899	777.444	398.248	636.825	544.016	478.862
NCU01308	1.92198	0	1.02768	3.8263	1.89851	3.02827	1.85342	1.21856	4.2639	1.22939	1.80436	0
NCU01309	479.535	244.304	373.049	403.292	561.009	237.215	325.275	474.022	390.573	175.803	276.068	432.549
NCU01310	802.428	737.726	767.679	822.655	674.919	719.719	711.712	795.723	822.079	606.09	757.833	970.832
NCU01311	20.1808	18.052	23.6367	29.0799	11.391	8.07539	11.1205	8.52995	11.9389	17.2115	22.5546	33.2058
NCU01312	189.315	853.259	559.06	402.527	85.4328	319.987	253.918	225.434	129.622	283.99	286.894	287.492
NCU01313	1.92198	2.40694	2.05537	0.76526	0.949253	1.00942	1.85342	1.21856	0	0	0	1.74767
NCU01314	12.4929	16.8486	9.24915	12.2442	8.54328	6.05655	2.78012	6.09282	3.41112	2.45878	4.51091	8.73837
NCU01315	3384.61	2319.08	1614.49	1713.42	1862.44	2628.54	1247.35	799.378	2253.04	870.41	1069.99	1607.86
NCU01317	9130.38	12377.7	10475.2	8391.08	11474.6	13150.8	12496.7	11088.9	11045.2	13798.7	13105.1	10198.5
NCU01318	3036.73	3419.05	3153.96	3196.49	3174.3	3213	3173.05	3951.81	3354.83	3098.07	3749.47	4578.03
NCU01319	1302.14	925.467	933.136	1142.53	875.212	844.888	606.994	895.645	1363.59	923.274	1011.35	1221.62
NCU01320	269.078	281.612	218.896	204.325	258.197	205.923	155.687	166.943	252.423	325.789	148.86	103.113
NCU01321	123.968	90.2601	94.5468	87.2397	76.8895	94.8859	56.5292	75.551	98.0696	44.2581	53.2287	87.3837
NCU01322	161.447	180.52	162.374	169.123	210.734	197.847	189.975	190.096	183.348	194.244	196.676	173.893
NCU01323	626.566	961.571	891.001	961.932	582.842	971.066	946.169	971.196	689.899	564.291	1059.16	1239.97
NCU01324	380.553	363.447	323.72	312.991	411.027	295.761	567.145	387.504	348.787	367.588	380.721	392.353
NCU01325	7.68793	10.8312	17.4706	15.3052	5.69552	10.0942	12.0472	3.65569	14.4972	15.9821	22.5546	17.4767
NCU01326	1.92198	0	0	0	0	0	0.926708	0	0.852779	0	0	1.74767
NCU01327	878.346	762.999	743.015	909.129	1073.61	884.256	975.824	1381.85	845.957	1017.94	1051.04	1150.84
NCU01328	15309.6	13677.4	17636.1	15853.9	13896.1	11240.9	17547.2	11504.5	18881.4	12880.3	14024.4	14808.9
NCU01329	118.202	123.957	142.848	231.109	187.003	182.706	240.017	266.866	126.211	212.685	129.914	164.281
NCU01330	651.552	872.515	790.288	728.528	419.57	766.153	770.094	443.558	637.026	371.276	625.212	765.481
NCU01331	521.818	604.141	696.769	710.927	582.842	822.681	944.316	1526.86	502.287	1342.5	610.777	685.962
NCU01332	6410.77	7169.06	6918.36	6771.02	6482.45	6700.56	6711.22	7612.37	5360.57	7248.5	5878.62	6097.63
NCU01333	846.633	754.575	951.634	1424.91	1309.97	1041.73	991.578	1648.72	1013.1	756.076	1299.14	1586.89
NCU01334	7.68793	15.6451	25.6921	25.2536	35.1224	17.1602	32.4348	36.5569	6.82224	18.4409	23.4567	22.7197
NCU01335	903.332	805.12	907.444	925.2	848.633	835.803	959.143	610.501	1111.17	649.119	919.324	1005.79
NCU01336	443.017	370.668	356.606	460.687	420.519	299.799	396.631	456.962	438.329	419.223	563.864	598.578
NCU01337	275.804	274.391	280.557	306.104	280.03	300.808	298.4	300.985	286.534	277.843	347.34	262.151
NCU01338	238.326	232.269	218.896	260.954	400.585	271.535	277.086	532.513	217.459	292.595	217.426	283.997
NCU01339	262.351	206.997	273.364	271.667	284.776	173.621	240.017	283.926	227.692	242.19	241.785	200.109
NCU01340	264.273	281.612	216.841	251.005	240.161	221.064	200.169	376.536	155.206	243.42	192.165	233.314
NCU01341	360.372	368.261	329.886	389.518	451.845	396.704	520.81	572.725	372.665	420.452	482.667	469.25
NCU01342	945.615	909.822	839.617	938.974	876.161	713.663	660.743	1140.58	988.371	1048.67	1111.49	1408.62
NCU01343	282.531	284.019	357.634	409.414	289.522	319.987	327.128	355.821	238.778	406.929	345.536	376.624
NCU01344	294.063	323.733	356.606	365.029	396.788	387.619	453.16	516.671	421.273	473.316	604.462	615.181
NCU01345	1102.26	3281.86	1571.33	1049.17	823.952	2069.32	1358.55	803.034	844.252	2535.01	1526.49	1018.89
NCU01346	0.960991	9.62775	3.08305	0.76526	3.79701	8.07539	5.56025	1.21856	6.82224	7.37635	1.80436	1.74767
NCU01347	246.014	1116.82	1421.29	1427.21	323.695	987.217	1589.3	1591.45	313.823	2225.2	2620.84	1838.55
NCU01348	5596.81	12534.1	16457.3	9718.04	1578.61	6702.58	2844.99	542.261	1358.48	6807.14	6616.6	2666.08
NCU01349	119.163	338.175	117.156	98.7186	92.0776	468.373	213.143	141.353	84.4252	207.767	109.164	101.365
NCU01350	0	0	0	0	0	0	0.926708	0	0	0	0.902182	0
NCU01351	22.1028	22.8659	11.3045	8.41786	13.2895	15.1414	16.6807	10.9671	7.67501	12.2939	9.02182	16.6029
NCU01353	6105.18	4310.82	3207.4	4925.98	4710.2	2251.02	2889.48	4489.19	4096.75	2992.34	5367.98	7049.24
NCU01355	195.081	252.728	126.405	94.8923	76.8895	236.205	36.1416	29.2456	230.25	95.8926	94.7291	86.5098
NCU01356	260.429	174.503	218.896	210.447	303.761	179.678	202.949	227.872	178.231	286.448	151.567	161.66
NCU01357	94.1771	133.585	142.848	252.536	75.9403	73.688	80.6236	75.551	52.8723	47.9463	73.0767	62.0424
NCU01358	101.865	309.291	196.287	109.432	71.194	185.734	126.032	71.8953	116.831	178.262	118.186	90.879
NCU01360	949.459	844.835	917.721	1003.26	986.274	885.265	944.316	1054.06	954.26	999.496	834.518	948.113
NCU01361	493.949	457.318	432.655	477.522	589.486	528.938	525.444	539.824	498.023	399.552	470.037	595.083
NCU01362	657.318	850.852	664.911	651.237	580.943	762.115	565.292	710.423	682.224	560.603	645.962	754.995
NCU01364	430.524	438.063	505.62	629.809	394.889	337.148	476.328	510.579	302.737	411.846	451.091	350.408
NCU01365	320.971	245.508	247.672	350.489	307.558	249.328	253.918	330.231	318.939	239.731	314.862	367.011
NCU01366	445.9	817.155	539.534	393.344	302.812	614.739	422.579	365.569	451.973	341.771	400.569	560.129
NCU01367	355.567	438.063	463.485	393.344	339.833	688.427	733.026	578.818	362.431	951.55	431.243	562.751
NCU01368	1457.82	1403.24	1587.77	1348.39	1696.32	1411.18	1636.57	1712.08	1579.35	1375.69	1856.69	1763.4
NCU01369	7589.91	6791.17	6671.72	7892.9	7784.83	8209.65	6955.87	10356.6	10207.8	9106.11	5812.76	8276.11
NCU01370	116.28	98.6844	150.042	199.733	145.236	125.169	167.734	269.303	131.328	173.344	192.165	187.001
NCU01371	39.4006	37.3075	62.6887	84.9439	54.1074	42.3958	63.9429	140.135	54.5779	65.1578	56.8375	84.7621
NCU01373	53.8155	27.6798	38.0243	44.3851	39.8686	54.5089	25.9478	29.2456	45.1973	23.3585	27.0655	48.9348
NCU01374	159.525	123.957	134.626	162.235	116.758	102.961	111.205	168.162	156.059	127.857	137.132	135.445
NCU01375	7.68793	10.8312	10.2768	9.18312	9.49253	11.1037	13.9006	9.74852	14.4972	3.68818	10.8262	9.6122
NCU01376	379.592	282.815	284.668	363.499	132.895	98.9236	88.964	82.8624	753.004	936.797	617.093	283.997
NCU01377	125.89	132.382	130.516	151.522	155.678	173.621	162.174	198.626	139.003	129.086	187.654	192.244
NCU01378	541.999	369.465	432.655	504.307	406.28	203.904	315.081	639.746	531.282	233.585	397.862	489.348
NCU01379	1914.29	1649.96	1589.83	1262.68	1061.27	1237.55	1140.78	1175.91	1715.79	564.291	1223.36	2296.44
NCU01380	138.383	80.6324	71.9378	93.3618	2784.16	130.216	645.916	3352.27	171.409	78.6811	408.688	1347.46
NCU01381	463.198	362.244	562.143	531.091	838.191	526.919	592.166	604.408	343.67	393.406	387.036	299.726
NCU01382	224.872	790.679	193.204	169.123	224.973	150.404	88.0373	157.195	366.695	243.42	268.85	327.689
NCU01383	7.68793	20.459	12.3322	9.94839	12.3403	1.00942	8.34037	14.6228	17.0556	19.6703	29.772	21.8459
NCU01385	20.1808	21.6624	8.22146	9.94839	23.7313	34.3204	25.0211	3.65569	18.7611	2.45878	9.924	3.49535
NCU01386	591.01	458.521	489.177	478.288	257.248	282.639	220.557	157.195	527.87	285.219	542.211	485.853
NCU01387	273.882	249.118	253.838	312.226	250.603	223.083	252.991	290.018	255.834	197.932	329.296	302.347
NCU01388	1211.81	682.367	975.271	1459.35	1477.99	852.963	1201.01	1870.5	1246.76	879.015	1544.54	1787
NCU01389	299.829	247.914	287.751	294.625	369.26	285.667	299.327	347.291	341.965	370.047	277.872	291.861
NCU01390	354.606	399.552	383.326	377.273	370.209	413.864	414.239	393.596	314.676	516.345	442.971	330.31
NCU01391	5475.73	2072.37	3987.41	5880.26	5384.17	2676.99	4605.74	4764.59	6140.01	3738.58	5128	4521.23
NCU01392	0	0	0	0.76526	1.89851	0	0.926708	0	0	0	0	0.873837
NCU01393	397.85	432.045	557.004	677.255	447.098	308.884	537.491	667.773	314.676	416.764	531.385	477.115
NCU01394	140.305	108.312	170.595	138.512	129.098	97.9142	140.86	110.889	113.42	94.6632	155.175	116.22
NCU01395	317.127	355.023	326.803	448.443	954	787.351	736.733	1651.16	953.407	1155.63	1120.51	1587.76
NCU01396	4.80496	8.42428	5.13841	5.35682	4.74627	21.1979	22.241	10.9671	5.11668	18.4409	17.1415	8.73837
NCU01397	448.783	447.69	494.315	517.316	445.2	356.327	542.124	421.623	334.29	511.427	555.744	380.993
NCU01398	180.666	144.416	165.457	166.062	191.749	154.442	180.708	171.818	185.906	189.326	157.882	157.291
NCU01399	595.815	557.206	615.582	786.688	895.146	606.664	671.863	837.154	748.74	797.876	688.365	689.457
NCU01400	282.531	249.118	320.637	478.288	558.161	516.825	372.537	850.558	276.301	181.95	218.328	481.484
NCU01401	264.273	208.2	355.578	397.935	271.486	257.403	326.201	393.596	235.367	189.326	315.764	321.572
NCU01402	15.3759	18.052	13.3599	6.12208	19.9343	8.07539	12.9739	25.5899	22.1723	9.83514	15.3371	13.1075
NCU01403	173.939	134.788	163.402	192.846	364.513	212.989	342.882	461.836	173.114	250.796	389.743	443.035
NCU01404	142.227	98.6844	171.623	166.062	187.003	161.508	189.975	198.626	136.445	205.309	179.534	182.632
NCU01407	23.0638	20.459	25.6921	26.7841	20.8836	25.2356	27.8012	30.4641	24.7306	23.3585	25.2611	20.0982
NCU01408	756.3	834.004	866.337	792.81	802.119	863.058	959.143	718.953	821.227	818.775	991.498	953.356
NCU01409	1723.06	1713.74	1582.63	1650.67	1547.28	1889.64	1582.82	1411.1	1685.94	1245.37	1436.27	1397.26
NCU01410	428.602	634.228	475.817	534.152	495.51	631.9	613.481	779.881	510.815	639.284	515.146	538.283
NCU01411	144.149	150.434	160.319	130.094	112.961	86.8105	68.5764	102.359	167.145	137.692	101.044	77.7715
NCU01412	960.991	930.281	997.88	958.106	1048.92	991.255	1067.57	969.977	939.763	1137.19	1111.49	880.827
NCU01413	733.236	549.985	610.444	609.147	870.465	715.682	641.282	722.609	626.793	689.689	683.854	597.704
NCU01414	4503.2	2784.83	3928.83	4570.9	5948.02	4089.18	8698.08	5100.91	5757.97	4054.54	7727.19	5853.83
NCU01415	0.960991	1.20347	0	1.53052	2.84776	0	5.56025	3.65569	0.852779	2.45878	2.70655	2.62151
NCU01416	7.68793	0	3.08305	10.7136	5.69552	4.0377	7.41367	10.9671	5.11668	12.2939	13.5327	7.86453
NCU01417	1047.48	395.941	690.603	1032.34	1613.73	494.618	1416.01	1105.24	650.671	515.115	687.463	561.003
NCU01418	31375.4	27153.9	23216.4	24575.6	26669.3	16931.1	15547.4	19311.8	19269.4	17992.2	15217.1	17109.7
NCU01419	927.356	1883.43	2483.91	1474.66	915.08	1439.44	2278.78	1051.62	1064.27	1834.25	2215.76	1068.7
NCU01420	1502.03	1422.5	1250.69	1325.43	1348.89	1534.32	1119.46	762.821	1785.72	1513.38	1246.82	1053.85
NCU01421	199.886	180.52	342.218	327.531	219.278	220.054	380.877	430.153	227.692	286.448	345.536	293.609
NCU01422	4776.13	17402.2	6285.31	4727.78	4563.06	12168.6	5398.07	4524.53	3117.76	9468.78	5171.31	3239.31
NCU01423	80.7233	342.989	131.543	82.6481	37.0209	155.451	62.0894	40.2126	52.8723	86.0575	76.6855	36.7011
NCU01424	8987.19	8579.53	9507.09	11509.5	5900.56	3749	7927.06	16715.1	6708.82	8579.93	11705.8	13148.6
NCU01425	2240.07	1571.73	1816.94	2269	1803.58	1121.47	797.896	1072.34	1743.08	2060.46	1363.2	1191.04
NCU01426	706.329	450.097	497.399	514.255	497.409	317.969	261.332	276.614	463.059	528.639	412.297	335.553
NCU01427	764.949	4555.13	1600.1	1405.78	879.009	2260.1	3237.92	2573.61	505.698	4443.02	2083.14	1246.09
NCU01428	2065.17	2237.25	1600.1	1350.68	1430.52	2263.13	1087.03	1296.55	1454.84	2227.66	1133.14	1120.26
NCU01429	3953.52	4878.86	4952.4	2644.74	2763.28	3604.65	2803.29	1866.84	2955.73	2895.22	2784.13	2084.97
NCU01430	1549.12	1145.7	2261.93	2302.67	888.501	375.506	689.471	861.525	1901.7	1244.14	1836.84	2565.58
NCU01431	1072.47	1085.53	934.164	886.172	896.095	1045.76	862.765	860.307	1205.83	619.614	1001.42	1368.43
NCU01432	319.049	276.798	376.132	371.151	311.355	247.309	214.07	363.132	219.164	351.606	359.068	259.529
NCU01433	726.509	799.103	828.312	769.087	651.188	826.718	771.948	805.471	642.143	834.757	651.375	746.256
NCU01434	99.9431	84.2428	121.267	140.043	108.215	76.7162	101.938	135.261	81.014	135.233	79.392	83.0145
NCU01435	583.322	809.934	633.053	796.636	705.295	933.717	811.796	943.169	623.382	952.779	861.584	931.51
NCU01436	2011.35	2382.87	2497.27	2829.93	2820.23	2405.46	2982.15	3621.57	2470.5	3418.94	2847.29	2133.03
NCU01438	12303.6	16372	13935.4	9962.92	8878.37	12760.1	10619.1	8302.08	10121.6	14628.5	12252.5	9000.52
NCU01439	10019.3	15198.6	18521.9	12580.1	7421.26	11559.9	10765.6	5708.98	8237	11209.6	14729.9	8136.29
NCU01440	3147.25	2509.23	2982.34	2814.63	2295.29	2219.72	2437.24	2227.54	3272.97	1692.87	3034.04	3915.66
NCU01441	879.307	854.463	919.776	843.317	710.042	649.06	707.078	615.375	384.603	623.302	450.189	277.006
NCU01442	491.066	434.452	511.786	513.49	427.164	398.723	387.364	387.504	303.589	397.094	378.916	262.151
NCU01443	1923.9	1408.06	1794.33	1752.45	1712.45	1249.67	1547.6	1491.52	1892.32	1354.79	1614.91	1817.58
NCU01444	1700.95	1611.44	1298.99	1175.44	1573.86	1614.07	1346.51	1322.14	1530.74	1808.44	1187.27	1007.53
NCU01445	433.407	355.023	358.661	377.273	316.101	290.714	262.258	264.429	474.145	229.896	332.905	415.946
NCU01446	949.459	628.211	799.537	905.303	831.546	540.042	601.434	842.028	834.871	651.578	525.972	713.051
NCU01447	647.708	677.553	859.143	922.139	749.91	747.983	940.609	1372.1	692.457	866.722	773.17	885.196
NCU01448	24.0248	10.8312	6.1661	6.88734	18.9851	3.02827	12.0472	1.21856	11.9389	3.68818	4.51091	0.873837
NCU01449	1552	1618.67	2556.88	2650.86	1963.06	1808.89	2600.34	3329.12	2716.96	1689.18	1998.33	2735.11
NCU01450	1.92198	3.61041	5.13841	3.06104	3.79701	12.1131	4.63354	3.65569	3.41112	1.22939	0.902182	0
NCU01451	4749.22	12498	9059.02	5460.9	7290.27	14309.6	12308.5	7066.46	7016.67	17036.9	11999	6233.08
NCU01452	13180	17074.8	16198.3	12270.2	15559.2	19999.7	19518.3	12511	17266.2	18113.9	15970.4	13007.1
NCU01453	831.257	743.743	843.728	864.744	866.668	698.522	651.476	710.423	791.379	730.259	590.027	578.48
NCU01454	605.424	861.683	858.115	795.106	691.056	957.944	968.41	609.282	609.737	843.363	782.192	567.994
NCU01455	678.46	624.6	678.271	618.33	743.265	678.333	860.912	828.624	753.004	679.854	994.205	1075.69
NCU01456	887.956	663.111	694.714	660.42	906.537	834.794	631.088	667.773	1014.81	772.058	801.138	761.112
NCU01457	386.318	548.782	521.035	400.231	305.66	537.014	401.265	320.482	378.634	773.288	439.363	530.419
NCU01458	199.886	209.404	274.391	228.813	175.612	219.045	255.771	326.575	110.009	420.452	225.546	254.286
NCU01459	2655.22	1433.33	2277.35	1904.73	2336.11	1559.56	1982.23	872.492	2965.11	1889.58	1781.81	1075.69
NCU01460	827.413	489.812	796.454	821.124	865.719	560.23	872.032	594.66	936.352	801.564	607.169	334.679
NCU01461	665.006	631.821	901.278	930.557	645.492	684.39	825.697	601.971	751.299	499.133	1024.88	989.183
NCU01462	1.92198	6.01734	3.08305	1.53052	4.74627	3.02827	0.926708	0	18.7611	13.5233	6.31527	8.73837
NCU01463	72.0743	91.4636	87.353	83.4134	77.8388	47.4429	90.8174	88.9552	67.3696	111.875	84.8051	91.7528
NCU01464	1000.39	1229.94	1286.66	1247.37	1047.98	1098.25	1010.11	1156.42	1190.48	1873.59	1221.55	959.472
NCU01465	984.055	1279.29	1015.35	1004.02	865.719	1261.78	946.169	725.046	1116.29	990.89	1101.56	1401.63
NCU01466	273.882	203.386	272.336	312.991	289.522	256.394	230.75	290.018	278.859	220.061	336.514	360.894
NCU01467	1476.08	1321.41	1525.08	1613.17	2115.89	1601.96	1671.78	1866.84	1865.03	2133	1913.53	1419.98
NCU01468	940.81	1185.42	1166.42	1138.71	1151.44	1297.11	1290.9	1111.33	944.88	1309.3	1232.38	975.202
NCU01469	228.716	237.083	315.499	251.005	264.842	319.987	328.981	226.653	249.012	554.456	373.503	234.188
NCU01470	2034.42	2893.14	2011.18	1842.75	2003.87	2528.61	2160.16	2065.47	1923.02	1642.47	2106.6	2296.44
NCU01471	906.215	1327.43	1009.18	1030.04	831.546	1048.79	1028.65	932.202	1007.99	672.478	759.637	1024.14
NCU01472	67.2694	95.074	66.7994	54.3335	69.2955	57.5372	32.4348	37.7755	87.8363	23.3585	27.9676	51.5564
NCU01473	512.208	607.752	677.243	738.476	771.743	830.756	800.676	1001.66	707.807	967.532	831.812	906.168
NCU01474	611.19	698.012	823.174	929.026	834.394	1071	1017.53	1110.11	775.176	965.073	962.628	1000.54
NCU01475	99.9431	150.434	98.6576	84.9439	90.1791	106.999	103.791	109.671	71.6335	99.5808	93.8269	109.23
NCU01476	1000.39	1572.93	998.908	831.073	1100.18	1771.54	850.718	688.489	1481.28	1834.25	1070.89	931.51
NCU01477	2594.68	4159.19	2399.64	1980.49	3240.75	4670.61	2415.93	2487.09	3554.38	4975.35	2390.78	2099.83
NCU01478	1625.04	2162.63	1974.18	1777.7	1290.04	1977.46	1223.25	1257.56	1653.54	1391.67	1610.39	1606.11
NCU01479	1304.07	1394.82	1438.76	1245.08	1578.61	1657.47	1505.9	1380.63	1326.07	1330.2	1454.32	1350.08
NCU01480	279.648	246.711	256.921	282.381	280.03	243.271	240.944	292.456	282.27	258.172	190.36	237.684
NCU01481	330.581	204.59	232.256	342.837	468.931	216.017	375.317	527.638	367.548	194.244	412.297	419.442
NCU01483	446.861	379.093	297	400.996	791.677	381.562	265.039	558.103	640.437	619.614	238.176	298.852
NCU01484	9062.15	8175.16	8542.1	9958.33	13128.2	9780.31	9910.22	13412.7	10251.3	7887.78	9739.06	12687.2
NCU01485	465.12	368.261	459.374	547.161	452.794	452.222	527.297	732.357	539.809	500.363	738.887	963.842
NCU01486	490.106	438.063	477.873	321.409	664.477	554.174	770.094	528.857	819.521	432.746	599.951	517.311
NCU01487	5254.7	2256.5	3511.59	3795.69	7051.05	2501.35	3572.46	3834.82	5791.22	1759.26	2604.6	3601.08
NCU01488	126.851	57.7665	52.4118	70.404	83.5343	49.4618	54.6758	34.1198	119.389	39.3406	46.0113	32.332
NCU01489	2226.62	1448.98	1314.41	1630.77	2283.9	1542.4	1548.53	2131.27	2916.51	2126.85	1206.22	1663.78
NCU01490	200.847	111.923	196.287	153.052	272.436	172.612	158.467	175.473	184.2	100.81	106.457	114.473
NCU01491	83.6062	95.074	73.9932	79.5871	78.788	99.933	94.5242	69.4582	83.5724	87.2869	99.24	125.832
NCU01493	117.241	73.4116	95.5745	78.0566	92.0776	75.7068	127.886	120.638	73.339	25.8172	79.392	110.103
NCU01494	100.904	36.1041	75.0209	66.5777	42.7164	40.377	63.9429	86.5181	37.5223	29.5054	46.0113	80.393
NCU01495	0.960991	4.81387	7.19378	4.59156	7.59403	4.0377	4.63354	10.9671	1.70556	0	2.70655	5.24302
NCU01496	22.1028	31.2902	30.8305	38.263	50.3104	58.5466	81.5503	52.3983	48.6084	49.1757	33.3807	51.5564
NCU01498	3529.72	3709.09	2930.95	2549.08	2474.7	3208.96	2392.76	2142.24	3147.61	2013.74	2506.26	3758.37
NCU01499	542.96	572.851	466.568	378.804	377.803	757.068	345.662	263.21	515.079	501.592	416.808	440.414
NCU01500	562.18	417.604	539.534	624.452	665.427	441.118	551.391	627.561	548.337	735.177	581.907	493.718
NCU01501	589.088	779.848	676.215	619.096	841.038	1014.47	821.063	840.81	750.446	1021.62	824.594	794.317
NCU01502	167.212	227.456	193.204	181.367	82.585	257.403	193.682	176.692	127.917	266.778	147.056	242.927
NCU01503	602.541	788.272	663.883	526.499	503.104	990.245	661.67	569.07	478.409	1021.62	470.939	696.448
NCU01504	1984.45	3107.36	1501.44	1271.86	1802.63	3218.04	1655.1	1384.29	2121.72	1926.46	1939.69	1918.07
NCU01505	28.8297	28.8832	19.526	29.8452	23.7313	27.2545	20.3876	29.2456	20.4667	15.9821	15.3371	22.7197
NCU01506	146.071	116.736	149.014	130.094	117.707	149.395	126.959	115.764	108.303	137.692	77.5877	130.202
NCU01509	2530.29	4865.62	2339.01	1975.14	1535.89	3010.1	1782.06	1370.89	1733.7	4285.66	1981.19	1348.33
NCU01510	4267.76	10089.9	5038.73	2780.96	2307.63	8453.93	5982.83	1558.54	3791.46	5978.53	3656.54	2266.73
NCU01511	748.612	782.254	825.229	755.312	1097.34	696.503	957.29	660.462	840.84	918.356	844.442	588.092
NCU01512	525.662	503.05	546.727	451.504	683.462	527.929	577.339	707.986	515.079	679.854	475.45	609.064
NCU01514	107.631	87.8532	102.768	113.259	121.504	131.225	135.299	107.234	154.353	127.857	65.8593	116.22
NCU01515	909.098	1028.97	1071.87	1165.49	1185.62	1143.68	1187.11	1530.52	1193.04	1094.16	1275.69	1424.35
NCU01516	576.595	672.739	877.641	892.294	638.848	978.132	1099.08	1261.21	500.581	1155.63	941.878	930.636
NCU01517	625.605	711.25	591.945	649.706	774.591	672.277	733.953	1414.75	624.235	472.087	724.452	1536.2
NCU01519	12.4929	6.01734	6.1661	6.88734	11.391	6.05655	8.34037	23.1527	3.41112	12.2939	5.41309	6.11686
NCU01520	49.9715	26.4763	34.9412	50.5072	51.2597	45.4241	30.5814	60.9282	36.6695	41.7993	33.3807	28.8366
NCU01521	87.4502	28.8832	26.7198	42.0893	84.4835	28.2639	16.6807	29.2456	89.5418	131.545	63.1527	43.6918
NCU01522	262.351	243.101	209.647	242.588	168.018	249.328	178.855	202.282	335.995	207.767	265.242	348.661
NCU01523	3416.32	3095.32	3157.04	3882.17	3749.55	3177.67	3068.33	5110.66	3171.49	4007.82	3813.52	4145.48
NCU01524	467.042	452.504	673.132	648.176	367.361	650.069	783.068	849.34	420.42	956.467	618.897	777.715
NCU01525	683.265	725.691	730.683	695.622	573.349	707.606	573.632	444.776	793.938	566.75	608.071	693.826
NCU01526	20.1808	12.0347	15.4152	30.6104	28.4776	23.2168	13.9006	35.3384	17.9084	28.276	9.924	16.6029
NCU01527	391.123	382.703	361.744	342.837	370.209	347.242	416.092	402.126	361.578	367.588	461.015	511.194
NCU01528	106699	90954.5	78351.6	66473.6	89198.5	59401.6	32995.4	22611.7	83544.2	51798	37662.5	31370.7
NCU01529	42.2836	60.1734	36.9966	40.5588	56.0059	30.2827	19.4609	24.3713	46.0501	17.2115	9.02182	23.5936
NCU01530	14.4149	16.8486	10.2768	16.0705	25.6298	7.06597	8.34037	6.09282	10.2334	4.91757	8.11964	4.36918
NCU01531	1.92198	1.20347	0	0	0	0	0.926708	1.21856	0	0	0	0
NCU01532	0	0	2.05537	0.76526	0	0	0	1.21856	0	0	0	1.74767
NCU01534	520.857	540.357	520.008	529.56	435.707	519.853	442.966	571.507	494.612	494.216	680.245	681.592
NCU01535	915.825	1031.37	992.742	1045.35	1058.42	1185.06	1066.64	1422.06	985.813	1078.18	1188.17	1359.69
NCU01536	0	0	1.02768	0.76526	0	1.00942	0	1.21856	0.852779	0	0	0
NCU01537	23.0638	27.6798	14.3876	12.2442	8.54328	35.3298	18.5342	8.52995	5.11668	7.37635	6.31527	14.8552
NCU01538	904.293	825.579	854.005	978.768	1093.54	1255.72	983.237	1329.45	851.927	792.958	613.484	928.888
NCU01539	712.094	865.294	754.319	642.053	615.116	780.285	808.089	731.139	663.462	528.639	781.29	957.725
NCU01540	1654.83	2656.05	1805.64	1655.26	2380.73	2522.55	2103.63	2081.31	1666.33	2335.85	1933.38	2064.88
NCU01541	481.457	696.808	572.419	613.739	742.316	817.634	1042.55	1195.41	432.359	902.374	661.299	515.564
NCU01542	374.787	540.357	345.301	303.808	378.752	456.26	374.39	515.453	399.101	328.248	392.449	525.176
NCU01543	1360.76	2729.47	1730.62	1293.29	938.812	1650.41	1080.54	952.918	1262.11	1230.62	1341.54	1593
NCU01545	8454.8	8355.68	9234.76	8688	9074.86	6999.35	6981.82	9590.1	7700.6	9021.28	7596.37	7071.09
NCU01546	10027	7502.42	6973.86	8385.72	10190.2	7405.14	2356.62	3369.33	11121.1	8029.16	4674.21	3723.42
NCU01547	1329.05	1506.74	1311.32	1297.88	1490.33	1351.62	1440.1	1744.98	1390.88	1445.77	1502.13	2004.58
NCU01548	2413.05	2853.42	2820.99	2858.25	2484.2	2035	2547.52	3955.46	1908.52	2619.83	2612.72	2566.46
NCU01549	1006.16	1180.6	1313.38	1259.62	786.931	1172.95	994.358	865.181	1266.38	776.976	1382.14	1627.96
NCU01550	1557.77	1894.26	1876.55	2099.87	2375.03	2147.05	1912.73	3276.72	1960.54	2830.06	1716.85	1914.58
NCU01551	418.992	456.115	394.63	465.278	589.486	487.552	368.83	483.77	331.731	405.699	376.21	380.119
NCU01552	7890.7	10440.1	10653	9894.82	13093.1	12534	14121.2	15551.3	9105.13	14445.4	11068	7963.27
NCU01553	681.343	574.054	943.413	903.773	1039.43	967.028	837.744	1050.4	668.579	1557.64	839.029	764.607
NCU01554	686.148	588.496	654.634	598.434	633.152	582.438	587.533	653.151	787.968	489.298	562.059	993.552
NCU01555	1949.85	3154.29	2881.62	2314.91	1572.91	2609.36	2588.3	1791.29	2614.62	3541.88	2713.76	2215.18
NCU01559	878.346	1118.02	749.181	617.565	787.88	1022.55	738.586	651.932	731.685	649.119	626.114	648.387
NCU01560	1557.77	1888.24	1267.13	1193.04	1281.49	1564.61	1127.8	1926.55	1113.73	1335.12	870.606	1073.95
NCU01561	2.88297	2.40694	4.11073	7.6526	0	0	0	1.21856	0.852779	0	0	0
NCU01562	1.92198	1.20347	2.05537	1.53052	2.84776	3.02827	0	4.87426	2.55834	1.22939	0.902182	0.873837
NCU01563	237.365	282.815	293.917	226.517	339.833	395.694	313.227	318.045	269.478	282.76	244.491	290.114
NCU01564	716.899	948.333	842.7	779.8	913.182	1126.52	969.337	1033.34	810.993	1253.98	889.552	861.603
NCU01565	5298.91	7963.35	7651.1	5508.34	3663.17	4601.97	3292.59	1974.07	5972.01	7217.76	5412.19	3130.08
NCU01566	3.84396	1.20347	1.02768	6.88734	1.89851	3.02827	1.85342	0	6.82224	8.60575	6.31527	8.73837
NCU01567	42.2836	33.6971	33.9135	50.5072	27.5283	40.377	34.2882	47.524	38.3751	59.0108	29.772	28.8366
NCU01568	63.4254	104.702	109.962	88.7702	83.5343	117.093	107.498	87.7367	56.2834	130.316	53.2287	61.1686
NCU01569	295.024	288.832	251.782	247.179	280.979	388.628	218.703	318.045	304.442	234.814	242.687	371.381
NCU01570	148.954	135.992	137.71	146.165	203.14	217.026	227.97	199.845	146.678	196.703	193.067	217.585
NCU01571	341.152	510.271	309.333	357.377	430.961	601.617	555.098	506.923	347.081	472.087	482.667	458.764
NCU01572	344.035	318.919	355.578	329.062	205.039	345.223	279.866	151.102	347.081	239.731	250.807	187.875
NCU01573	77.8403	45.7318	70.9101	84.1786	66.4477	87.8199	72.2832	62.1468	114.272	108.187	71.2724	48.061
NCU01575	1509.72	1646.34	1637.1	1419.56	1715.3	1614.07	1687.54	1356.26	1378.94	1901.87	1918.94	1516.11
NCU01577	312.322	334.564	272.336	315.287	387.295	338.157	309.521	275.396	306.148	370.047	283.285	300.6
NCU01579	82.6452	216.624	157.235	210.447	149.033	254.375	224.263	185.222	62.2529	389.717	221.035	166.903
NCU01580	185.471	211.81	128.46	172.949	209.785	254.375	230.75	332.668	168.85	224.979	234.567	272.637
NCU01581	196.042	789.475	357.634	192.08	114.86	307.874	209.436	157.195	204.667	454.875	285.992	225.45
NCU01584	447.822	601.734	412.101	334.419	283.827	417.902	323.421	238.839	373.517	390.947	419.515	456.143
NCU01585	880.268	960.368	873.53	914.486	1210.3	990.245	959.143	1203.94	710.365	940.485	778.583	699.943
NCU01587	5552.61	5000.41	5215.49	5933.06	5896.76	4694.83	4994.03	7074.99	5080.86	5425.31	4553.31	4724.83
NCU01589	1314.64	1221.52	1963.9	1757.8	1477.99	2019.86	2174.98	1753.51	1610.05	1633.86	1475.97	1876.13
NCU01591	21.1418	15.6451	18.4983	25.2536	26.5791	17.1602	16.6807	18.2785	24.7306	18.4409	26.1633	27.9628
NCU01592	0.960991	0	1.02768	0.76526	10.4418	8.07539	15.754	12.1856	2.55834	0	0.902182	5.24302
NCU01593	6.72694	8.42428	2.05537	6.88734	21.8328	28.2639	27.8012	36.5569	5.96946	1.22939	1.80436	13.9814
NCU01595	170.095	238.287	285.696	212.742	123.403	261.441	311.374	344.854	127.064	304.889	250.807	346.039
NCU01596	1445.33	1463.42	1419.23	1402.72	1528.3	1517.16	1595.79	1614.6	1464.22	1560.1	1869.32	1840.3
NCU01597	261.39	205.793	216.841	237.996	188.901	252.356	281.719	282.707	300.178	122.939	238.176	453.521
NCU01598	51.8935	71.0046	80.1593	67.3429	51.2597	59.556	66.723	35.3384	60.5473	52.8639	41.5004	40.1965
NCU01599	635.215	787.068	624.831	647.41	540.125	751.012	568.072	588.567	727.421	593.796	605.364	810.046
NCU01601	645.786	634.228	676.215	576.241	691.056	678.333	762.681	781.1	642.996	717.965	767.757	707.808
NCU01605	386.318	637.838	574.475	537.978	505.952	574.362	745.073	766.477	436.623	719.194	797.529	577.606
NCU01606	3367.31	3498.48	2983.36	2993.7	2915.16	3133.25	3363.95	2976.95	3862.24	3449.67	3998.47	3725.17
NCU01607	150.876	134.788	99.6852	144.634	255.349	205.923	240.944	305.86	164.586	134.004	166.904	205.352
NCU01608	93.2161	39.7145	57.5502	54.3335	83.5343	42.3958	41.7019	30.4641	116.831	30.7348	42.4026	37.575
NCU01610	22.1028	26.4763	35.9689	24.4883	30.3761	35.3298	25.9478	32.9012	13.6445	18.4409	27.9676	27.0889
NCU01611	784.169	645.059	832.423	701.744	542.973	596.57	677.424	629.998	693.31	420.452	716.333	902.673
NCU01612	439.173	306.884	511.786	475.992	240.161	406.798	499.496	477.677	293.356	365.13	405.08	754.995
NCU01613	747.651	505.457	677.243	805.054	543.922	483.514	490.229	665.336	582.448	378.653	424.928	619.55
NCU01614	840.867	817.155	904.361	1133.35	1161.89	954.915	1014.75	1469.59	862.16	1049.9	1083.52	1036.37
NCU01615	246.975	160.061	197.315	241.057	294.269	193.809	236.311	341.198	185.906	243.42	140.74	211.468
NCU01620	47.0886	31.2902	40.0796	31.3757	53.1582	36.3393	39.8484	38.9941	20.4667	20.8997	18.0436	22.7197
NCU01623	126.851	160.061	136.682	164.531	130.048	154.442	126.032	131.605	179.084	118.022	178.632	242.053
NCU01625	247.936	312.902	295.973	260.189	329.391	363.393	385.511	346.072	264.362	253.255	363.579	386.236
NCU01629	55.7375	115.533	75.0209	38.263	31.3254	58.5466	31.5081	29.2456	97.2168	157.362	214.719	86.5098
NCU01631	6.72694	4.81387	1.02768	3.8263	3.79701	9.08482	7.41367	1.21856	1.70556	6.14696	8.11964	2.62151
NCU01632	2782.07	2398.51	3297.83	2114.41	2056.08	2236.88	2511.38	2019.16	2807.35	1476.5	1901.8	1769.52
NCU01633	9409.06	6052.24	9446.46	9528.26	6840.32	3813.6	7201.45	15589.1	11450.3	2190.78	3368.75	12600.7
NCU01634	4011.18	3354.07	3693.49	5797.61	6907.72	5222.76	5734.47	11709.2	5143.11	8037.77	7366.32	7387.41
NCU01635	17232.5	19321.7	17079.1	23593.7	29826.5	24880.3	24233.4	28916.5	23164.9	27426.5	29651.1	30279.3
NCU01636	270.039	265.967	280.557	368.856	302.812	208.951	223.337	320.482	386.309	340.542	322.079	376.624
NCU01637	260.429	320.123	361.744	228.813	212.633	296.771	233.53	283.926	337.701	317.183	331.101	425.558
NCU01638	740.924	809.934	1227.05	1115.75	489.815	1236.54	1191.75	1295.33	670.285	1044.98	1031.19	1603.49
NCU01640	1089.76	1176.99	1312.35	957.341	760.352	1339.51	1039.77	495.956	1030.16	606.09	643.256	748.004
NCU01642	1735.55	1216.71	1278.44	1418.03	1129.61	1105.32	1049.03	881.022	1655.24	499.133	1344.25	1894.48
NCU01643	930.239	562.02	573.447	740.772	773.641	557.202	589.386	902.956	880.921	488.069	509.733	1072.2
NCU01644	1280.04	1095.16	1128.4	1338.44	1358.38	1247.65	1083.32	1459.84	1269.79	1059.74	1351.47	1585.14
NCU01645	2190.1	2080.8	1720.34	1710.36	2154.81	2311.58	1626.37	1732.8	1908.52	2120.7	1275.69	1410.37
NCU01646	636.176	714.86	560.087	580.067	938.812	704.578	860.912	888.334	677.107	569.209	668.517	751.499
NCU01647	700.563	938.705	720.406	728.528	941.659	880.218	909.101	803.034	794.79	918.356	827.301	776.841
NCU01648	4075.56	3137.44	3172.46	3301.33	3447.69	2795.1	2219.47	2894.09	4307.39	2305.11	3060.2	3975.08
NCU01649	79.7623	85.4463	95.5745	78.0566	74.0418	55.5183	51.8957	101.141	50.314	70.0754	29.772	45.4395
NCU01650	241.209	280.408	386.409	426.25	293.319	359.355	422.579	520.327	233.662	344.23	370.797	395.848
NCU01651	70.1524	74.615	106.879	119.381	47.4627	84.7916	107.498	132.824	46.9029	79.9105	64.0549	137.192
NCU01652	1630.8	1448.98	1611.41	1472.36	1998.18	932.708	705.225	982.163	1281.73	1040.07	1014.95	663.242
NCU01653	82.6452	50.5457	64.744	58.1598	71.194	20.1885	40.7752	37.7755	73.339	41.7993	52.3266	11.3599
NCU01654	1184.9	3277.04	2026.59	2022.58	1536.84	2763.8	1974.82	2557.77	1564	2231.35	2836.46	2968.42
NCU01655	671.733	611.362	667.994	839.491	991.97	651.079	881.299	1149.11	719.746	805.252	911.204	702.565
NCU01656	295.985	303.274	311.388	316.818	296.167	296.771	296.547	338.761	349.64	330.707	419.515	523.428
NCU01657	356.528	395.941	456.291	505.837	483.17	477.458	492.082	589.785	390.573	406.929	401.471	352.156
NCU01658	2272.74	3067.64	2392.45	1942.23	1671.64	2054.18	1656.95	1433.03	2114.89	1740.82	1975.78	2034.29
NCU01659	748.612	618.583	720.406	808.115	748.012	581.428	638.502	642.184	695.015	579.044	1102.47	1150.84
NCU01660	164.329	133.585	114.073	128.564	89.2298	71.6691	62.0894	64.5839	105.745	99.5808	118.186	67.2854
NCU01664	444.939	505.457	554.949	570.119	516.394	484.524	549.538	661.681	434.065	759.764	757.833	528.671
NCU01665	787.052	983.234	886.89	772.913	709.092	945.831	809.943	828.624	840.84	831.069	678.441	940.248
NCU01666	2976.19	4498.56	5444.66	2782.49	3198.03	3524.91	2991.41	2288.46	3379.56	4768.81	3251.46	1422.61
NCU01667	773.598	914.636	1196.22	740.772	1623.22	1232.51	1270.52	806.69	1130.79	1134.73	950.9	699.069
NCU01668	672.694	673.942	730.683	622.157	1048.92	808.549	867.399	859.088	1008.84	639.284	855.269	914.033
NCU01669	354.606	303.274	444.987	453.034	377.803	463.326	619.968	559.321	374.37	724.112	523.266	650.134
NCU01670	435.329	406.772	537.478	537.213	464.185	424.968	588.46	697.019	347.081	458.563	558.451	443.909
NCU01672	25.9468	14.4416	23.6367	23.7231	33.2239	27.2545	46.3354	26.8084	21.3195	18.4409	27.0655	27.0889
NCU01673	172.017	206.997	187.038	194.376	153.779	189.772	237.237	254.68	142.414	247.108	282.383	221.954
NCU01674	2759.01	2522.47	2992.61	3668.66	3697.34	2851.62	4120.14	5587.12	2882.39	4122.15	4475.73	3916.54
NCU01675	788.974	891.77	983.493	923.669	423.367	1175.98	1238.08	926.109	743.624	1354.79	917.519	1503
NCU01678	791.857	947.13	886.89	1339.97	1017.6	985.198	1273.3	1149.11	1024.19	882.704	1715.95	1601.74
NCU01679	155.681	205.793	141.82	136.982	168.967	226.111	164.954	129.168	169.703	154.903	139.838	121.463
NCU01680	20076.1	33053.3	35609.2	26752	15077	25826.1	27751.2	22728.7	24431.3	24231.3	41034.8	39224.8
NCU01681	0.960991	0	0	0.76526	0	1.00942	0	0	0.852779	1.22939	0.902182	0.873837
NCU01684	3.84396	6.01734	5.13841	4.59156	0.949253	8.07539	12.9739	6.09282	7.67501	8.60575	5.41309	5.24302
NCU01686	2.88297	6.01734	1.02768	0.76526	0	1.00942	0	3.65569	3.41112	0	0.902182	0
NCU01688	0	0	0	0	0	0	0	0	0	0	0	0.873837
NCU01689	2210.28	1095.16	1249.66	2280.48	2038.05	944.821	1356.7	2193.42	2143.03	1191.28	2021.79	2361.11
NCU01692	4767.48	4127.9	5562.85	5303.25	4039.07	4618.12	5917.03	6972.63	5053.57	4063.14	6189.87	8780.31
NCU01695	619.839	714.86	476.845	413.241	520.191	623.824	371.61	430.153	541.515	285.219	359.971	629.162
NCU01696	333.464	355.023	280.557	299.217	392.991	441.118	278.939	365.569	373.517	261.861	317.568	384.488
NCU01697	118.202	318.919	252.81	382.63	425.266	315.95	389.217	580.037	167.145	494.216	885.041	743.635
NCU01698	660.201	1668.01	1139.7	823.42	929.319	1457.61	1124.1	1448.87	696.721	1807.21	1543.63	1061.71
NCU01699	90.3332	341.785	176.761	244.118	70.2447	169.583	84.3304	96.2666	78.4557	201.62	137.132	90.0052
NCU01700	188.354	166.079	201.426	260.954	175.612	123.15	168.661	215.686	201.256	200.391	193.969	160.786
NCU01701	874.502	1109.6	1489.11	1251.2	508.8	727.795	1076.83	833.498	983.255	1133.5	1572.5	1205.89
NCU01702	1145.5	1294.93	1071.87	1036.93	1272	1283.99	1277	1422.06	1336.31	1224.47	1393.87	1834.18
NCU01703	796.662	796.696	703.963	863.214	971.086	838.832	896.127	1169.82	691.604	1017.94	919.324	903.547
NCU01704	857.204	592.106	703.963	828.777	1145.75	671.267	1109.27	1214.91	607.179	501.592	632.43	624.793
NCU01705	224.872	232.269	297	244.118	315.152	316.959	434.626	252.243	266.067	349.147	410.493	263.025
NCU01706	10.5709	18.052	15.4152	19.1315	10.4418	26.245	36.1416	25.5899	17.0556	25.8172	33.3807	40.1965
NCU01713	369.982	324.936	355.578	399.466	408.179	332.101	519.883	578.818	393.131	424.14	522.363	484.105
NCU01715	161.447	173.299	167.512	148.461	129.098	140.31	125.106	126.731	117.684	145.068	142.545	110.977
NCU01717	1.92198	3.61041	5.13841	3.8263	5.69552	3.02827	0.926708	4.87426	5.96946	8.60575	8.11964	1.74767
NCU01720	4290.83	2829.35	4515.64	3501.83	3203.73	2599.27	2389.98	2651.6	6238.08	6735.84	7552.17	5152.14
NCU01722	1106.1	661.908	703.963	756.077	822.053	761.106	721.906	506.923	988.371	508.968	563.864	876.458
NCU01724	996.548	639.042	735.821	805.054	1180.87	649.06	833.111	1079.65	1030.16	710.589	739.789	1059.09
NCU01725	282.531	234.676	411.073	305.339	337.934	270.526	391.071	453.306	329.173	392.176	391.547	338.175
NCU01728	124.929	69.8012	105.851	128.564	181.307	143.338	172.368	209.593	86.9835	74.9929	110.968	131.949
NCU01729	1127.24	838.817	819.063	948.923	1002.41	755.049	831.257	1049.18	966.199	807.711	986.987	1213.76
NCU01731	2560.08	1742.62	2097.5	2203.95	3043.31	2064.27	2203.71	2646.72	2507.17	2501.81	2116.52	2423.15
NCU01734	5.76595	3.61041	2.05537	3.06104	3.79701	4.0377	2.78012	1.21856	0.852779	1.22939	3.60873	0.873837
NCU01735	2740.75	1509.15	4582.44	7365.63	4029.58	1350.61	812.723	1441.56	1573.38	936.797	1882.85	1837.68
NCU01737	1271.39	1284.1	1271.24	938.209	1073.61	1180.02	1110.2	969.977	1307.31	1025.31	1181.86	1371.05
NCU01738	917.747	915.839	849.894	762.199	856.227	803.502	667.23	787.193	1007.13	776.976	795.725	856.36
NCU01739	1075.35	1027.76	1115.04	1266.51	1199.86	1212.32	955.436	1251.47	1126.52	1222.02	1162.91	1007.53
NCU01740	2598.52	2751.13	3465.35	4863.23	1569.12	1839.17	2337.16	2718.62	1894.02	2086.28	3137.79	3384.37
NCU01741	624.644	303.274	422.378	691.03	941.659	390.647	454.087	1235.62	573.068	370.047	613.484	657.125
NCU01742	261.39	264.763	268.225	231.874	603.725	548.117	549.538	444.776	405.923	417.993	221.937	242.927
NCU01744	3815.14	3100.13	5208.3	2477.15	4214.68	3515.82	3984.84	2891.65	6707.96	2060.46	2023.59	2167.11
NCU01745	2092.08	2696.97	1935.13	1838.16	2092.15	2723.43	2018.37	1699.9	2563.45	2028.5	2177.87	2110.32
NCU01746	138.383	107.109	137.71	164.531	166.119	119.112	143.64	169.38	143.267	134.004	121.795	126.706
NCU01747	1738.43	854.463	839.617	1052.23	1611.83	641.994	887.786	1028.47	2018.53	875.327	1114.19	1481.15
NCU01748	2298.69	2729.47	1805.64	1516.75	1433.37	2568.98	1739.43	1531.74	1913.64	1751.88	1591.45	1831.56
NCU01750	187.393	127.568	208.62	245.649	240.161	156.461	257.625	422.842	190.17	255.714	212.915	262.151
NCU01751	788.013	842.428	1022.54	991.777	765.098	773.219	788.629	1122.3	816.11	990.89	1215.24	1349.2
NCU01752	2721.53	3249.36	2007.06	2620.25	3232.21	2379.21	2250.97	2946.49	1898.29	1585.92	2913.15	4941.55
NCU01753	532.389	551.189	574.475	649.706	785.982	609.692	744.147	581.255	572.215	706.901	676.637	538.283
NCU01754	18980.5	16748.7	13185.2	16046	18101.3	10472.8	3411.21	11199.8	12761	6808.37	3544.67	7224.01
NCU01756	2268.9	2001.37	1775.84	1997.33	2470.91	1855.32	1706.07	2345.74	2776.65	2118.24	1867.52	2354.99
NCU01757	193.159	184.131	196.287	205.855	194.597	217.026	203.876	216.905	215.753	169.656	189.458	238.557
NCU01758	380.553	350.209	462.457	482.114	421.468	388.628	409.605	333.887	383.751	462.251	405.982	382.74
NCU01759	925.435	1099.97	1276.38	1161.67	1235.93	898.388	1393.77	1288.02	1137.61	779.435	1113.29	959.472
NCU01760	53.8155	61.3769	40.0796	64.2819	37.0209	54.5089	39.8484	40.2126	70.7807	34.423	31.5764	57.6732
NCU01761	394.967	438.063	455.264	600.729	446.149	444.147	544.904	839.591	390.573	390.947	418.612	447.404
NCU01762	210.457	233.473	220.952	218.099	162.322	202.894	202.949	191.315	206.373	153.674	171.415	193.118
NCU01763	451.666	347.802	433.682	446.912	531.582	373.487	442.04	820.094	386.309	264.319	328.394	473.619
NCU01764	89.3722	86.6497	96.6022	108.667	155.678	160.498	181.635	244.931	199.55	226.208	161.491	196.613
NCU01765	3833.39	4558.74	5042.84	3802.58	6116.04	6060.58	5424.02	5136.25	5700.83	7255.87	6410	5427.4
NCU01766	828.374	1036.19	938.275	873.162	843.886	959.962	1022.16	809.127	863.866	898.686	1013.15	936.753
NCU01767	1541.43	2037.47	1628.88	1620.06	2071.27	2368.11	2182.4	1804.69	1648.42	2587.87	2123.74	1786.12
NCU01768	15334.5	17979.8	16398.7	12416.3	16105	18765.2	28417.5	12809.6	20434.3	17770.9	20472.3	14944.4
NCU01769	814.921	271.984	373.049	531.091	349.325	183.715	321.568	218.123	162.881	102.04	239.078	315.455
NCU01771	329.62	258.746	359.689	358.907	514.495	381.562	635.722	505.704	265.214	346.689	515.146	431.675
NCU01772	530.467	460.928	539.534	396.405	394.889	562.249	500.422	381.411	458.795	542.162	419.515	455.269
NCU01776	9875.15	12409	11235.7	9851.2	13575.3	14968.8	15298.1	12470.8	11625.1	14993.7	12629.6	10753.4
NCU01777	1718.25	1657.18	1684.37	1208.35	1706.76	1719.05	1414.16	1459.84	1747.34	1193.74	1282	1511.74
NCU01779	382.474	450.097	506.648	404.823	467.033	547.108	592.166	661.681	683.076	629.449	551.233	529.545
NCU01780	70.1524	80.6324	101.741	104.841	74.991	138.291	203.876	174.255	116.831	216.373	162.393	148.552
NCU01781	981.172	936.298	946.496	785.922	664.477	648.05	661.67	484.989	828.049	694.607	646.865	713.051
NCU01782	1458.78	1515.17	1153.06	1139.47	1452.36	1631.23	1307.59	1370.89	1392.59	1375.69	1190.88	1779.13
NCU01783	274.843	347.802	284.668	347.428	361.666	277.592	336.395	461.836	278.006	370.047	336.514	292.735
NCU01784	123.968	91.4636	174.706	172.184	115.809	134.253	229.824	173.036	130.475	266.778	224.643	216.711
NCU01785	385.357	458.521	577.558	440.025	535.379	437.081	745.073	592.222	395.69	992.12	576.494	353.03
NCU01786	515.091	533.137	785.15	464.513	515.445	646.032	1011.04	1116.21	570.509	1772.78	1066.38	788.201
NCU01788	156.642	293.646	205.537	143.869	168.018	215.007	200.169	165.725	220.87	458.563	233.665	166.029
NCU01789	1064.78	1217.91	761.513	658.889	617.964	678.333	730.246	492.3	804.171	367.588	874.214	1026.76
NCU01790	66.3084	55.3595	121.267	127.033	92.0776	160.498	524.517	339.98	41.7862	52.8639	123.599	113.599
NCU01791	523.74	688.384	643.33	573.18	583.791	741.927	817.357	509.36	608.032	881.474	821.888	543.526
NCU01792	2949.28	2716.23	3181.71	2771.77	2424.39	2912.19	2558.64	2237.28	2544.69	2381.33	2541.45	2365.48
NCU01793	1690.38	1681.25	2068.73	1819.02	1640.31	1818.98	2072.12	2238.5	1565.7	1658.45	2280.72	2123.42
NCU01794	895.644	1110.8	1093.45	1007.08	1396.35	1075.04	918.368	1180.79	1121.4	1460.52	1244.11	901.799
NCU01795	991.743	1340.66	1326.74	1052.23	855.277	1307.2	1167.65	933.421	1009.69	1171.61	1175.54	1069.58
NCU01796	195.081	196.165	215.813	240.292	231.618	213.998	273.379	329.012	208.078	250.796	303.133	272.637
NCU01797	2221.81	3080.88	2355.45	2096.05	3677.41	4032.65	3025.7	3330.34	2728.04	4588.09	3287.55	2558.59
NCU01798	48.0496	46.9353	55.4949	46.6809	29.4269	68.6408	23.1677	35.3384	62.2529	31.9642	31.5764	41.9442
NCU01799	65.3474	111.923	75.0209	89.5355	66.4477	69.6503	83.4037	130.386	82.7196	122.939	107.36	92.6267
NCU01800	572.751	658.297	743.015	749.19	720.483	860.029	926.708	803.034	728.274	974.908	948.193	891.313
NCU01801	361.333	327.343	276.447	358.907	467.982	306.865	302.107	342.417	359.02	234.814	306.742	247.296
NCU01802	18.2588	43.3249	24.6644	29.8452	22.7821	31.2922	16.6807	17.0599	23.8778	44.2581	18.0436	15.7291
NCU01803	745.729	962.775	995.825	723.171	814.459	702.559	881.299	562.977	676.254	843.363	773.17	463.133
NCU01804	415.148	542.764	656.689	511.959	532.531	718.71	730.246	671.429	542.368	1113.83	774.072	477.115
NCU01805	221.989	223.845	261.031	250.24	257.248	254.375	322.494	285.144	208.078	308.577	328.394	270.889
NCU01806	469.925	549.985	619.693	400.231	460.388	547.108	619.968	621.468	388.015	688.46	566.57	514.69
NCU01807	206.613	297.257	352.495	211.977	526.836	645.022	688.544	620.249	521.048	872.869	582.81	359.147
NCU01808	498.754	809.934	1720.34	847.909	1646.01	3052.5	3645.67	5213.02	1901.7	5026.98	3299.28	1740.68
NCU01809	247.936	280.408	266.17	230.343	280.03	349.261	346.589	372.881	357.315	543.391	325.688	382.74
NCU01810	495.871	1430.92	828.312	895.355	792.627	1323.36	594.947	488.644	434.917	753.617	436.656	410.703
NCU01811	88.4112	125.161	118.184	107.136	107.266	161.508	98.2311	79.2067	89.5418	116.792	95.6313	69.0331
NCU01812	89.3722	263.56	210.675	189.019	113.91	223.083	66.723	38.9941	112.567	202.85	90.2182	56.7994
NCU01813	1116.67	1192.64	1062.62	1024.68	1238.78	1310.23	920.221	1079.65	1280.87	1427.32	937.367	1064.33
NCU01814	500.676	556.002	499.454	493.593	591.385	547.108	378.097	513.016	471.587	462.251	490.787	532.166
NCU01815	2066.13	2560.98	2476.72	2034.06	1845.35	1891.66	1782.99	1179.57	2116.6	3137.41	2045.25	1437.46
NCU01816	1845.1	1752.25	2147.86	1783.06	1999.13	1353.64	1427.13	1173.48	2440.65	2589.1	2124.64	1258.32
NCU01817	1111.87	855.666	1020.49	1096.62	1503.62	1031.63	1138	1506.15	1377.24	780.664	1134.04	1593.88
NCU01818	334.425	257.542	315.499	345.132	332.239	253.365	294.693	398.471	410.187	376.194	479.961	428.18
NCU01819	347.879	279.205	289.807	283.146	204.089	240.243	206.656	198.626	335.142	188.097	246.296	226.324
NCU01820	3355.78	3273.43	3682.19	3081.7	2680.69	3225.11	3352.83	2747.86	3550.12	2367.81	3297.48	3859.74
NCU01821	2083.43	2367.22	3005.97	3063.34	2414.9	2303.51	3577.09	2540.71	2690.52	2071.53	2375.45	2723.75
NCU01822	655.396	598.124	712.184	691.03	881.856	752.021	933.195	773.789	696.721	765.911	762.344	640.522
NCU01823	846.633	974.809	758.43	766.791	738.519	939.774	989.724	911.486	796.496	628.219	612.582	857.234
NCU01824	4414.79	2644.02	1847.77	4251.79	5197.16	2019.86	2140.7	4695.13	4751.69	2281.75	4772.54	7754.43
NCU01826	2543.74	1675.23	2065.64	2808.51	3210.37	1742.27	2437.24	3487.53	2716.96	1955.96	3630.38	3562.63
NCU01827	7535.13	8976.67	9171.04	8629.08	11267.6	11548.8	12011.1	10387	8948.21	12371.4	9822.96	7446.83
NCU01828	130.695	137.195	139.765	134.686	173.713	119.112	159.394	158.413	101.481	120.48	109.164	62.9162
NCU01829	451.666	393.534	390.52	374.212	588.537	383.581	466.134	378.974	381.192	352.836	313.959	271.763
NCU01830	94.1771	58.97	67.8271	67.3429	123.403	104.98	112.132	142.572	88.6891	137.692	103.751	75.1499
NCU01831	388.24	401.958	416.212	511.959	411.027	578.4	582.899	582.474	414.451	435.205	461.917	611.686
NCU01833	1037.87	1470.64	1246.58	1155.54	853.379	1508.08	1239.01	799.378	1137.61	741.324	1027.59	1161.33
NCU01834	6.72694	8.42428	5.13841	3.8263	10.4418	3.02827	3.70683	9.74852	4.2639	12.2939	7.21746	4.36918
NCU01835	12824.4	7928.45	9906.86	9760.13	17719.7	14373.2	17904.9	11938.3	12714.1	10338	11288.1	8155.52
NCU01837	35.5567	15.6451	23.6367	39.0283	80.6865	44.4147	58.3826	23.1527	36.6695	35.6524	41.5004	20.9721
NCU01838	3234.7	4107.44	5351.14	6379.21	2314.28	2388.3	3352.83	2123.96	3239.71	5408.1	6303.55	3692.83
NCU01839	903.332	318.919	376.132	495.889	897.044	311.912	391.071	432.59	797.349	330.707	412.297	477.989
NCU01840	304.634	203.386	231.229	258.658	308.507	212.989	235.384	216.905	265.214	156.133	200.284	226.324
NCU01841	50.9325	40.9179	49.3288	53.5682	56.0059	46.4335	50.9689	43.8683	44.3445	44.2581	56.8375	42.818
NCU01842	407.46	314.105	381.27	417.832	427.164	424.968	445.747	427.716	420.42	350.377	521.461	561.877
NCU01843	2461.1	2186.7	2854.9	2554.44	3211.32	2464	3566.9	2936.74	2791.15	2875.55	3247.86	2687.92
NCU01844	474.73	724.488	700.88	581.598	636	709.625	724.686	793.286	574.773	946.632	802.942	544.4
NCU01845	1673.09	2067.56	1948.49	1395.07	1740.93	1503.03	1146.34	1263.65	2585.63	982.284	1503.04	1510.86
NCU01846	1703.84	1835.29	1130.45	1085.9	1488.43	1736.21	1136.14	1358.7	1951.16	1260.13	1396.58	1868.26
NCU01848	0	0	1.02768	0	0	0	0	0	0.852779	0	0.902182	0
NCU01849	65.3474	51.7491	69.8824	55.0987	112.012	78.7351	69.5031	68.2396	121.947	126.627	261.633	149.426
NCU01850	290.219	273.187	238.422	317.583	396.788	228.13	278.012	346.072	308.706	270.466	322.981	344.292
NCU01851	24.0248	25.2728	17.4706	31.3757	30.3761	14.1319	36.1416	24.3713	19.6139	20.8997	28.8698	28.8366
NCU01852	61.5034	49.3422	42.135	73.465	68.3462	44.4147	60.236	84.081	46.9029	39.3406	64.9571	48.9348
NCU01853	12.4929	8.42428	5.13841	6.88734	6.64477	9.08482	12.0472	4.87426	13.6445	7.37635	10.8262	7.86453
NCU01854	1310.79	1243.18	1094.48	1111.92	1420.08	1313.26	1324.27	1504.93	1330.34	1131.04	1128.63	1541.45
NCU01855	322.893	584.886	443.959	453.799	486.967	668.239	570.852	828.624	345.376	658.954	468.232	536.536
NCU01856	6385.79	6838.11	4472.48	6784.8	6973.22	4436.42	4954.18	6451.08	7713.39	4923.72	7750.65	7193.42
NCU01857	1225.26	2000.16	1293.85	1083.61	1103.03	1668.58	1155.61	765.259	1256.14	1405.2	1027.59	1038.99
NCU01858	183.549	139.602	246.644	290.034	250.603	246.3	268.745	400.908	251.57	272.925	375.308	296.231
NCU01859	3232.77	3066.44	3088.19	3621.98	3928.01	3283.66	3467.74	3416.86	3790.6	4300.41	3767.51	3089.89
NCU01860	205.652	276.798	239.45	258.658	103.469	125.169	87.1106	126.731	114.272	129.086	93.8269	131.075
NCU01861	2088.23	19380.7	15927	7445.98	1381.16	11617.5	11801.6	2812.45	2988.99	10056.4	7606.3	3063.67
NCU01862	393.045	746.15	589.89	479.053	490.764	897.378	980.457	617.812	401.659	501.592	727.159	594.209
NCU01863	0	1.20347	2.05537	1.53052	0	2.01885	2.78012	0	0	1.22939	0.902182	0
NCU01865	199.886	198.572	190.121	174.479	175.612	199.866	188.122	173.036	207.225	207.767	164.197	189.623
NCU01866	32.6737	26.4763	41.1073	47.4461	48.4119	22.2073	32.4348	24.3713	68.2224	59.0108	31.5764	30.5843
NCU01867	45.1666	28.8832	28.7751	36.7325	36.0716	28.2639	37.0683	36.5569	27.2889	14.7527	20.7502	32.332
NCU01868	511.247	342.989	400.796	521.908	411.027	240.243	355.856	320.482	206.373	223.749	279.676	266.52
NCU01869	55.7375	67.3942	51.3841	48.2114	58.8537	55.5183	29.6547	26.8084	113.42	126.627	68.5658	32.332
NCU01870	229.677	470.556	759.458	159.939	127.2	294.752	294.693	106.015	382.898	693.377	733.474	124.959
NCU01871	4515.7	3647.71	2424.3	2648.57	4358.02	3697.52	1058.3	3153.65	4680.91	2721.87	1507.55	2343.63
NCU01872	16.3369	9.62775	9.24915	6.88734	3.79701	11.1037	11.1205	7.31139	15.35	8.60575	9.924	8.73837
NCU01873	529.506	898.991	530.284	394.874	415.773	557.202	129.739	314.39	341.112	259.402	174.121	162.534
NCU01874	120.124	172.096	142.848	161.47	142.388	135.263	169.588	93.8295	154.353	153.674	139.838	103.987
NCU01875	0	0	0	0	0	1.00942	0	0	0	0	0.902182	0
NCU01876	0.960991	0	0	1.53052	3.79701	5.04712	1.85342	1.21856	0.852779	0	0	0.873837
NCU01877	2.88297	0	1.02768	3.06104	2.84776	1.00942	2.78012	4.87426	1.70556	0	3.60873	2.62151
NCU01878	1140.7	1716.15	1345.24	1433.33	689.158	1211.31	996.211	742.106	1118.85	563.062	1368.61	1488.14
NCU01879	1007.12	927.874	757.402	1137.94	1563.42	798.455	1604.13	1451.31	1071.94	783.123	1162.91	1305.51
NCU01880	58.6205	51.7491	51.3841	68.8734	64.5492	64.6032	67.6497	56.054	23.8778	54.0933	44.2069	40.1965
NCU01881	2512.03	3965.43	2989.53	3151.34	4121.66	4032.65	6133.88	3254.79	2935.27	2444.03	4275.44	3449.03
NCU01882	1270.43	862.887	1101.68	962.698	619.862	729.814	597.727	386.285	791.379	701.983	665.81	516.437
NCU01883	1530.86	1937.58	932.108	1007.85	1458.05	1920.93	779.362	717.735	1960.54	1196.2	932.856	921.898
NCU01884	89.3722	126.364	88.3807	99.4839	91.1283	131.225	87.1106	88.9552	150.089	57.7814	106.457	143.309
NCU01886	9575.32	11330.7	5957.48	4567.07	4848.79	6743.96	3412.14	2612.6	5053.57	2798.1	2963.67	3869.35
NCU01888	157.603	92.6671	135.654	107.902	116.758	112.046	139.933	165.725	139.003	108.187	115.479	165.155
NCU01889	201.808	152.84	202.454	234.17	316.101	259.422	240.017	283.926	259.245	277.843	286.894	283.123
NCU01891	304.634	179.317	271.308	344.367	242.06	161.508	265.039	253.461	335.142	143.839	229.154	187.875
NCU01893	567.946	190.148	198.343	300.747	529.683	245.29	249.284	254.68	775.176	146.298	230.959	344.292
NCU01894	1086.88	1252.81	1417.17	1538.17	1489.38	1934.06	2084.17	2301.87	1303.9	2698.52	1770.08	1609.61
NCU01895	1077.27	1250.4	824.202	824.185	1426.73	1807.88	1265.88	1279.49	1505.16	1186.36	1185.47	1453.19
NCU01896	320.01	271.984	227.118	176.775	291.421	430.015	237.237	125.512	330.026	162.28	198.48	205.352
NCU01897	385.357	381.499	287.751	215.038	561.009	595.56	446.673	241.276	411.04	440.122	279.676	197.487
NCU01898	1249.29	1643.94	830.368	532.621	1203.65	2538.7	715.419	388.722	1532.44	2147.75	569.277	418.568
NCU01899	99.9431	131.178	71.9378	74.2303	93.0268	108.008	72.2832	54.8354	439.181	210.226	191.263	214.964
NCU01900	73.0353	58.97	47.2734	86.4744	73.0925	31.2922	46.3354	137.698	74.1918	54.0933	64.0549	131.949
NCU01901	870.658	588.496	468.623	663.481	716.686	334.119	347.516	410.656	864.718	613.467	746.105	727.032
NCU01902	626.566	489.812	653.606	906.068	1216.94	558.212	925.781	1726.71	983.255	956.467	1474.17	1301.14
NCU01903	81.6843	155.247	211.703	333.654	179.409	184.725	363.27	553.228	146.678	477.004	916.617	501.582
NCU01904	722.665	249.118	644.357	963.463	744.215	173.621	491.155	1050.4	360.726	295.054	472.743	1083.56
NCU01905	757.261	340.582	590.918	1005.55	644.543	126.178	404.971	1208.82	322.351	174.574	301.329	850.243
NCU01906	740.924	543.968	1079.07	1118.05	462.286	307.874	614.407	580.037	1055.74	880.245	1118.71	1050.35
NCU01907	1013.85	1400.84	1153.06	1159.37	963.492	1063.93	930.415	1124.74	1114.58	1032.69	1217.95	1262.69
NCU01908	711.133	718.471	665.939	693.326	650.239	715.682	533.784	495.956	830.607	421.682	582.81	720.041
NCU01910	839.906	569.241	507.675	510.429	448.048	524.901	421.652	353.384	1031.86	272.925	423.123	648.387
NCU01911	880.268	1116.82	857.088	772.148	710.042	1245.63	748.78	549.573	975.58	515.115	781.29	990.057
NCU01912	3612.37	3350.46	2193.08	2256.75	2329.47	2352.97	1580.96	2069.12	3338.63	1862.53	2213.95	3670.11
NCU01913	869.697	842.428	834.479	795.871	788.83	953.906	808.089	846.902	967.052	756.076	943.682	896.556
NCU01914	1502.99	1849.73	1346.26	1311.66	1615.63	1898.73	1542.97	1350.17	1548.65	1609.27	1087.13	1115.89
NCU01916	129.734	188.945	165.457	153.817	86.3821	201.885	184.415	157.195	93.8057	194.244	138.936	132.823
NCU01917	51.8935	50.5457	39.052	33.6715	44.6149	37.3487	18.5342	34.1198	57.1362	23.3585	23.4567	34.9535
NCU01918	1220.46	1125.24	1170.53	1611.64	1638.41	1271.87	1340.02	2539.49	1262.11	1604.36	1211.63	1453.19
NCU01919	2195.86	2493.59	2610.31	2060.08	1602.34	2249	2168.5	1571.95	2354.52	1710.08	2514.38	2355.86
NCU01920	271	318.919	265.142	277.79	241.11	224.092	234.457	243.713	273.742	324.56	239.078	213.216
NCU01922	369.982	1119.23	1053.37	670.368	271.486	762.115	758.047	580.037	294.209	1021.62	682.05	354.778
NCU01923	1.92198	1.20347	4.11073	3.06104	0.949253	3.02827	0.926708	3.65569	0	0	0.902182	2.62151
NCU01924	1572.18	3836.66	1458.28	1251.97	1267.25	4624.17	1398.4	1318.49	1462.52	2553.45	1272.08	1390.27
NCU01926	89.3722	231.066	239.45	652.767	100.621	164.536	427.212	984.6	81.8668	120.48	203.893	519.059
NCU01927	1016.73	895.381	979.382	1092.03	1047.03	832.775	1012.89	1145.45	1076.21	790.499	1271.17	1233.86
NCU01928	497.793	1061.46	697.797	597.668	415.773	931.699	527.297	768.914	398.248	845.822	656.789	680.719
NCU01929	1021.53	4124.29	1785.09	1186.15	810.662	3462.33	1161.17	1124.74	999.457	2070.3	1378.53	1348.33
NCU01930	994.626	959.164	1038.99	1147.89	1233.08	977.123	1169.51	1496.4	1162.34	1144.56	1263.96	1271.43
NCU01931	184.51	151.637	186.011	197.437	154.728	143.338	149.2	101.141	155.206	98.3514	141.643	132.823
NCU01932	597.737	640.245	541.589	583.128	497.409	650.069	513.396	583.692	711.218	492.986	768.659	1066.08
NCU01935	392.084	405.569	362.772	484.41	351.224	251.347	267.819	375.318	272.889	215.144	307.644	324.193
NCU01936	568.907	617.379	770.762	562.466	484.119	713.663	733.026	445.995	621.676	634.366	932.856	767.228
NCU01938	682.304	744.947	419.295	511.959	817.307	1008.41	945.242	1030.91	563.687	512.657	526.874	810.92
NCU01939	3467.26	3557.45	3725.35	3418.42	3399.28	3922.62	3401.95	3912.81	3271.26	3673.42	3413.86	4572.79
NCU01940	1079.19	1148.11	1106.81	979.533	916.979	970.057	1215.84	787.193	1014.81	633.137	1003.23	1158.71
NCU01942	4.80496	3.61041	5.13841	6.12208	8.54328	0	3.70683	8.52995	2.55834	3.68818	6.31527	7.86453
NCU01943	0	1.20347	0	0	0	0	0	0	0	0	0	0
NCU01944	375.748	243.101	343.246	407.884	133.845	141.319	202.022	225.434	169.703	89.7456	258.024	279.628
NCU01945	1035.95	738.93	942.385	1099.68	972.985	806.53	1006.41	935.858	782.851	531.097	1021.27	1171.81
NCU01946	67.2694	55.3595	65.7717	84.1786	92.0776	49.4618	60.236	75.551	40.0806	46.7169	50.5222	34.0796
NCU01947	792.818	699.215	603.25	608.382	592.334	589.504	476.328	460.617	817.815	363.9	509.733	807.425
NCU01948	9381.2	9586.83	10898.6	8886.2	10036.5	11083.5	10691.4	7100.58	10403.9	13091.8	10003.4	9552.78
NCU01949	8550.9	11092.4	11277.8	9428.01	15315.3	16100.3	17254.4	15991.2	11423.8	18486.4	14536.9	9925.91
NCU01950	419.953	487.405	493.288	524.969	674.919	576.381	574.559	740.887	436.623	706.901	583.712	546.148
NCU01951	123.007	117.94	81.187	110.963	185.104	180.687	124.179	166.943	193.581	120.48	116.381	210.595
NCU01953	1983.49	1799.19	1765.56	1687.4	1272	1470.73	1386.36	1238.06	2542.99	690.918	1738.5	2653.84
NCU01954	218.145	362.244	288.779	234.17	254.4	356.327	323.421	327.794	237.925	354.065	293.209	288.366
NCU01955	1581.79	1997.76	1491.17	1150.95	1313.77	1392	1235.3	1023.59	1477.87	1346.18	1704.22	1665.53
NCU01956	2418.81	3427.48	2902.18	2223.08	2039.95	3349.27	2351.99	1629.22	2492.67	2115.78	2329.43	2653.84
NCU01957	86.4892	55.3595	38.0243	45.9156	8.54328	3.02827	3.70683	4.87426	10.2334	8.60575	13.5327	8.73837
NCU01958	22.1028	19.2555	29.8028	30.6104	0	0	0	0	0	0	0	0
NCU01959	0	0	0	0	0	0	0	0	0	0	0	0
NCU01960	3.84396	0	1.02768	1.53052	0	0	0	0	0	0	0	0
NCU01961	98.0211	146.823	153.125	172.184	59.803	92.867	78.7702	74.3324	88.6891	72.5341	83.9029	96.9959
NCU01962	1573.14	2023.03	1820.03	1837.39	1914.64	1965.35	2185.18	2596.76	2108.92	2360.43	2287.03	2423.15
NCU01963	576.595	537.95	522.063	635.931	595.182	501.684	513.396	500.83	589.271	593.796	567.473	612.559
NCU01964	2127.63	1984.52	1719.31	1804.48	1687.77	1690.79	1452.15	1362.36	2179.7	1392.9	1881.95	1890.98
NCU01965	3048.26	3056.81	3479.73	2780.96	2526.91	2689.11	2437.24	2200.73	2905.42	2399.77	3006.97	3315.34
NCU01966	10420	12530.5	11659.1	10833.8	12055.5	13088.2	13834.8	10528.4	11847.7	12935.7	12371.6	9944.26
NCU01967	594.854	625.804	709.101	714.753	426.215	298.79	473.548	506.923	364.99	506.51	417.71	358.273
NCU01968	800.506	296.053	372.021	643.584	1779.85	443.137	852.571	1506.15	729.126	127.857	230.056	575.858
NCU01969	178.744	101.091	153.125	216.569	418.621	172.612	220.557	332.668	260.95	109.416	125.403	174.767
NCU01970	474.73	315.309	401.824	595.373	698.65	375.506	508.763	604.408	669.432	361.441	315.764	457.89
NCU01971	168.173	154.044	176.761	228.813	354.072	262.45	323.421	263.21	225.134	312.266	351.851	296.231
NCU01972	194.12	925.467	399.769	377.273	1789.34	3437.09	3573.39	1186.88	1061.71	3146.01	1792.64	824.902
NCU01973	647.708	480.184	442.931	423.954	509.749	370.459	317.861	303.423	683.076	263.09	392.449	585.47
NCU01974	272.921	339.378	277.474	290.034	296.167	354.308	290.06	307.078	232.809	324.56	239.078	247.296
NCU01975	689.992	661.908	745.07	867.805	951.152	752.021	897.053	1124.74	816.963	1014.25	880.53	870.341
NCU01976	184.51	172.096	160.319	182.132	214.531	153.432	143.64	176.692	139.856	87.2869	104.653	138.94
NCU01977	5570.87	3520.15	5293.59	3805.64	5235.13	4134.6	4235.98	3109.78	5997.6	6355.96	4632.7	3076.78
NCU01978	198.925	133.585	153.125	181.367	168.967	118.103	108.425	180.348	191.023	95.8926	166.904	188.749
NCU01979	152.798	113.126	121.267	167.592	225.922	68.6408	176.075	329.012	146.678	82.3693	182.241	323.32
NCU01980	66.3084	114.33	79.1316	69.6387	44.6149	43.4052	74.1367	40.2126	48.6084	59.0108	55.0331	82.1406
NCU01981	6464.59	6956.05	7414.73	7507.2	6411.26	4997.66	6923.44	7436.9	5684.63	5137.63	5697.28	4564.05
NCU01982	263.312	170.893	160.319	155.348	255.349	269.516	197.389	246.15	260.95	270.466	193.969	240.305
NCU01983	453.588	310.495	486.094	487.471	629.355	513.797	627.381	659.243	440.034	581.503	486.276	557.508
NCU01984	672.694	631.821	453.208	454.565	415.773	407.807	417.019	455.743	579.89	329.477	422.221	485.853
NCU01985	2583.14	6513.17	8432.14	3250.83	1660.24	4147.72	4016.35	2443.22	3267.85	5495.38	5800.13	2482.57
NCU01987	2.88297	4.81387	3.08305	1.53052	0	2.01885	0	1.21856	2.55834	1.22939	0.902182	1.74767
NCU01988	0.960991	0	2.05537	0	0	0	0	0	0.852779	0	0	0
NCU01989	881.229	1711.33	1215.75	856.326	507.851	1233.52	995.285	565.414	973.021	1010.56	947.291	755.869
NCU01990	773.598	653.483	864.281	1186.92	800.221	620.796	847.011	1420.85	892.86	586.42	1281.1	1644.56
NCU01991	731.314	750.964	687.52	769.087	798.322	807.539	851.645	695.8	826.343	762.223	841.736	970.832
NCU01992	4941.42	5102.71	4739.67	4922.92	4964.6	4224.44	4023.77	4691.47	5434.76	4352.05	5530.38	6877.97
NCU01993	574.673	446.487	592.973	721.641	505.003	446.166	610.701	804.253	575.626	517.574	479.961	632.658
NCU01994	945.615	919.45	864.281	780.566	898.943	873.152	815.503	1010.19	910.768	1049.9	1006.84	981.318
NCU01995	7.68793	7.22081	3.08305	11.4789	4.74627	1.00942	2.78012	3.65569	4.2639	4.91757	4.51091	2.62151
NCU01996	908.137	1191.43	858.115	766.026	598.979	761.106	543.978	564.195	678.812	1133.5	664.908	671.98
NCU01997	431.485	3450.34	1054.4	724.702	447.098	1925.98	983.237	631.216	356.462	2747.69	1003.23	547.895
NCU01998	887.956	640.245	832.423	1007.85	343.63	333.11	426.286	415.531	715.482	494.216	781.29	1032.87
NCU01999	456.471	452.504	473.762	459.921	528.734	539.033	491.155	502.049	487.79	480.692	485.374	504.204
NCU02000	279.648	256.339	236.367	306.104	298.066	277.592	282.646	426.498	275.448	250.796	350.949	347.787
NCU02001	428.602	336.971	411.073	531.091	587.588	361.374	484.668	812.783	533.84	392.176	558.451	525.176
NCU02002	193.159	186.538	253.838	352.785	216.43	248.318	391.071	480.114	209.784	188.097	209.306	343.418
NCU02003	162344	184652	155836	127029	123366	144201	149441	104558	163669	106366	138706	147027
NCU02004	907.176	1580.15	1483.97	1098.91	923.624	2315.62	2540.11	2121.52	799.907	1970.72	1576.11	1175.31
NCU02005	734.197	1980.91	1776.86	559.405	668.274	1141.66	1630.08	882.241	588.418	3146.01	1660.92	431.675
NCU02006	528.545	625.804	613.527	559.405	505.952	573.353	560.658	796.941	544.073	759.764	737.985	909.664
NCU02007	512.208	616.176	612.499	740.772	588.537	641.994	657.036	1057.71	406.776	703.212	497.102	572.363
NCU02008	105.709	137.195	125.377	133.155	89.2298	85.8011	101.938	102.359	78.4557	98.3514	76.6855	46.3133
NCU02009	2082.47	1923.14	1546.66	1940.7	2648.42	2940.45	1986.86	2321.37	1885.5	1719.92	1797.15	2203.82
NCU02010	1616.39	1871.39	2233.15	1221.36	1074.55	1310.23	1236.23	1072.34	1604.08	1796.14	1598.67	1277.55
NCU02011	2933.91	4026.81	3211.51	2563.62	2544	4009.43	3164.71	2733.24	3295.14	3329.19	3111.63	3436.8
NCU02012	728.431	876.125	670.049	652.767	658.782	731.833	708.932	537.387	658.346	844.592	671.223	748.878
NCU02013	878.346	1075.9	1057.49	1039.99	1063.16	1206.26	1065.71	1334.33	1060	1503.55	1162.91	1014.52
NCU02014	167.212	119.143	142.848	150.756	218.328	155.451	227.97	286.363	156.911	207.767	148.86	156.417
NCU02015	1068.62	1095.16	1044.13	974.942	1045.13	1001.35	961.923	1061.37	1139.31	715.506	835.421	1137.74
NCU02016	1238.72	1373.16	1418.2	1414.97	1713.4	1855.32	2067.49	2454.19	1691.06	2030.96	1793.54	1566.79
NCU02017	1215.65	1131.26	1209.58	1048.41	1024.24	1374.84	895.2	982.163	883.479	1091.7	914.813	907.042
NCU02018	1274.27	1142.09	1529.19	1622.35	1508.36	1306.19	1628.23	1996.01	1662.92	2252.25	1853.08	1268.81
NCU02019	487.223	441.673	493.288	369.621	204.089	148.385	170.514	124.294	154.353	213.914	164.197	95.2482
NCU02020	3661.38	2931.65	2276.32	1817.49	1417.24	1150.74	901.687	764.04	1330.34	1213.41	1122.31	936.753
NCU02021	5.76595	1.20347	0	5.35682	3.79701	0	0.926708	1.21856	3.41112	2.45878	1.80436	3.49535
NCU02022	410.343	334.564	409.018	479.818	36.0716	40.377	38.9217	52.3983	73.339	88.5162	87.5117	55.9255
NCU02023	3.84396	6.01734	1.02768	4.59156	10.4418	8.07539	5.56025	3.65569	14.4972	7.37635	9.924	6.11686
NCU02024	1048.44	1178.2	1218.83	1099.68	885.653	695.493	1095.37	712.86	953.407	931.879	996.009	630.91
NCU02025	504.52	486.201	544.672	649.706	773.641	670.258	956.363	1072.34	534.693	676.166	747.909	754.995
NCU02026	824.53	1622.28	829.34	869.336	1412.49	1704.92	2592	1294.12	1015.66	2096.11	1844.96	1194.53
NCU02027	1759.57	1807.61	1654.57	1550.42	1417.24	927.661	1343.73	1279.49	1789.98	2178.48	2132.76	1918.94
NCU02028	854.321	1115.62	942.385	759.904	780.286	607.673	743.22	554.447	893.713	1027.77	1068.18	842.378
NCU02029	9.60991	12.0347	5.13841	6.88734	11.391	3.02827	2.78012	9.74852	10.2334	4.91757	7.21746	4.36918
NCU02030	32.6737	73.4116	80.1593	76.526	397.737	332.101	478.181	374.099	153.5	255.714	255.318	295.357
NCU02031	513.169	370.668	391.547	595.373	761.301	343.204	623.675	955.355	1107.76	717.965	885.041	1281.92
NCU02032	0	1.20347	1.02768	5.35682	1.89851	2.01885	0.926708	1.21856	4.2639	1.22939	1.80436	0.873837
NCU02033	869.697	607.752	791.316	798.932	490.764	339.167	393.851	453.306	556.012	306.119	397.862	457.016
NCU02034	24.0248	16.8486	18.4983	22.9578	13.2895	12.1131	14.8273	12.1856	33.2584	8.60575	14.4349	27.0889
NCU02035	62.4644	97.4809	84.27	113.259	46.5134	109.018	124.179	77.9881	83.5724	108.187	158.784	99.6174
NCU02036	440.134	387.517	418.267	434.668	311.355	365.412	289.133	259.554	392.279	206.538	264.339	451.773
NCU02037	0	0	0	0	0	0	0	0	0	0	0	0
NCU02038	175.861	345.395	216.841	186.724	187.952	242.262	221.483	214.467	163.734	229.896	202.991	213.216
NCU02039	388.24	750.964	422.378	345.132	345.528	551.146	546.758	419.186	378.634	405.699	587.321	573.237
NCU02040	6.72694	62.5804	6.1661	5.35682	0.949253	16.1508	0.926708	1.21856	0.852779	12.2939	0.902182	1.74767
NCU02041	3433.62	3549.03	4039.82	4424.74	3040.46	2971.75	3016.43	3550.9	1981.01	1883.43	2242.82	2728.99
NCU02042	173.939	117.94	123.322	193.611	40.8179	50.4712	42.6286	43.8683	63.1057	44.2581	40.5982	51.5564
NCU02043	196.042	702.826	324.748	241.057	343.63	514.806	389.217	329.012	201.256	543.391	265.242	202.73
NCU02044	3464.37	4803.04	3854.84	2878.14	3741.96	3642	4115.51	3449.76	3583.38	4444.25	4131.09	3535.54
NCU02046	928.317	1026.56	414.156	953.514	4928.52	1338.5	2470.6	5300.76	1526.48	966.302	1768.28	3689.34
NCU02048	728.431	749.761	696.769	585.424	806.865	883.246	731.173	678.741	1071.09	745.012	577.397	820.532
NCU02049	179.705	237.083	155.18	208.151	363.564	384.591	365.123	411.875	399.101	343	469.135	630.91
NCU02051	1482.81	1012.12	678.271	557.11	241.11	229.139	156.614	129.168	538.957	288.907	326.59	302.347
NCU02052	347.879	297.257	283.64	348.193	318	361.374	318.788	355.821	339.406	189.326	275.166	464.007
NCU02053	171.056	180.52	160.319	228.813	138.591	134.253	144.566	145.009	126.211	83.5987	107.36	146.805
NCU02054	351.723	297.257	299.056	303.043	367.361	397.713	371.61	386.285	317.234	317.183	364.482	364.39
NCU02055	530.467	471.76	444.987	523.438	934.065	509.759	760.827	930.983	523.607	575.356	650.473	639.648
NCU02056	103.787	115.533	110.99	120.911	162.322	157.47	191.829	294.893	128.77	218.832	164.197	245.548
NCU02057	1051.32	1688.47	1227.05	850.97	638.848	1421.27	806.236	740.887	845.104	909.75	848.953	1013.65
NCU02058	157.603	111.923	131.543	145.399	90.1791	86.8105	89.8907	145.009	62.2529	74.9929	80.2942	91.7528
NCU02059	1038.83	2675.31	1971.1	2829.93	2533.56	1594.89	1996.13	3605.73	1258.7	1533.05	3348	4446.95
NCU02060	199.886	210.607	221.98	234.935	216.43	173.621	212.216	207.156	132.181	154.903	224.643	155.543
NCU02061	177.783	158.858	171.623	257.127	42.7164	28.2639	27.8012	46.3055	36.6695	29.5054	41.5004	41.9442
NCU02062	40.3616	46.9353	21.5813	30.6104	45.5642	42.3958	21.3143	25.5899	62.2529	27.0466	23.4567	33.2058
NCU02063	378.631	370.668	365.855	296.921	405.331	421.939	436.48	325.357	530.429	390.947	491.689	464.881
NCU02064	739.963	862.887	804.676	732.354	1032.79	870.124	1006.41	912.705	1112.88	1185.13	1208.02	1051.23
NCU02065	494.91	442.876	331.942	329.062	388.245	332.101	306.74	311.953	372.665	291.366	278.774	360.894
NCU02066	450.705	531.933	639.219	550.222	352.173	742.936	732.099	726.265	383.751	924.503	598.147	727.032
NCU02067	277.726	334.564	299.056	264.015	290.472	326.044	330.835	272.958	289.945	394.635	346.438	269.142
NCU02068	447.822	399.552	366.883	436.198	378.752	380.553	404.045	398.471	523.607	186.868	457.406	640.522
NCU02070	476.652	382.703	380.243	412.475	543.922	400.741	429.993	631.216	428.095	379.882	506.124	602.073
NCU02071	121.085	205.793	120.239	94.127	48.4119	32.3016	27.8012	31.6827	41.7862	40.5699	23.4567	35.8273
NCU02073	59.5815	55.3595	53.4395	58.925	33.2239	53.4995	55.6025	77.9881	41.7862	39.3406	48.7178	46.3133
NCU02074	1644.26	2473.13	1172.59	1463.18	2179.49	2875.85	545.831	1096.71	1084.74	799.105	603.56	1045.98
NCU02075	8026.2	9941.85	10218.3	7654.9	8459.75	12789.4	11920.2	13875.8	8200.33	16898	9622.67	10181.9
NCU02076	2115.14	2127.73	2513.71	2469.5	2837.32	2431.7	2614.24	4186.99	2102.1	3652.52	2895.1	2970.17
NCU02077	7.68793	2.40694	9.24915	11.4789	9.49253	2.01885	2.78012	4.87426	21.3195	11.0645	9.924	2.62151
NCU02078	632.332	600.531	563.17	563.232	548.668	546.099	494.862	502.049	664.315	549.538	707.311	894.809
NCU02079	574.673	840.021	601.195	596.138	643.594	812.587	711.712	889.552	561.129	708.13	606.266	654.504
NCU02080	76.8793	57.7665	78.1039	102.545	83.5343	53.4995	117.692	208.375	53.7251	55.3227	61.3484	96.9959
NCU02081	18.2588	4.81387	9.24915	8.41786	4.74627	6.05655	12.9739	14.6228	7.67501	9.83514	8.11964	11.3599
NCU02082	635.215	639.042	539.534	615.269	575.248	597.579	553.245	609.282	628.498	483.151	679.343	857.234
NCU02083	1498.19	1227.54	1060.57	1095.09	1233.08	1342.53	1068.49	855.432	1549.5	580.273	945.487	1453.19
NCU02084	947.537	1233.56	780.011	445.382	212.633	662.182	286.353	116.982	446.856	908.521	366.286	339.922
NCU02085	77.8403	110.719	61.661	45.1504	19.9343	58.5466	16.6807	18.2785	78.4557	61.4696	54.1309	54.1779
NCU02086	882.19	729.302	508.703	385.691	503.104	231.158	226.117	383.848	1170.87	945.403	1120.51	804.803
NCU02087	53.8155	46.9353	34.9412	48.9767	85.4328	66.622	63.0162	43.8683	128.77	30.7348	38.7938	53.304
NCU02088	41.3226	32.4936	17.4706	29.0799	87.3313	48.4524	32.4348	42.6498	51.1668	12.2939	26.1633	29.7104
NCU02089	384.396	208.2	274.391	365.029	552.465	288.695	469.841	541.043	383.751	287.678	306.742	367.885
NCU02090	1941.2	1241.98	1654.57	1349.15	1784.6	1187.08	1781.13	1877.81	2189.08	1978.09	2190.5	1921.57
NCU02091	82.6452	89.0567	80.1593	81.1176	157.576	128.197	133.446	210.812	100.628	141.38	109.164	134.571
NCU02092	98.0211	79.4289	62.6887	52.0377	88.2806	68.6408	41.7019	45.0869	139.856	84.8281	119.99	96.122
NCU02094	656.357	2044.69	1172.59	582.363	618.913	1540.38	1034.21	571.507	703.543	1346.18	1127.73	763.733
NCU02095	455.51	712.453	557.004	441.555	445.2	458.279	475.401	543.48	567.098	876.557	603.56	485.853
NCU02096	268.117	135.992	112.017	148.461	306.609	133.244	207.583	126.731	231.956	113.104	156.077	184.38
NCU02097	758.222	351.413	215.813	382.63	993.868	275.573	268.745	254.68	1050.62	446.269	241.785	290.114
NCU02098	3092.47	3417.85	2258.85	1775.4	875.212	1315.28	823.844	564.195	1618.58	1877.28	1156.6	761.985
NCU02099	2328.48	1640.33	1778.92	2292.72	1467.55	1077.06	1031.43	1146.67	1200.71	918.356	946.389	942.87
NCU02100	820.686	569.241	686.492	776.739	339.833	302.827	320.641	314.39	619.971	441.352	466.428	501.582
NCU02101	97.0601	85.4463	78.1039	92.5965	81.6358	77.7257	89.8907	95.048	102.334	52.8639	90.2182	110.977
NCU02103	2985.8	3327.59	2504.46	2236.86	2312.38	2805.19	2189.81	1842.47	2722.92	1621.57	1992.92	2978.03
NCU02104	245.053	197.369	273.364	314.522	346.477	288.695	309.521	369.225	212.342	271.696	331.101	287.492
NCU02105	173.939	168.486	229.173	251.771	239.212	206.932	341.029	290.018	150.089	282.76	239.98	240.305
NCU02106	125.89	93.8705	137.71	130.86	116.758	138.291	160.321	194.97	86.1307	195.473	140.74	141.562
NCU02107	189.315	210.607	216.841	250.24	221.176	269.516	362.343	354.602	310.412	220.061	310.351	353.03
NCU02108	351.723	406.772	438.821	326.766	281.928	274.563	422.579	342.417	289.092	416.764	388.84	260.403
NCU02109	5086.53	4132.71	3499.26	2852.89	6196.73	4223.43	4146.09	3273.06	7010.7	5971.16	3538.36	2792.78
NCU02110	1108.98	1105.99	552.893	606.851	876.161	473.42	406.825	498.393	753.857	411.846	434.852	472.746
NCU02111	2868.56	4009.96	2537.35	2210.84	2542.1	3849.94	2631.85	1734.02	2974.49	2590.33	2665.05	2714.14
NCU02112	455.51	584.886	429.571	394.874	432.86	512.788	406.825	324.138	533.84	408.158	424.026	491.096
NCU02113	1154.15	1494.71	1387.37	1098.91	1215.99	1304.18	1250.13	1241.72	1168.31	1943.67	1466.05	1161.33
NCU02114	3914.12	3666.97	3595.86	3390.1	4002.05	3279.62	3277.77	3883.57	5134.58	3366.08	3685.41	4865.52
NCU02115	432.446	382.703	396.686	384.926	409.128	421.939	433.699	405.782	600.357	442.581	439.363	625.667
NCU02116	397.85	344.192	355.578	459.156	462.286	302.827	484.668	558.103	374.37	485.61	457.406	322.446
NCU02117	261.39	251.525	324.748	472.931	430.961	320.997	558.805	800.597	308.706	527.409	465.526	549.643
NCU02118	94.1771	68.5977	83.2423	96.4228	89.2298	90.8482	110.278	101.141	92.1002	76.2223	143.447	112.725
NCU02119	168.173	149.23	179.845	192.846	132.895	142.329	153.834	205.937	182.495	186.868	255.318	267.394
NCU02120	492.988	705.232	393.603	414.771	357.869	571.334	377.17	388.722	480.115	327.018	383.427	622.172
NCU02121	431.485	565.63	402.852	309.93	336.985	511.778	379.95	347.291	451.12	469.628	353.655	366.138
NCU02122	922.552	2031.45	774.873	606.851	1352.69	2687.09	1088.88	1295.33	1194.74	2260.85	738.887	1246.09
NCU02123	175.861	268.373	174.706	160.705	189.851	311.912	205.729	190.096	112.567	288.907	160.588	148.552
NCU02124	3498.97	4635.76	4356.35	3566.11	2815.49	3144.36	4388.89	2284.81	4605.01	4279.51	4297.09	3836.14
NCU02125	98.9821	144.416	81.187	74.2303	355.97	244.281	113.058	96.2666	97.2168	110.645	79.392	55.0517
NCU02126	444.939	439.266	447.042	461.452	788.83	562.249	948.022	761.603	427.242	633.137	885.943	673.728
NCU02127	405.538	430.842	427.516	583.894	509.749	392.666	1015.67	726.265	327.467	598.714	700.995	788.201
NCU02128	572.751	258.746	357.634	256.362	953.05	300.808	523.59	756.729	611.443	532.327	684.756	616.055
NCU02129	6.72694	14.4416	16.4429	10.7136	15.1881	20.1885	15.754	4.87426	17.9084	14.7527	9.02182	17.4767
NCU02130	451.666	315.309	270.281	326.766	468.931	445.156	393.851	459.399	422.126	340.542	404.178	447.404
NCU02131	1119.55	823.172	804.676	737.711	731.874	848.926	761.754	578.818	1126.52	458.563	855.269	1147.35
NCU02132	122.046	92.6671	97.6299	92.5965	134.794	74.6974	108.425	88.9552	72.4862	54.0933	85.7073	61.1686
NCU02133	669.811	678.756	979.382	989.482	1261.56	1218.38	1758.89	2272.62	2795.41	2108.41	3317.32	2719.38
NCU02134	5810.15	2920.82	3620.53	5421.87	5554.08	2318.65	3645.67	3431.48	7605.94	3197.65	7719.97	6703.2
NCU02136	12256.5	9686.72	11340.5	10557.5	11617	9065.64	10936.1	8360.57	14604.7	9985.12	10241.6	8235.91
NCU02137	377.67	368.261	253.838	277.024	451.845	491.59	303.96	392.378	495.465	299.972	365.384	533.04
NCU02138	2231.42	2097.65	758.43	564.762	1010.01	2200.54	600.507	510.579	1060.86	742.553	463.722	604.695
NCU02139	1222.38	832.8	951.634	1018.56	1188.47	974.094	1427.13	1417.19	910.768	1052.36	1795.34	1588.63
NCU02142	177.783	202.183	140.793	101.78	78.788	99.933	61.1627	35.3384	112.567	90.975	117.284	115.346
NCU02143	0.960991	0	1.02768	0	0	0	0	1.21856	0	0	0	0
NCU02144	1.92198	8.42428	4.11073	6.88734	7.59403	2.01885	1.85342	4.87426	5.96946	0	2.70655	2.62151
NCU02145	14.4149	8.42428	11.3045	12.2442	15.1881	10.0942	8.34037	8.52995	9.38057	1.22939	7.21746	8.73837
NCU02146	2.88297	6.01734	7.19378	10.7136	10.4418	3.02827	5.56025	6.09282	2.55834	3.68818	2.70655	3.49535
NCU02147	389.201	708.843	455.264	368.09	274.334	473.42	372.537	259.554	264.362	240.961	359.068	346.913
NCU02148	802.428	817.155	995.825	894.589	540.125	738.899	788.629	711.642	862.16	633.137	1167.42	1058.22
NCU02149	296.946	271.984	321.665	263.25	302.812	313.931	298.4	354.602	237.073	286.448	288.698	251.665
NCU02150	221.028	158.858	177.789	185.193	254.4	210.97	178.855	152.321	208.931	121.71	124.501	146.805
NCU02151	1330.01	1708.93	1437.73	1256.56	954	1174.97	954.509	778.663	1506.86	1310.53	961.726	919.276
NCU02152	1033.07	1824.46	1382.23	1061.42	1278.64	1970.4	1262.18	1274.62	1071.94	1684.27	1096.15	854.612
NCU02153	781.286	807.527	722.461	664.246	663.528	731.833	577.339	539.824	631.057	899.915	649.571	555.76
NCU02155	77.8403	158.858	155.18	108.667	129.098	361.374	354.929	502.049	100.628	663.872	252.611	265.646
NCU02156	324.815	297.257	317.554	402.527	445.2	340.176	320.641	437.465	260.098	400.782	273.361	230.693
NCU02157	367.099	305.681	339.135	381.1	580.943	443.137	274.306	330.231	349.64	347.918	231.861	238.557
NCU02158	236.404	185.334	203.481	253.301	226.872	170.593	191.829	203.5	179.936	168.427	165.099	217.585
NCU02159	254.663	214.217	280.557	425.485	274.334	258.413	438.333	728.702	219.164	506.51	351.851	343.418
NCU02160	3084.78	2700.58	2793.24	3416.89	3498.95	2967.71	3290.74	5353.15	2589.89	2987.42	2633.47	3767.11
NCU02161	413.226	404.365	382.298	428.546	573.349	404.779	438.333	686.052	378.634	469.628	411.395	488.475
NCU02162	333.464	336.971	417.239	407.119	372.107	385.6	422.579	377.755	341.112	347.918	414.102	410.703
NCU02163	50.9325	45.7318	49.3288	54.3335	32.2746	36.3393	22.241	35.3384	23.025	39.3406	25.2611	35.8273
NCU02164	6109.98	10408.8	9153.57	7809.48	3982.12	8318.67	7915.01	2535.83	4661.29	8082.02	10243.4	4335.98
NCU02165	288.297	256.339	263.087	277.024	157.576	173.621	164.027	121.856	234.514	186.868	253.513	225.45
NCU02167	367.099	352.616	421.35	341.306	328.442	319.987	319.714	483.77	324.909	676.166	500.711	261.277
NCU02168	229.677	219.031	184.983	214.273	198.394	141.319	135.299	180.348	198.698	269.237	148.86	158.164
NCU02169	81.6843	60.1734	99.6852	102.545	62.6507	79.7445	92.6708	110.889	63.1057	149.986	92.0226	79.5191
NCU02170	211.418	173.299	163.402	174.479	139.54	159.489	149.2	145.009	155.206	208.997	127.208	137.192
NCU02171	6.72694	10.8312	0	4.59156	1.89851	5.04712	8.34037	2.43713	6.82224	11.0645	7.21746	1.74767
NCU02172	836.062	931.485	839.617	652.002	502.155	638.966	631.088	478.896	752.151	679.854	676.637	870.341
NCU02173	440.134	333.361	322.692	443.851	374.006	253.365	402.191	515.453	492.906	238.502	510.635	754.121
NCU02174	159.525	273.187	159.291	196.672	377.803	815.615	877.593	731.139	268.626	619.614	378.014	242.053
NCU02175	1474.16	1239.57	689.575	708.631	881.856	1497.99	920.221	667.773	1276.61	365.13	847.149	987.435
NCU02176	216.223	176.91	239.45	266.311	315.152	241.252	320.641	342.417	215.753	269.237	247.198	261.277
NCU02177	429.563	393.534	468.623	397.935	342.68	294.752	253.918	361.914	314.676	361.441	275.166	295.357
NCU02178	3.84396	1.20347	4.11073	3.06104	5.69552	6.05655	3.70683	3.65569	11.0861	3.68818	4.51091	5.24302
NCU02179	729.392	1184.21	754.319	560.936	551.516	784.323	665.376	750.636	570.509	655.266	441.167	780.336
NCU02181	14431.2	19301.2	18093.4	15361.1	18227.6	21392.7	21218.8	16470.1	17177.5	18751.9	18018.4	15446.8
NCU02182	341.152	459.725	279.53	279.32	313.254	494.618	277.086	350.947	346.228	571.667	247.198	407.208
NCU02183	0	1.20347	0	0	0	0	0	0	0	0	0	0
NCU02184	325.776	110.719	64.744	186.724	575.248	219.045	240.017	1318.49	166.292	66.3872	111.871	1135.99
NCU02187	5288.33	4822.3	4395.4	4805.07	4227.03	4086.15	3457.55	3840.92	4279.25	3205.03	3663.76	4496.76
NCU02188	29.7907	16.8486	21.5813	27.5494	31.3254	9.08482	36.1416	67.0211	26.4362	12.2939	18.0436	41.0703
NCU02189	0	0	1.02768	0	0	0	0	0	0	0	0	0
NCU02190	103.787	5675.56	2134.5	1351.45	96.8238	4850.28	1431.76	930.983	68.2224	4927.4	1562.58	747.13
NCU02191	2236.23	1701.7	1123.26	1446.34	1938.38	2710.3	1802.45	2099.59	2820.99	2519.02	1872.93	2663.45
NCU02192	28.8297	13.2382	18.4983	6.88734	27.5283	25.2356	7.41367	30.4641	14.4972	22.1291	9.924	14.8552
NCU02193	69333.6	83850.5	50596.9	51270.2	98352.1	79489.1	36438.2	36115.8	82879.1	75120.8	52787.6	35947.9
NCU02194	1707.68	1183.01	1079.07	1453.23	2890.48	1623.15	947.096	1568.29	3250.79	1408.88	1226.07	1572.91
NCU02195	260.429	157.654	136.682	138.512	175.612	83.7822	43.5553	68.2396	192.728	31.9642	27.9676	67.2854
NCU02196	137.422	91.4636	62.6887	90.3007	113.91	66.622	22.241	88.9552	144.972	33.1936	17.1415	31.4581
NCU02197	1.92198	2.40694	3.08305	4.59156	2.84776	4.0377	4.63354	8.52995	10.2334	13.5233	7.21746	9.6122
NCU02198	4.80496	2.40694	0	4.59156	6.64477	4.0377	3.70683	1.21856	7.67501	2.45878	1.80436	4.36918
NCU02199	3.84396	3.61041	1.02768	5.35682	3.79701	4.0377	2.78012	1.21856	3.41112	1.22939	11.7284	4.36918
NCU02200	861.048	805.12	721.433	886.172	1082.15	875.171	787.702	793.286	1002.87	935.568	752.42	807.425
NCU02201	357.489	344.192	291.862	282.381	315.152	354.308	217.776	190.096	389.72	239.731	205.698	197.487
NCU02202	3532.6	4599.66	3288.59	3546.98	3444.84	4542.41	4388.89	3247.47	3504.07	3506.23	3246.05	3571.37
NCU02203	1539.51	3021.91	2156.08	1724.13	1752.32	2408.49	2053.59	1475.68	1342.27	2265.77	1820.6	1328.23
NCU02204	235.443	255.135	278.502	291.564	312.304	267.497	246.504	385.066	214.9	269.237	267.046	309.338
NCU02205	0.960991	1.20347	1.02768	1.53052	0	0	0	0	2.55834	2.45878	0	0.873837
NCU02206	7.68793	4.81387	8.22146	3.06104	11.391	7.06597	9.26708	3.65569	17.9084	12.2939	14.4349	9.6122
NCU02207	3227.97	2362.41	3538.31	3539.33	3812.2	2795.1	4181.31	4122.4	3506.63	3280.02	4263.71	3646.52
NCU02208	2576.42	3064.03	3030.64	2474.09	2220.3	2899.07	3392.68	3037.88	2482.44	3182.9	3515.8	4311.51
NCU02209	6775.95	3437.11	4395.4	5382.08	5809.43	2972.75	5338.77	5838.14	7852.39	4583.17	8060.09	7889.87
NCU02211	1921.02	2603.1	1819	1448.64	1392.55	1732.17	1211.21	658.025	2089.31	1312.99	1417.33	1503
NCU02212	21.1418	13.2382	28.7751	31.3757	12.3403	11.1037	10.1938	10.9671	17.0556	22.1291	22.5546	13.1075
NCU02213	324.815	258.746	201.426	292.329	451.845	475.439	418.872	426.498	583.301	598.714	365.384	406.334
NCU02214	311.361	282.815	243.561	251.005	311.355	303.837	236.311	236.402	337.701	365.13	276.068	284.871
NCU02215	98.0211	123.957	106.879	104.075	86.3821	150.404	63.0162	88.9552	139.856	93.4338	64.0549	83.0145
NCU02216	892.761	608.955	657.717	794.34	655.934	520.863	702.445	723.827	1081.32	608.549	894.965	916.655
NCU02217	127.812	145.62	153.125	150.756	187.952	165.546	189.048	176.692	124.506	217.602	174.121	125.832
NCU02218	416.109	575.258	560.087	498.95	402.483	603.636	650.549	550.791	459.648	565.52	605.364	686.836
NCU02219	1392.48	1251.61	1228.08	1453.23	1278.64	1440.45	1201.01	1366.01	1189.63	1320.37	1479.58	1647.18
NCU02220	238.326	193.758	250.755	332.888	290.472	212.989	271.525	346.072	211.489	285.219	319.372	247.296
NCU02221	140.305	120.347	116.128	160.705	196.495	157.47	167.734	199.845	127.064	158.592	212.915	172.146
NCU02222	91.2942	111.923	119.211	104.841	136.692	182.706	210.363	175.473	84.4252	67.6166	91.1204	78.6453
NCU02223	1072.47	1423.7	1172.59	1068.3	1114.42	1406.13	1238.08	1049.18	1182.8	887.621	1187.27	1370.18
NCU02224	2661.95	3161.51	2670.95	2274.35	2253.53	2507.41	2715.25	2370.11	2879.84	2439.11	2843.68	3074.16
NCU02225	737.08	553.595	680.326	674.96	716.686	649.06	574.559	606.845	887.743	529.868	645.962	811.794
NCU02226	149.915	117.94	180.872	192.08	147.134	165.546	203.876	186.44	125.359	269.237	221.937	243.8
NCU02227	1425.15	1267.25	1318.52	1378.23	1774.15	1099.26	1082.4	1049.18	1649.28	1787.54	1355.08	1127.25
NCU02228	444.939	352.616	434.71	547.926	604.674	324.025	541.198	794.504	492.906	516.345	594.538	585.47
NCU02229	320.971	303.274	286.724	333.654	370.209	300.808	373.463	442.339	330.026	470.857	470.037	372.254
NCU02230	348.84	303.274	352.495	361.203	324.645	407.807	371.61	410.656	440.887	384.8	484.472	588.966
NCU02231	200.847	244.304	290.834	294.625	157.576	213.998	202.022	157.195	197.845	253.255	216.524	295.357
NCU02232	295.985	264.763	525.146	461.452	277.182	322.006	432.773	476.459	383.751	484.381	717.235	543.526
NCU02233	1071.51	979.623	1131.48	1046.88	1005.26	956.934	1212.13	967.54	1119.7	1051.13	997.813	902.673
NCU02234	1116.67	1258.83	909.499	978.768	1190.36	1324.36	1196.38	973.633	1177.69	826.152	918.421	1187.54
NCU02235	1038.83	352.616	554.949	921.374	991.97	293.742	483.742	583.692	917.591	478.234	556.646	762.859
NCU02236	404.577	315.309	435.738	416.302	367.361	405.789	469.841	543.48	445.151	435.205	492.591	717.42
NCU02237	192.198	176.91	204.509	173.714	162.322	193.809	154.76	96.2666	185.906	174.574	166.904	179.136
NCU02238	160.486	123.957	127.433	126.268	165.17	149.395	101.011	160.851	202.109	164.739	114.577	146.805
NCU02239	47.0886	26.4763	43.1627	66.5777	36.0716	37.3487	36.1416	41.4312	63.1057	23.3585	35.1851	56.7994
NCU02240	141.266	92.6671	105.851	127.033	109.164	64.6032	100.084	67.0211	147.531	45.4875	127.208	117.094
NCU02241	202.769	164.875	257.948	277.79	154.728	205.923	217.776	318.045	203.814	260.631	299.524	299.726
NCU02242	151.837	234.676	208.62	149.991	104.418	201.885	183.488	166.943	162.028	173.344	230.056	189.623
NCU02243	270.039	317.716	268.225	202.029	216.43	270.526	174.221	151.102	296.767	271.696	214.719	224.576
NCU02244	320.971	287.629	150.042	112.493	106.316	206.932	90.8174	87.7367	231.103	97.122	147.056	158.164
NCU02245	347.879	210.607	228.146	233.404	330.34	267.497	229.824	264.429	343.67	221.291	299.524	369.633
NCU02246	86.4892	135.992	64.744	81.8829	398.686	75.7068	240.944	666.555	57.989	66.3872	190.36	332.932
NCU02247	314.244	232.269	282.613	359.672	448.997	349.261	286.353	407.001	464.765	261.861	363.579	570.615
NCU02248	482.418	459.725	437.793	398.701	429.063	433.043	448.527	393.596	532.987	382.341	460.113	590.713
NCU02249	600.619	830.393	719.378	694.856	600.877	743.946	723.759	537.387	691.604	689.689	845.345	713.924
NCU02250	13850.8	13165.9	13543.8	14326.4	18317.7	14750.7	18224.6	20068.5	21168.5	21907.8	19692.8	16792.5
NCU02251	22.1028	18.052	26.7198	29.8452	11.391	9.08482	5.56025	14.6228	5.11668	6.14696	2.70655	5.24302
NCU02252	17401.6	16767.9	13181.1	11652.6	18347.2	14276.3	7451.66	4093.16	18731.3	16132.1	10355.2	6185.01
NCU02253	97.0601	78.2254	62.6887	46.6809	51.2597	39.3675	54.6758	31.6827	86.1307	46.7169	54.1309	58.547
NCU02254	475.691	346.599	352.495	368.856	395.839	251.347	253.918	241.276	464.765	205.309	249.904	314.581
NCU02255	720.743	758.185	725.544	790.514	712.889	803.502	753.414	857.87	660.904	774.517	889.552	919.276
NCU02256	440.134	736.523	572.419	521.142	392.042	667.229	741.367	450.869	415.304	869.18	663.104	635.279
NCU02257	322.893	300.867	310.36	329.062	310.406	407.807	337.322	331.45	293.356	453.646	569.277	280.502
NCU02259	133.578	157.654	177.789	108.667	262.943	229.139	347.516	319.264	297.62	299.972	470.939	293.609
[truncated: 7,735 more rows]

## Sheet: Light ind
RNAseq reads of light Inducible genes
gene	wt dark	wt 30' light ind.	wt 60' light ind.	wt 120' light ind.
NCU00064	3465.97	7289.82	4115.75	2662.56
NCU00097	30.6986	73.2464	39.5645	26.6884
NCU00135	789.251	2139.76	1195.26	1226.88
NCU00203	743.699	3339.32	1929.29	1222.17
NCU00227	442.654	1085.49	1035.97	710.383
NCU00233	111.901	121.277	181.164	288.078
NCU00236	353.529	5482.68	4757.11	2836.82
NCU00242	950.667	2139.76	835.02	1027.5
NCU00244	141.61	3394.55	718.408	551.822
NCU00275	219.842	584.771	312.351	182.109
NCU00276	265.394	1742.3	684.05	294.358
NCU00282	808.067	989.427	1168.19	1914.5
NCU00309	1300.23	3347.72	5188.16	4113.16
NCU00322	4156.2	6175.51	8504.29	6319.66
NCU00326	1426.99	2521.6	3372.35	3204.97
NCU00355	2641.07	5138.06	5507.8	2396.46
NCU00359	224.793	558.354	388.357	277.089
NCU00360	389.179	5322.97	4235.49	1825.8
NCU00401	814.999	1916.41	1980.31	1832.87
NCU00430	1847.86	4906.31	3180.78	2387.83
NCU00456	841.736	1729.1	1499.29	1303.02
NCU00521	1625.05	4573.7	2339.51	1785.77
NCU00522	939.774	2335.48	1384.76	1214.32
NCU00552	235.686	113106	32110.8	18192.9
NCU00582	163.396	44411.4	30445.9	25005.5
NCU00584	310.947	3375.34	2140.65	1401.93
NCU00585	1803.3	56952.1	32125.3	23028.2
NCU00586	780.339	4066.98	1455.56	1358.75
NCU00596	332.733	690.438	507.051	321.046
NCU00606	29.7083	26.4167	38.5233	68.291
NCU00667	1665.65	4133.02	2569.61	2163.33
NCU00695	3429.33	7059.27	7448.54	3857.26
NCU00711	423.839	1035.06	643.444	457.628
NCU00720	2090.48	4734.6	1620.06	1376.02
NCU00748	745.679	940.196	1010.98	1751.23
NCU00759	482.265	1047.06	745.479	701.749
NCU00760	28.7181	273.774	158.258	113.818
NCU00761	15.8444	104.466	46.8527	36.8928
NCU00793	6180.32	15899.3	12191.1	5504.88
NCU00832	344.617	1905.61	1024.51	733.147
NCU00838	768.456	4033.36	4263.6	1823.45
NCU00865	4028.45	13393.3	20780.7	25658.6
NCU00938	3890.8	8347.69	4756.07	4378.47
NCU00939	1336.88	9586.88	3926.26	1905.08
NCU00972	207.958	157.3	212.399	417.595
NCU00983	3127.3	7050.87	5314.14	4168.89
NCU00985	916.997	1117.91	1835.59	1857.2
NCU00988	595.157	413.062	1329.58	1744.95
NCU00999	534.75	2669.29	1357.69	921.536
NCU01056	374.325	1110.7	774.632	378.348
NCU01057	244.599	283.38	969.331	580.081
NCU01059	116.853	256.963	182.205	114.603
NCU01060	491.178	6413.27	5449.49	2171.18
NCU01061	111.901	219.739	295.693	160.131
NCU01063	380.267	1197.16	823.567	660.146
NCU01064	283.219	862.146	1186.94	990.612
NCU01088	357.49	969.014	735.067	899.557
NCU01089	350.558	9780.2	3322.38	1442.74
NCU01106	213.9	619.593	352.957	251.185
NCU01107	14157	39174.8	37612.3	26841.5
NCU01108	262.424	905.374	434.169	471.757
NCU01112	236.676	996.632	1158.82	427.015
NCU01121	222.813	234.148	314.434	469.402
NCU01124	237.667	1476.94	562.233	330.466
NCU01127	288.171	1905.61	1148.41	574.586
NCU01154	638.729	2303.06	799.62	966.278
NCU01158	158.444	445.482	133.27	128.732
NCU01188	356.5	1352.06	615.332	467.832
NCU01219	2265.76	8365.7	5394.31	4669.69
NCU01258	2277.64	3907.28	4004.35	5627.33
NCU01312	196.075	852.54	567.438	413.671
NCU01345	1136.84	3275.68	1592.99	1076.96
NCU01347	254.501	1115.51	1440.98	1464.72
NCU01348	5768.37	12507.1	16674.4	9968.91
NCU01349	123.785	338.615	119.735	102.044
NCU01357	98.0375	134.485	145.764	259.82
NCU01358	105.96	309.796	199.905	113.033
NCU01382	232.715	790.101	196.781	174.26
NCU01419	956.608	1880.39	2517.55	1513.39
NCU01422	4922.67	17364.2	6368.85	4850.23
NCU01423	84.1736	343.418	134.311	85.56
NCU01427	789.251	4546.08	1622.15	1442.74
NCU01451	4894.94	12471.1	9178.97	5602.21
NCU01510	4398.81	10068.4	5105.9	2853.31
NCU01579	86.1542	217.338	160.34	216.647
NCU01581	203.007	788.9	363.369	197.808
NCU01654	1222	3270.87	2054.23	2075.42
NCU01697	122.794	319.402	257.169	393.262
NCU01698	681.311	1665.46	1155.7	845.395
NCU01699	94.0764	342.217	180.123	251.185
NCU01735	2825.26	1506.96	4643.62	7555.96
NCU01808	514.944	809.313	1743.96	870.514
NCU01810	511.974	1428.91	840.225	919.181
NCU01812	93.0861	264.167	214.481	194.669
NCU01861	2152.86	19338.3	16137.1	7638.38
NCU01870	237.667	470.698	770.467	164.84
NCU01903	85.1639	156.099	215.522	343.025
NCU01922	382.247	1117.91	1068.24	688.404
NCU01924	1621.08	3829.23	1478.46	1284.97
NCU01926	93.0861	231.747	243.634	670.35
NCU01928	513.954	1060.27	707.997	613.834
NCU01929	1053.66	4116.21	1809.56	1217.46
NCU01972	201.026	924.586	406.057	387.767
NCU01985	2662.86	6499.72	8543.85	3335.27
NCU01997	445.625	3443.78	1069.28	744.136
NCU02005	757.563	1977.65	1801.23	574.586
NCU02030	34.6597	74.4472	82.2525	79.2803
NCU02043	203.007	702.445	330.051	248.045
NCU02059	1071.48	2670.49	1998.01	2903.54
NCU02094	677.35	2041.29	1189.02	598.135
NCU02122	951.657	2028.09	786.084	623.253
NCU02190	107.94	5663.99	2163.55	1387.01
NCU02265	671.408	4123.41	3636.81	2909.82
NCU02282	406.014	1263.2	658.02	586.36
NCU02322	975.424	3568.66	3037.1	1795.19
NCU02355	1074.45	2467.56	1231.71	890.138
NCU02356	798.164	1805.94	1589.87	1064.4
NCU02390	1895.39	3835.23	1804.35	1649.97
NCU02397	3115.41	6646.21	6481.29	3117.05
NCU02482	301.044	298.99	671.556	749.631
NCU02579	626.846	1298.02	1406.62	1058.9
NCU02596	1338.86	6047.03	6402.16	4241.11
NCU02608	249.55	734.866	623.662	547.898
NCU02627	125.765	126.08	244.675	298.282
NCU02629	3169.88	14918.3	8552.18	4009.54
NCU02636	567.429	3713.95	1498.25	1227.67
NCU02651	517.915	1944.03	757.973	608.339
NCU02654	76.2514	84.0533	109.323	190.744
NCU02656	79.2222	190.921	146.805	120.098
NCU02658	370.364	913.779	565.356	516.5
NCU02690	1377.48	3978.12	2974.63	1877.61
NCU02691	79.2222	423.869	309.228	182.894
NCU02713	1098.22	2674.09	1499.29	1255.93
NCU02765	5891.16	15141.6	16321.4	8115.64
NCU02771	1284.39	5920.95	5785.79	3743.44
NCU02801	830.843	5473.07	3491.05	2968.7
NCU02802	298.074	2142.16	1027.64	587.145
NCU02809	1797.35	4442.82	4194.88	3871.39
NCU02819	457.508	2149.36	965.166	710.383
NCU02887	1992.44	4301.13	5676.47	2226.13
NCU02888	559.507	1371.27	968.289	897.202
NCU02906	973.443	2477.17	2612.3	1111.49
NCU02929	163.396	434.676	473.733	250.4
NCU02930	158.444	237.751	537.244	491.381
NCU02948	4636.48	12688.4	12448.2	6265.5
NCU02988	1219.03	2562.42	1175.48	923.106
NCU03035	1098.22	2790.57	1201.51	1011.81
NCU03071	1295.28	4905.11	2248.93	1500.05
NCU03072	272.326	1144.33	514.339	317.121
NCU03098	82.1931	770.889	917.272	399.541
NCU03112	2981.73	10620.7	6480.25	3620.99
NCU03151	3768.01	19978.3	17027.3	6865.99
NCU03152	605.06	1938.03	1942.83	1147.6
NCU03188	2137.02	8065.51	3343.2	3127.26
NCU03205	301.044	1515.36	866.255	426.23
NCU03213	203.007	455.088	293.61	135.012
NCU03235	80.2125	248.558	246.758	82.4201
NCU03266	266.385	244.955	405.016	541.618
NCU03337	274.307	559.555	262.375	295.928
NCU03363	792.222	2014.88	1111.97	805.363
NCU03369	272.326	474.301	555.986	380.703
NCU03383	494.149	443.081	642.403	1299.88
NCU03506	272.326	835.73	481.021	390.907
NCU03566	204.988	748.074	924.56	365.788
NCU03599	39.6111	135.686	64.5526	25.1185
NCU03643	558.517	1205.56	974.537	765.33
NCU03645	365.413	814.116	491.433	374.423
NCU03647	555.546	3154.4	900.613	549.468
NCU03682	258.463	988.226	579.933	537.693
NCU03684	1271.52	3699.54	2720.58	2429.43
NCU03750	201.026	464.695	310.269	248.83
NCU03780	474.343	928.188	970.372	699.394
NCU03813	2601.46	2974.29	3477.51	9911.61
NCU03861	39.6111	61.2388	91.6231	155.421
NCU03893	9573.02	16894.7	20510	15944.8
NCU03967	803.115	61540.2	41657.3	31990
NCU03968	264.404	996.632	645.526	408.961
NCU03969	56.4458	464.695	513.298	376.778
NCU04021	724.883	3251.66	1271.27	717.448
NCU04030	47.5333	39.6251	104.117	54.1618
NCU04053	942.744	2664.49	1190.06	838.331
NCU04091	1312.12	3159.2	1999.05	1769.29
NCU04129	518.906	712.051	1242.12	729.222
NCU04133	1922.13	4510.06	2944.43	2168.04
NCU04144	796.183	1681.07	798.579	792.018
NCU04174	168.347	339.815	230.099	206.443
NCU04179	1041.77	3850.84	4018.92	3603.72
NCU04216	510.983	555.952	1030.76	693.114
NCU04230	872.435	1504.55	2090.67	1332.85
NCU04266	1644.85	9723.76	4290.67	2566.8
NCU04273	300.054	778.093	430.004	340.67
NCU04274	2207.33	6386.85	4152.19	2843.1
NCU04295	906.104	2203.4	2031.33	1301.45
NCU04327	529.799	503.119	1075.53	1053.41
NCU04342	9925.55	17359.4	19895.7	14098.6
NCU04343	19343.1	46222.1	45023.4	42886.7
NCU04367	61.3972	372.236	140.558	69.8609
NCU04368	1221.01	8773.96	6737.42	2452.98
NCU04385	2459.85	3161.6	5587.97	1163.3
NCU04390	547.624	2400.32	1580.5	838.331
NCU04416	142.6	331.41	220.728	193.884
NCU04433	2168.71	1939.23	5692.08	2478.1
NCU04452	364.422	14430.7	10127.5	5179.91
NCU04528	179.24	444.282	248.84	225.282
NCU04533	3635.31	3966.11	4713.38	16112
NCU04538	192.114	355.425	411.263	306.917
NCU04539	287.181	738.468	788.167	624.823
NCU04560	81.2028	186.118	106.199	95.7644
NCU04579	1851.82	2497.58	4321.9	1615.43
NCU04583	879.367	1566.99	2010.5	1082.45
NCU04615	471.372	1276.41	520.586	423.875
NCU04621	203.997	204.129	261.334	428.585
NCU04639	5326.7	17878.1	9592.31	7278.09
NCU04641	354.519	1942.83	1143.21	391.692
NCU04656	6307.08	15235.3	12695	11033.3
NCU04675	2167.72	1604.22	4468.71	6428.77
NCU04697	20.7958	4.80304	29.1528	129.517
NCU04725	55.4556	1051.87	598.674	204.873
NCU04757	1653.76	3529.04	2662.28	1622.5
NCU04768	561.488	780.495	1257.74	488.241
NCU04805	122.794	317.001	217.605	281.013
NCU04823	299.064	2287.45	2782.01	1367.39
NCU04845	103.979	72.0457	136.393	320.261
NCU04851	404.033	869.351	933.931	452.133
NCU04884	171.318	343.418	314.434	299.067
NCU04908	772.417	2473.57	3065.21	1499.26
NCU04914	385.218	989.427	805.867	609.909
NCU04924	2165.74	429.872	1778.32	5436.59
NCU04950	1594.35	3214.44	1305.63	1047.13
NCU05005	569.41	1125.11	1979.27	777.889
NCU05013	101.999	133.284	144.723	222.142
NCU05038	77.2417	786.499	295.693	152.281
NCU05039	100.018	878.957	232.181	128.732
NCU05040	176.269	2443.55	965.166	412.886
NCU05041	4892.96	11243.9	6455.26	3710.48
NCU05064	1272.51	2806.18	903.737	936.45
NCU05066	782.319	1834.76	714.244	775.534
NCU05068	149.532	393.85	210.317	209.583
NCU05069	740.728	2102.53	2947.56	1291.25
NCU05070	322.831	960.609	830.855	535.338
NCU05142	31.6889	198.126	225.934	192.314
NCU05143	350.558	21179	25514.9	16967.6
NCU05145	391.16	1108.3	687.173	372.068
NCU05148	599.118	2498.78	2534.21	1173.51
NCU05151	849.658	2953.87	2573.78	1063.61
NCU05154	618.924	1227.18	1233.79	1621.71
NCU05156	102.989	379.441	234.264	153.851
NCU05161	663.486	1932.02	1144.25	836.761
NCU05208	60.4069	69.6441	92.6643	126.378
NCU05395	11710	27119.2	16041.3	12416.4
NCU05491	1139.81	2833.8	1141.12	1318.72
NCU05565	547.624	1236.78	561.191	652.297
NCU05567	124.775	2208.2	4740.45	11113.4
NCU05568	12.8736	231.747	189.493	168.765
NCU05569	50.5042	123.678	99.9525	140.507
NCU05571	76.2514	177.713	191.576	195.453
NCU05594	935.813	24136.5	7968.09	3041.7
NCU05619	22.7764	86.4548	112.447	89.4847
NCU05639	604.069	1163.54	1013.06	1334.42
NCU05648	361.451	764.885	270.705	268.454
NCU05652	356.5	2347.49	2468.62	1387.01
NCU05683	107.94	527.134	324.846	208.013
NCU05706	734.786	1588.61	1664.83	1541.65
NCU05712	384.228	1721.89	801.702	482.747
NCU05735	327.782	704.847	729.861	429.37
NCU05767	36.6403	12.0076	40.6057	84.775
NCU05770	4523.59	15912.5	10298.2	7647.02
NCU05780	528.808	694.04	882.913	1102.08
NCU05817	103.979	279.777	222.811	159.346
NCU05818	19.8056	150.095	189.493	120.098
NCU05819	53.475	845.336	790.249	794.373
NCU05834	69.3194	181.315	58.3056	91.8396
NCU05842	54.4653	61.2388	80.1702	111.463
NCU05844	516.925	3502.62	2887.17	1781.84
NCU05850	2501.44	7315.04	10231.6	3623.35
NCU05851	134.678	437.077	245.716	90.2697
NCU05852	84.1736	303.793	174.917	65.1512
NCU05853	177.26	541.543	326.928	132.657
NCU05915	232.715	493.513	268.622	237.056
NCU05928	132.697	138.088	190.534	339.885
NCU05964	894.221	2586.44	1181.73	901.912
NCU05984	146.561	206.531	263.416	334.39
NCU05995	21937.6	46804.5	29130.9	28694.8
NCU06010	106.95	596.778	443.539	328.896
NCU06017	1026.92	2259.83	1462.85	1129.55
NCU06018	311.938	658.017	469.568	500.8
NCU06023	92.0958	80.451	112.447	188.389
NCU06095	1113.07	4468.03	1711.69	977.267
NCU06111	281.239	342.217	786.084	743.351
NCU06125	1513.14	10322.9	2328.06	1850.92
NCU06128	48.5236	76.8487	80.1702	97.3343
NCU06140	70.3097	187.319	90.5819	83.2051
NCU06231	798.164	5439.45	1948.03	1490.63
NCU06248	262.424	600.381	375.863	302.207
NCU06252	397.101	958.207	439.374	392.477
NCU06306	180.231	4374.37	1301.46	792.803
NCU06307	1040.78	4261.5	1840.79	1179
NCU06326	1337.87	635.203	2233.31	3030.71
NCU06332	327.782	994.23	441.457	478.037
NCU06364	199.046	187.319	399.81	257.465
NCU06407	663.486	2706.52	1636.72	1029.86
NCU06416	1581.47	4266.3	2890.29	1949.04
NCU06420	1083.36	21378.4	11457.1	6543.37
NCU06467	295.103	971.416	489.351	403.466
NCU06506	1868.65	2722.13	3208.89	3923.2
NCU06549	1073.46	4062.17	4460.38	1233.16
NCU06550	6953.73	19675.7	30243.9	15575.1
NCU06552	302.035	683.233	389.398	248.83
NCU06553	27.7278	399.853	213.44	94.9794
NCU06554	1083.36	3960.11	3609.74	2284.22
NCU06575	89.125	204.129	283.199	161.7
NCU06583	265.394	347.02	336.298	704.888
NCU06597	1731.01	12319.8	18306.9	9118.02
NCU06655	325.801	3240.85	1120.3	777.889
NCU06662	270.346	2519.2	633.032	437.219
NCU06694	1315.09	1078.28	1601.32	2825.83
NCU06751	246.579	2160.17	1134.88	734.717
NCU06789	39.6111	44.4282	84.3349	87.9148
NCU06792	90.1153	212.535	73.9232	51.022
NCU06803	527.818	3461.79	3933.55	1065.97
NCU06809	102.989	102.065	155.135	208.013
NCU06847	337.685	1102.3	415.427	419.95
NCU06890	486.226	1288.42	2235.4	1040.06
NCU06895	29.7083	72.0457	53.0997	89.4847
NCU06915	217.861	7220.18	5030.94	3297.59
NCU06961	147.551	97.2617	595.55	523.564
NCU07022	130.717	255.762	333.175	273.164
NCU07061	1176.45	2448.35	1836.63	1463.94
NCU07075	549.604	1960.84	805.867	518.069
NCU07082	1218.04	3891.67	1937.62	1162.52
NCU07119	1126.94	2890.23	1886.6	991.397
NCU07176	275.297	429.872	363.369	1138.97
NCU07232	1439.86	3703.15	22494.5	9789.94
NCU07233	837.775	1801.14	780.879	675.845
NCU07264	543.663	3617.89	1608.61	1003.96
NCU07267	4043.3	50974.7	46167.6	21288.7
NCU07268	260.443	652.013	444.58	344.595
NCU07296	2625.23	6077.05	3365.07	3617.85
NCU07314	209.939	1576.6	735.067	360.294
NCU07323	28.7181	186.118	97.8701	54.1618
NCU07324	51.4944	297.789	153.052	73.7857
NCU07325	292.132	43704.1	47620.1	18729
NCU07332	1216.06	2466.36	1613.82	1425.48
NCU07342	23.7667	14.4091	35.3998	80.0653
NCU07345	245.589	1257.2	2979.83	1460.8
NCU07424	121.804	273.774	234.264	167.195
NCU07425	1292.31	3147.19	1897.01	1434.11
NCU07434	52.4847	7146.93	3829.43	2984.39
NCU07498	359.471	1581.4	614.291	382.272
NCU07540	19.8056	99.6632	63.5115	32.9681
NCU07541	429.781	4370.77	2980.87	1297.53
NCU07549	367.393	411.861	510.174	735.502
NCU07584	655.564	1361.66	777.755	620.113
NCU07585	470.382	5749.24	4155.32	2121.73
NCU07626	72.2903	366.232	216.564	166.41
NCU07649	870.454	981.022	1875.15	1997.71
NCU07661	267.375	1455.32	892.284	529.844
NCU07726	224.793	187.319	242.593	511.005
NCU07745	2548.98	5222.11	4476	3094.29
NCU07748	155.474	667.623	560.15	616.189
NCU07778	756.572	1714.69	1029.72	790.448
NCU07793	530.789	1180.35	537.244	519.639
NCU07794	258.463	2683.7	520.586	382.272
NCU07837	299.064	1192.36	542.45	400.326
NCU07911	489.197	1187.55	612.209	494.521
NCU07912	33.6694	73.2464	44.7704	28.2583
NCU07921	284.21	1230.78	794.414	527.489
NCU07923	147.551	326.607	397.728	234.701
NCU07927	124.775	702.445	390.439	233.131
NCU07962	4615.68	15064.7	8779.16	7989.26
NCU07971	643.681	1368.87	712.161	484.316
NCU07976	97.0472	200.527	187.411	249.615
NCU07977	48.5236	82.8525	61.4291	105.184
NCU07995	32.6792	79.2502	69.7585	61.2264
NCU08006	667.447	1356.86	1005.77	884.643
NCU08052	1630.99	2164.97	1740.84	10932.8
NCU08070	1155.65	3387.35	2302.03	1559.7
NCU08095	1639.9	3398.15	6763.45	4393.39
NCU08166	317.879	726.46	495.598	339.885
NCU08167	1170.51	5431.04	3501.46	1694.72
NCU08168	441.664	1573	1061.99	479.607
NCU08291	584.264	12286.2	11039.5	5190.11
NCU08336	1722.09	3351.32	3447.32	1235.52
NCU08409	2851.01	8218.01	5388.06	2861.94
NCU08425	129.726	145.292	309.228	262.96
NCU08445	835.794	1853.98	1473.26	1482.78
NCU08447	172.308	422.668	190.534	200.163
NCU08526	567.429	1159.94	706.955	364.219
NCU08549	1348.76	3942.1	4524.93	2612.33
NCU08557	30.6986	615.99	250.922	178.969
NCU08561	218.851	114.072	266.54	482.747
NCU08600	802.125	1987.26	980.784	700.179
NCU08626	388.189	16712.2	7445.42	2814.06
NCU08674	269.356	1298.02	705.914	408.176
NCU08699	137.649	37373.7	19808.3	12516.1
NCU08712	127.746	428.672	228.017	169.55
NCU08727	97.0472	664.021	247.799	209.583
NCU08742	168.347	477.903	251.963	237.056
NCU08755	78.2319	112.872	169.711	134.227
NCU08767	445.625	1027.85	754.849	441.929
NCU08769	98.0375	16970.4	28981	15575.8
NCU08770	75.2611	8435.35	5106.95	1539.29
NCU08791	4421.59	12409.9	6895.68	3086.44
NCU08824	509.993	9092.16	4259.43	2431
NCU08844	1276.47	3613.09	1996.97	1428.62
NCU08850	159.435	1723.09	2101.08	1455.3
NCU08878	1325.98	2754.55	1543.02	1290.46
NCU08886	521.876	530.736	692.379	1241.8
NCU08943	173.299	692.839	537.244	503.155
NCU08948	1109.11	3198.83	1602.36	1313.23
NCU08949	6590.3	13782.3	14953.3	11208.4
NCU09031	625.856	1532.17	981.825	1015.73
NCU09049	394.131	6504.52	6056.49	1836.79
NCU09050	205.978	993.029	665.309	431.725
NCU09057	3474.88	14141.4	8714.61	4394.96
NCU09079	3477.86	7461.53	4016.84	3216.74
NCU09094	52.4847	55.235	104.117	166.41
NCU09115	1520.08	3670.73	3157.87	1759.08
NCU09116	1008.1	2513.19	2373.87	1595.81
NCU09141	2071.66	14468	14470.2	11422.6
NCU09193	268.365	309.796	362.328	628.748
NCU09209	609.021	2055.7	981.825	752.771
NCU09210	557.526	3416.17	1969.9	1232.38
NCU09213	68.3292	58.8373	98.9113	529.844
NCU09230	486.226	1444.52	887.078	463.123
NCU09233	150.522	417.865	343.587	336.745
NCU09235	3433.29	15985.7	15808.1	18474.7
NCU09270	1150.7	2800.17	1252.53	1002.39
NCU09271	64.3681	199.326	90.5819	122.453
NCU09277	105.96	225.743	219.687	231.561
NCU09305	145.571	453.888	211.358	179.754
NCU09307	733.796	1831.16	471.651	416.025
NCU09319	750.631	3535.04	1099.48	887.783
NCU09335	339.665	1388.08	1463.89	1277.9
NCU09337	154.483	384.244	154.093	175.045
NCU09403	436.713	866.95	1178.61	782.599
NCU09451	199.046	405.857	253.005	236.271
NCU09482	519.896	1163.54	704.873	516.5
NCU09491	86.1542	152.497	99.9525	202.518
NCU09532	1404.21	848.938	2895.5	2153.91
NCU09533	1139.81	797.305	3070.41	2423.94
NCU09534	1478.48	4273.51	8601.12	6684.67
NCU09535	966.511	2771.36	2961.09	2149.2
NCU09543	108.931	98.4624	161.382	239.411
NCU09615	338.675	1664.25	1140.08	922.321
NCU09616	202.017	531.937	263.416	194.669
NCU09617	340.656	1434.91	1019.31	665.641
NCU09619	64.3681	186.118	136.393	117.743
NCU09630	40.6014	329.009	378.986	180.539
NCU09631	66.3486	240.152	118.694	93.4095
NCU09636	202.017	421.467	603.879	257.465
NCU09677	397.101	826.124	496.639	354.014
NCU09712	46.5431	145.292	48.9351	42.3875
NCU09713	175.279	399.853	268.622	360.294
NCU09715	4751.35	14711.7	8469.93	5294.51
NCU09820	134.678	511.524	281.116	213.507
NCU09821	2912.41	11213.9	8770.83	5412.26
NCU09829	395.121	2879.43	1119.26	775.534
NCU09830	204.988	18819.5	3362.98	1321.08
NCU09841	446.615	2375.11	1165.07	645.232
NCU09844	58.4264	133.284	37.4822	73.0007
NCU09845	179.24	427.471	187.411	251.97
NCU09846	422.849	1189.95	483.104	469.402
NCU09848	49.5139	139.288	77.0467	105.969
NCU09865	42.5819	38.4244	23.9469	194.669
NCU09886	936.803	1078.28	1133.84	2582.5
NCU09937	196.075	1051.87	554.944	292.788
NCU09975	1930.05	4682.97	2799.71	2532.26
NCU09976	447.606	315.8	1282.72	1826.59
NCU09992	951.657	3069.15	2152.1	1823.45
NCU10008	2782.68	5989.4	3983.52	2791.3
NCU10011	778.358	4237.49	1867.86	1222.96
NCU10012	211.919	848.938	390.439	294.358
NCU10045	145.571	140.489	283.199	365.788
NCU10048	351.549	809.313	460.198	193.884
NCU10049	190.133	522.331	173.876	160.916
NCU10063	110.911	4744.21	1988.64	1230.02
NCU10239	219.842	458.691	406.057	208.798
NCU10240	5324.72	13363.3	10924	8906.87
NCU10291	285.2	1563.39	1080.74	354.799
NCU10387	43.5722	90.0571	72.882	40.8176
NCU10603	1269.54	2603.25	1721.06	1681.37
NCU10697	97.0472	284.58	144.723	123.238
NCU10777	506.032	1504.55	1229.62	915.256
NCU10852	2440.04	17226.1	10331.5	3861.97
NCU10894	115.863	292.986	197.823	82.4201
NCU11040	1125.95	2668.09	1672.12	1286.54
NCU11090	293.122	4008.14	4886.22	4600.61
NCU11172	756.572	1802.34	719.449	697.824
NCU11201	462.46	1390.48	1043.25	833.621
NCU11264	124.775	294.186	458.115	293.573
NCU11293	19.8056	108.069	86.4172	48.6671
NCU11300	139.629	294.186	257.169	160.131
NCU11352	396.111	932.991	714.244	558.887
NCU11356	822.921	959.408	1705.44	1366.6
NCU11395	1408.18	17934.6	16173.6	7727.08
NCU11424	713	15558.3	5460.94	2635.09
NCU11426	1597.32	7967.05	3704.49	2292.85
NCU11461	297.083	642.407	818.361	1365.03
NCU11480	102.989	222.141	125.982	148.356
NCU11571	16.8347	244.955	540.368	156.991
NCU11616	435.722	1073.48	633.032	521.994
NCU11626	53.475	158.5	116.611	68.291
NCU11687	1057.62	3748.78	3558.72	1750.45
NCU11835	71.3	141.69	144.723	102.829
NCU11858	49.5139	66.0419	103.076	72.2157
NCU11860	279.258	589.574	358.163	286.508
NCU11870	264.404	916.181	830.855	477.252
NCU11938	122.794	285.781	158.258	87.9148
NCU11949	236.676	360.228	630.95	409.746
NCU11959	218.851	784.097	882.913	895.632
NCU11986	45.5528	45.6289	111.405	92.6245
NCU12021	177.26	667.623	217.605	199.378
NCU12022	128.736	603.983	184.287	157.776
NCU12026	44.5625	2116.94	412.304	322.616
NCU12074	209.939	187.319	485.186	527.489
NCU12116	327.782	2371.5	2714.33	2255.96
NCU12133	23.7667	39.6251	62.4703	43.9574
NCU12134	131.707	419.066	293.61	277.874

## Sheet: Light ind ∆sub1 low
RNAseq reads of SUB1 affected light inducible genes
gene	wt dark	wt 30' light ind.	wt 60' light ind.	wt 120' light ind.	∆sub1 dark	∆sub1 30' light ind.	∆sub1 60' light ind.	∆sub1 120' light ind.
NCU00233	111.901	121.277	181.164	288.078	98.6815	109.393	107.71	137.157
NCU00276	265.394	1742.3	684.05	294.358	173.914	1153.23	375.555	163.861
NCU00282	808.067	989.427	1168.19	1914.5	520.765	840.387	654.838	406.617
NCU00309	1300.23	3347.72	5188.16	4113.16	459.211	977.384	1739.56	1251.41
NCU00322	4156.2	6175.51	8504.29	6319.66	687.839	1908.76	2270.48	1827.96
NCU00326	1426.99	2521.6	3372.35	3204.97	1064.98	1390.42	2505.92	1909.28
NCU00522	939.774	2335.48	1384.76	1214.32	819.74	1114.38	810.207	824.158
NCU00582	163.396	44411.4	30445.9	25005.5	365.415	36728.6	21824.1	10277.1
NCU00586	780.339	4066.98	1455.56	1358.75	796.291	1850.49	774.939	608.105
NCU00695	3429.33	7059.27	7448.54	3857.26	1225.21	1804.48	2073.18	1304.82
NCU00711	423.839	1035.06	643.444	457.628	221.789	367.03	206.841	194.205
NCU00865	4028.45	13393.3	20780.7	25658.6	2195.42	3595.67	5076.66	3328.19
NCU00938	3890.8	8347.69	4756.07	4378.47	3328.79	4792.86	2705.14	2718.87
NCU00972	207.958	157.3	212.399	417.595	164.143	106.326	184.918	251.253
NCU00983	3127.3	7050.87	5314.14	4168.89	1385.45	2830.94	2708.95	1841.31
NCU00985	916.997	1117.91	1835.59	1857.2	958.481	1192.08	1038.02	645.732
NCU00988	595.157	413.062	1329.58	1744.95	199.317	141.087	504.234	501.292
NCU01056	374.325	1110.7	774.632	378.348	100.636	446.775	252.594	88.6061
NCU01060	491.178	6413.27	5449.49	2171.18	472.89	4376.76	3572.53	1066.91
NCU01061	111.901	219.739	295.693	160.131	56.6686	86.9013	116.288	83.751
NCU01064	283.219	862.146	1186.94	990.612	42.99	73.6105	177.292	173.571
NCU01088	357.49	969.014	735.067	899.557	212.019	465.178	450.856	260.963
NCU01089	350.558	9780.2	3322.38	1442.74	313.631	8459.08	4664.88	530.423
NCU01124	237.667	1476.94	562.233	330.466	160.235	1214.57	325.989	138.371
NCU01158	158.444	445.482	133.27	128.732	150.465	155.4	106.757	133.516
NCU01312	196.075	852.54	567.438	413.671	88.9111	325.113	262.126	225.763
NCU01348	5768.37	12507.1	16674.4	9968.91	1625.8	6789.55	2927.23	541.347
NCU01357	98.0375	134.485	145.764	259.82	79.1406	75.6553	83.8802	76.4683
NCU01358	105.96	309.796	199.905	113.033	74.2554	189.138	130.586	72.8269
NCU01382	232.715	790.101	196.781	174.26	232.537	153.355	91.5057	157.792
NCU01423	84.1736	343.418	134.311	85.56	39.0818	158.467	64.8165	41.2686
NCU01427	789.251	4546.08	1622.15	1442.74	905.72	2290.11	3331.38	2564.72
NCU01581	203.007	788.9	363.369	197.808	119.199	312.845	216.373	157.792
NCU01699	94.0764	342.217	180.123	251.185	73.2783	172.78	87.693	97.1026
NCU01735	2825.26	1506.96	4643.62	7555.96	4148.53	1368.95	836.896	1437.12
NCU01812	93.0861	264.167	214.481	194.669	118.222	226.966	69.5825	40.0548
NCU01861	2152.86	19338.3	16137.1	7638.38	1422.58	11767.5	12139.8	2802.62
NCU01870	237.667	470.698	770.467	164.84	131.901	299.554	304.066	106.813
NCU01985	2662.86	6499.72	8543.85	3335.27	1709.83	4201.93	4132.05	2434.85
NCU01997	445.625	3443.78	1069.28	744.136	461.165	1951.7	1012.28	629.953
NCU02005	757.563	1977.65	1801.23	574.586	688.816	1157.32	1677.6	879.992
NCU02059	1071.48	2670.49	1998.01	2903.54	2608.71	1616.36	2054.11	3592.79
NCU02282	406.014	1263.2	658.02	586.36	321.448	764.732	622.429	498.864
NCU02596	1338.86	6047.03	6402.16	4241.11	710.311	4581.23	5481.76	2120.48
NCU02629	3169.88	14918.3	8552.18	4009.54	2628.25	9843.36	4940.35	2300.12
NCU02654	76.2514	84.0533	109.323	190.744	42.0129	31.6934	33.3615	63.1167
NCU02691	79.2222	423.869	309.228	182.894	56.6686	271.95	177.292	108.027
NCU02802	298.074	2142.16	1027.64	587.145	189.547	972.272	339.334	290.094
NCU02819	457.508	2149.36	965.166	710.383	263.802	1998.73	566.191	497.651
NCU02988	1219.03	2562.42	1175.48	923.106	829.511	1205.37	890.274	924.902
NCU03035	1098.22	2790.57	1201.51	1011.81	831.465	1666.46	1325.88	1037.78
NCU03151	3768.01	19978.3	17027.3	6865.99	2612.62	8550.07	5763.91	4032.18
NCU03152	605.06	1938.03	1942.83	1147.6	548.122	1173.68	885.508	776.82
NCU03213	203.007	455.088	293.61	135.012	123.108	177.892	139.165	118.951
NCU03566	204.988	748.074	924.56	365.788	105.521	60.3197	68.6293	88.6061
NCU03599	39.6111	135.686	64.5526	25.1185	9.77045	16.3579	5.71911	12.1378
NCU03647	555.546	3154.4	900.613	549.468	304.838	1674.64	681.527	205.129
NCU04021	724.883	3251.66	1271.27	717.448	411.336	1602.05	373.648	313.156
NCU04030	47.5333	39.6251	104.117	54.1618	86.957	43.9618	49.5656	65.5442
NCU04133	1922.13	4510.06	2944.43	2168.04	1192.97	2256.37	1807.24	787.744
NCU04266	1644.85	9723.76	4290.67	2566.8	960.435	5331.65	4162.56	1452.9
NCU04295	906.104	2203.4	2031.33	1301.45	487.545	1115.4	927.448	491.582
NCU04342	9925.55	17359.4	19895.7	14098.6	5719.62	7279.26	9609.05	5059.04
NCU04367	61.3972	372.236	140.558	69.8609	51.7834	222.876	76.2547	57.0478
NCU04368	1221.01	8773.96	6737.42	2452.98	1073.77	3774.58	4112.04	1639.82
NCU04390	547.624	2400.32	1580.5	838.331	387.887	1006.01	637.68	531.636
NCU04433	2168.71	1939.23	5692.08	2478.1	877.386	1118.47	2180.89	1119.11
NCU04528	179.24	444.282	248.84	225.282	136.786	231.055	187.777	75.2545
NCU04539	287.181	738.468	788.167	624.823	157.304	511.184	753.016	260.963
NCU04639	5326.7	17878.1	9592.31	7278.09	4752.34	8368.09	4072	3191.03
NCU04641	354.519	1942.83	1143.21	391.692	252.078	615.466	385.086	184.495
NCU04675	2167.72	1604.22	4468.71	6428.77	1698.1	1151.19	2540.24	3465.35
NCU04725	55.4556	1051.87	598.674	204.873	56.6686	321.024	101.038	54.6202
NCU04908	772.417	2473.57	3065.21	1499.26	308.746	1201.28	1975	741.621
NCU04914	385.218	989.427	805.867	609.909	386.91	551.057	676.761	540.133
NCU04950	1594.35	3214.44	1305.63	1047.13	906.697	1565.25	538.549	540.133
NCU05068	149.532	393.85	210.317	209.583	53.7375	132.908	45.7528	26.7032
NCU05070	322.831	960.609	830.855	535.338	375.185	510.162	507.094	299.804
NCU05142	31.6889	198.126	225.934	192.314	28.3343	139.042	192.543	83.751
NCU05143	350.558	21179	25514.9	16967.6	282.366	5959.39	7987.68	3664.41
NCU05145	391.16	1108.3	687.173	372.068	337.08	653.293	454.669	332.576
NCU05148	599.118	2498.78	2534.21	1173.51	471.913	1427.23	1635.66	802.31
NCU05151	849.658	2953.87	2573.78	1063.61	500.247	1542.75	1823.44	399.334
NCU05156	102.989	379.441	234.264	153.851	91.8422	219.809	98.178	60.6891
NCU05639	604.069	1163.54	1013.06	1334.42	304.838	535.721	928.402	645.732
NCU05648	361.451	764.885	270.705	268.454	251.1	207.541	165.854	184.495
NCU05652	356.5	2347.49	2468.62	1387.01	289.205	1339.3	1372.59	592.326
NCU05706	734.786	1588.61	1664.83	1541.65	667.321	1199.24	1818.68	952.819
NCU05712	384.228	1721.89	801.702	482.747	523.696	470.289	231.624	473.375
NCU05735	327.782	704.847	729.861	429.37	223.743	551.057	447.997	347.142
NCU05834	69.3194	181.315	58.3056	91.8396	66.439	96.1026	87.693	84.9647
NCU05844	516.925	3502.62	2887.17	1781.84	273.572	1989.53	1952.12	610.532
NCU05851	134.678	437.077	245.716	90.2697	92.8192	251.503	192.543	64.3304
NCU05915	232.715	493.513	268.622	237.056	164.143	120.639	113.429	203.915
NCU06010	106.95	596.778	443.539	328.896	81.0947	779.045	504.234	159.005
NCU06017	1026.92	2259.83	1462.85	1129.55	1021.01	1287.16	1243.91	1002.58
NCU06023	92.0958	80.451	112.447	188.389	82.0717	29.6487	73.3952	80.1096
NCU06111	281.239	342.217	786.084	743.351	187.593	294.442	506.141	439.389
NCU06140	70.3097	187.319	90.5819	83.2051	137.763	89.9684	70.5356	154.15
NCU06248	262.424	600.381	375.863	302.207	135.809	318.979	314.551	205.129
NCU06326	1337.87	635.203	2233.31	3030.71	725.944	386.455	1002.75	1412.84
NCU06332	327.782	994.23	441.457	478.037	217.881	499.938	362.21	444.244
NCU06467	295.103	971.416	489.351	403.466	215.927	304.666	399.384	359.279
NCU06506	1868.65	2722.13	3208.89	3923.2	503.178	864.924	1547.02	1167.66
NCU06549	1073.46	4062.17	4460.38	1233.16	711.288	2789.02	2033.14	1105.76
NCU06583	265.394	347.02	336.298	704.888	88.9111	147.221	183.011	241.543
NCU06597	1731.01	12319.8	18306.9	9118.02	1141.19	7513.39	11715.6	3266.29
NCU06792	90.1153	212.535	73.9232	51.022	88.9111	113.483	40.9869	38.841
NCU06890	486.226	1288.42	2235.4	1040.06	378.116	809.716	1289.66	697.925
NCU06961	147.551	97.2617	595.55	523.564	79.1406	39.8724	186.824	287.666
NCU07022	130.717	255.762	333.175	273.164	75.2324	229.011	94.3652	42.4824
NCU07075	549.604	1960.84	805.867	518.069	219.835	893.55	429.886	161.433
NCU07082	1218.04	3891.67	1937.62	1162.52	644.849	2015.09	2154.2	547.416
NCU07232	1439.86	3703.15	22494.5	9789.94	13166.7	10466	16280.4	5112.45
NCU07314	209.939	1576.6	735.067	360.294	184.661	916.042	699.637	250.039
NCU07325	292.132	43704.1	47620.1	18729	353.69	24812.9	23973.5	5786.1
NCU07332	1216.06	2466.36	1613.82	1425.48	857.845	1440.52	1683.32	653.015
NCU07345	245.589	1257.2	2979.83	1460.8	83.0488	393.612	795.909	197.846
NCU07434	52.4847	7146.93	3829.43	2984.39	93.7963	3916.69	3267.52	1840.09
NCU07498	359.471	1581.4	614.291	382.272	255.986	778.022	374.601	286.453
NCU07541	429.781	4370.77	2980.87	1297.53	162.189	2139.82	1368.77	461.237
NCU07626	72.2903	366.232	216.564	166.41	49.8293	227.988	238.296	104.385
NCU07748	155.474	667.623	560.15	616.189	110.406	496.871	449.903	151.723
NCU07923	147.551	326.607	397.728	234.701	181.73	584.795	244.015	166.288
NCU07927	124.775	702.445	390.439	233.131	84.0258	453.932	386.04	133.516
NCU07977	48.5236	82.8525	61.4291	105.184	28.3343	41.9171	59.0974	30.3445
NCU08070	1155.65	3387.35	2302.03	1559.7	1083.54	1891.38	1295.38	804.737
NCU08095	1639.9	3398.15	6763.45	4393.39	1254.53	2619.31	6041.28	2374.16
NCU08167	1170.51	5431.04	3501.46	1694.72	1709.83	3219.44	1198.15	989.232
NCU08168	441.664	1573	1061.99	479.607	800.2	1172.66	323.129	405.403
NCU08425	129.726	145.292	309.228	262.96	203.225	97.125	203.028	84.9647
NCU08447	172.308	422.668	190.534	200.163	226.674	244.346	264.032	188.136
NCU08526	567.429	1159.94	706.955	364.219	240.353	564.347	346.006	120.164
NCU08557	30.6986	615.99	250.922	178.969	23.4491	290.353	122.961	76.4683
NCU08699	137.649	37373.7	19808.3	12516.1	283.343	29868.5	19533.6	3700.82
NCU08712	127.746	428.672	228.017	169.55	134.832	277.062	220.186	140.799
NCU08850	159.435	1723.09	2101.08	1455.3	61.5538	1071.44	1564.18	497.651
NCU08943	173.299	692.839	537.244	503.155	165.121	462.111	397.478	264.604
NCU09049	394.131	6504.52	6056.49	1836.79	162.189	1289.21	1132.38	393.265
NCU09050	205.978	993.029	665.309	431.725	248.169	510.162	558.566	231.832
NCU09057	3474.88	14141.4	8714.61	4394.96	1548.62	7511.34	7249.92	3074.51
NCU09193	268.365	309.796	362.328	628.748	192.478	117.572	216.373	279.17
NCU09230	486.226	1444.52	887.078	463.123	361.507	570.482	784.471	377.486
NCU09271	64.3681	199.326	90.5819	122.453	71.3243	97.125	151.556	100.744
NCU09277	105.96	225.743	219.687	231.561	93.7963	122.684	140.118	190.564
NCU09307	733.796	1831.16	471.651	416.025	551.053	505.05	373.648	390.838
NCU09319	750.631	3535.04	1099.48	887.783	890.088	1977.26	887.415	839.937
NCU09335	339.665	1388.08	1463.89	1277.9	246.215	2394.39	1946.4	741.621
NCU09337	154.483	384.244	154.093	175.045	292.136	219.809	180.152	211.198
NCU09451	199.046	405.857	253.005	236.271	122.131	235.145	392.712	335.004
NCU09532	1404.21	848.938	2895.5	2153.91	744.508	316.934	1090.44	1130.03
NCU09533	1139.81	797.305	3070.41	2423.94	728.875	307.733	1224.84	1035.36
NCU09534	1478.48	4273.51	8601.12	6684.67	786.521	2531.38	3337.1	2746.79
NCU09535	966.511	2771.36	2961.09	2149.2	648.758	1835.15	2115.12	1280.54
NCU09615	338.675	1664.25	1140.08	922.321	159.258	1291.25	889.321	415.113
NCU09617	340.656	1434.91	1019.31	665.641	161.212	909.908	373.648	213.626
NCU09630	40.6014	329.009	378.986	180.539	26.3802	202.429	217.326	168.716
NCU09631	66.3486	240.152	118.694	93.4095	44.9441	94.0579	60.0506	27.917
NCU09636	202.017	421.467	603.879	257.465	94.7733	259.682	157.275	37.6272
NCU09712	46.5431	145.292	48.9351	42.3875	54.7145	70.5434	38.1274	59.4753
NCU09829	395.121	2879.43	1119.26	775.534	328.287	1633.74	903.619	413.9
NCU09830	204.988	18819.5	3362.98	1321.08	311.677	12800.1	2561.21	727.055
NCU09865	42.5819	38.4244	23.9469	194.669	61.5538	26.5816	35.2678	74.0407
NCU09937	196.075	1051.87	554.944	292.788	179.776	423.261	248.781	199.06
NCU09975	1930.05	4682.97	2799.71	2532.26	1295.56	2518.09	1489.83	996.515
NCU09976	447.606	315.8	1282.72	1826.59	130.924	111.438	209.701	299.804
NCU09992	951.657	3069.15	2152.1	1823.45	802.154	1498.79	753.016	856.93
NCU10048	351.549	809.313	460.198	193.884	236.445	447.797	337.427	226.977
NCU10063	110.911	4744.21	1988.64	1230.02	122.131	4605.77	1815.82	748.903
NCU10239	219.842	458.691	406.057	208.798	237.422	209.586	203.028	133.516
NCU10291	285.2	1563.39	1080.74	354.799	135.809	611.376	502.328	174.785
NCU10603	1269.54	2603.25	1721.06	1681.37	468.004	1217.64	1006.56	838.723
NCU10697	97.0472	284.58	144.723	123.238	57.6456	114.505	52.4251	46.1237
NCU10852	2440.04	17226.1	10331.5	3861.97	751.347	11493.5	3347.58	1060.85
NCU10894	115.863	292.986	197.823	82.4201	19.5409	147.221	147.744	26.7032
NCU11172	756.572	1802.34	719.449	697.824	600.882	381.343	247.828	413.9
NCU11264	124.775	294.186	458.115	293.573	118.222	207.541	294.534	128.661
NCU11293	19.8056	108.069	86.4172	48.6671	13.6786	48.0513	57.1911	31.5583
NCU11395	1408.18	17934.6	16173.6	7727.08	698.587	8640.04	7751.29	3040.52
NCU11426	1597.32	7967.05	3704.49	2292.85	879.34	3862.51	1996.92	844.792
NCU11480	102.989	222.141	125.982	148.356	91.8422	115.528	52.4251	57.0478
NCU11571	16.8347	244.955	540.368	156.991	12.7016	74.6329	223.045	160.219
NCU11626	53.475	158.5	116.611	68.291	42.99	82.8118	79.1143	61.9029
NCU11938	122.794	285.781	158.258	87.9148	75.2324	161.534	79.1143	55.834
NCU11986	45.5528	45.6289	111.405	92.6245	48.8522	30.6711	59.0974	69.1856
NCU12021	177.26	667.623	217.605	199.378	212.019	211.63	92.4589	121.378
NCU12022	128.736	603.983	184.287	157.776	117.245	149.266	73.3952	53.4064
NCU12074	209.939	187.319	485.186	527.489	237.422	104.282	211.607	186.922
NCU12134	131.707	419.066	293.61	277.874	81.0947	237.189	235.437	106.813

## Sheet: Non-light ∆sub1 low
RNAseq reads of SUB1 affected non-light inducible genes
gene	wt dark	wt 30' light ind.	wt 60' light ind.	wt 120' light ind.	∆sub1 dark	∆sub1 30' light ind.	∆sub1 60' light ind.	∆sub1 120' light ind.
NCU09969	102.989	126.08	85.3761	84.775	0.977045	1.02237	0.953184	1.21378
NCU09968	237.667	226.944	199.905	195.453	1.95409	4.08947	0.953184	2.42756
NCU04034	746.669	238.951	288.405	258.25	25.4032	28.6263	9.53184	15.7792
NCU01066	2234.07	800.908	781.92	862.664	99.6585	64.4092	56.2379	65.5442
NCU07894	631.797	271.372	329.01	475.682	53.7375	25.5592	37.1742	37.6272
NCU08441	4697.88	6354.43	4826.87	5365.94	536.397	568.437	384.133	438.175
NCU09506	170.328	61.2388	69.7585	93.4095	8.7934	5.11184	11.4382	10.924
NCU02022	423.839	335.012	415.427	492.951	38.1047	41.9171	40.9869	53.4064
NCU01957	90.1153	56.4358	39.5645	47.8822	9.77045	4.08947	4.76592	6.06891
NCU06063	1089.31	575.165	739.232	952.934	126.039	74.6329	61.0038	94.675
NCU00716	8440.14	5890.93	3765.92	3308.58	1546.66	426.328	219.232	98.3163
NCU02486	82.1931	39.6251	24.9881	51.022	6.83931	2.04474	7.62547	7.28269
NCU05134	1381.44	1092.69	832.937	882.288	110.406	185.049	100.084	118.951
NCU07034	2293.48	1344.85	1076.57	918.396	254.032	195.272	136.305	109.24
NCU04928	2256.84	1111.9	1539.89	788.879	262.825	168.691	171.573	105.599
NCU04542	1848.85	920.984	633.032	617.759	138.74	160.512	88.6461	115.309
NCU00984	4889	6569.36	3832.55	1638.98	345.874	1125.63	467.06	190.564
NCU07053	1270.53	1245.19	1226.5	1018.87	210.065	110.416	163.948	135.944
NCU05574	116.853	61.2388	109.323	102.829	15.6327	8.17895	12.3914	18.2067
NCU09356	4436.44	1481.74	1437.86	1556.56	420.129	275.017	300.253	276.742
NCU08440	985.326	1579	1358.73	1616.22	212.019	156.422	183.011	243.97
NCU00701	1010.08	1964.45	1463.89	1819.52	197.363	403.836	169.667	146.868
NCU07311	3047.08	1122.71	1455.56	1702.56	275.527	253.547	324.083	229.405
NCU05830	676.36	420.266	549.739	408.176	77.1865	84.8566	63.8633	81.3234
NCU09490	265.394	164.504	243.634	276.304	46.8981	8.17895	32.4083	57.0478
NCU07063	1907.28	1163.54	1461.8	1033	258.917	259.682	168.714	161.433
NCU07819	143.59	60.0381	115.57	37.6778	23.4491	15.3355	8.57866	7.28269
NCU07095	189.143	80.451	113.488	134.227	29.3113	23.5145	15.2509	12.1378
NCU03121	1036.82	408.259	313.393	202.518	85.9799	117.572	61.0038	48.5513
NCU09909	371.354	111.671	219.687	160.131	59.5997	30.6711	29.5487	18.2067
NCU06132	27342.6	28832.7	21717.8	23660.1	6526.66	4370.62	2495.44	3040.52
NCU08397	8200.49	2106.13	4402.07	4311.75	1714.71	383.388	458.482	587.47
NCU00732	12769.6	4854.68	7810.87	7125.03	2230.59	674.763	882.649	1715.07
NCU05829	1071.48	1000.23	1145.29	620.898	139.717	220.832	148.697	151.723
NCU09906	6084.27	4046.56	3432.74	2857.23	970.205	1168.57	464.201	273.101
NCU07035	1938.96	920.984	777.755	700.964	259.894	266.838	143.931	110.454
NCU05230	144.581	96.0609	93.7054	98.9042	19.5409	22.4921	17.1573	20.6343
NCU08891	4746.4	5271.34	3414	2609.97	1142.17	950.803	587.162	337.431
NCU01065	1365.59	608.786	893.325	1139.75	370.3	124.729	139.165	126.233
NCU06991	273.317	96.0609	97.8701	60.4414	26.3802	36.8053	17.1573	20.6343
NCU00180	963.54	618.392	508.092	343.81	103.567	104.282	155.369	105.599
NCU02061	184.192	159.701	174.917	264.529	44.9441	29.6487	29.5487	47.3375
NCU00845	257.472	129.682	194.699	298.282	57.6456	39.8724	24.7828	49.7651
NCU06133	377.296	617.191	400.851	421.52	123.108	88.9461	51.472	93.4612
NCU09470	116.853	74.4472	41.6469	47.8822	9.77045	24.5368	15.2509	6.06891
NCU02051	1528.99	1011.04	688.214	572.231	249.146	233.1	162.041	129.875
NCU09904	1186.35	1036.26	633.032	481.962	256.963	264.793	105.803	58.2615
NCU09293	203.007	128.481	157.217	120.883	52.7604	28.6263	27.6423	19.4205
NCU06480	50.5042	44.4282	49.9762	44.7424	7.81636	13.2908	5.71911	13.3516
NCU08439	4455.26	5004.77	4237.57	4906.75	1169.52	736.105	713.935	1357.01
NCU06061	2461.83	906.575	1873.07	2161.76	562.778	287.286	320.27	418.755
NCU09505	774.397	426.27	465.404	338.315	142.649	95.0803	71.4888	126.233
NCU11309	30.6986	61.2388	43.7292	53.3769	4.88522	11.2461	13.3446	12.1378
NCU09357	3172.85	1410.89	1115.09	1347.77	370.3	545.945	408.916	243.97
NCU08223	1705.26	599.18	408.139	264.529	273.572	230.033	122.008	38.841
NCU07073	344.617	416.664	291.528	361.864	85.9799	92.0132	67.6761	71.6131
NCU00873	528.808	511.524	390.439	689.189	125.062	119.617	108.663	122.592
NCU04265	1421.05	2036.49	2542.54	1457.66	251.1	271.95	210.654	943.109
NCU00179	108.931	102.065	93.7054	77.7104	19.5409	19.425	29.5487	18.2067
NCU08171	16171.2	8109.94	9926.53	10135.3	3814.38	2172.53	2464.93	1761.2
NCU09103	119.824	74.4472	84.3349	149.141	25.4032	24.5368	21.9232	27.917
NCU04130	1313.11	1657.05	1515.95	1570.69	475.821	317.957	410.822	223.336
NCU09564	86.1542	100.864	92.6643	105.969	12.7016	24.5368	31.4551	23.0619
NCU00871	38.6208	40.8259	53.0997	76.1405	11.7245	14.3132	14.2978	9.71026
NCU04544	1780.52	1487.74	566.397	547.113	257.94	427.35	164.901	217.267
NCU05046	8932.31	4709.39	7043.53	10812.7	2381.06	1092.91	1676.65	2642.4
NCU08325	86.1542	51.6327	44.7704	43.9574	17.5868	17.3803	14.2978	9.71026
NCU11534	1640.89	2014.88	919.354	485.101	371.277	626.712	196.356	131.088
NCU02071	125.765	206.531	122.858	97.3343	50.8063	33.7382	29.5487	32.7721
NCU06062	1298.25	486.308	821.484	1327.36	417.198	145.176	183.011	301.018
NCU09197	193.104	214.936	171.793	184.464	47.8752	66.4539	42.8933	46.1237
NCU08355	754.592	479.104	574.727	266.099	152.419	104.282	143.931	156.578
NCU08183	1916.19	1888.8	1724.18	1387.01	476.798	497.893	565.238	360.493
NCU00947	184.192	48.0304	102.035	44.7424	21.495	17.3803	17.1573	48.5513
NCU08489	393.14	202.929	218.646	261.39	72.3013	79.7447	75.3016	71.6131
NCU11291	2550.96	1968.05	2189.58	1934.91	875.432	654.316	558.566	325.294
NCU05236	467.411	308.596	168.67	274.734	185.638	40.8947	38.1274	77.682
NCU04931	14944.3	5420.24	7986.83	6200.35	3963.87	1617.39	2377.24	1742.99
NCU03788	23220	8333.28	1167.15	1263.78	5903.3	2795.16	610.038	241.543
NCU00876	2636.12	1337.65	1277.52	1733.96	1015.15	354.762	264.985	332.576
NCU11347	82.1931	50.432	73.9232	157.776	30.2884	21.4697	23.8296	27.917
NCU07116	157.454	211.334	121.817	137.367	67.4161	51.1184	42.8933	19.4205
NCU00031	59.4167	37.2236	15.6176	62.0113	20.5179	8.17895	9.53184	12.1378
NCU08125	94.0764	68.4434	63.5115	69.0759	25.4032	9.20132	22.8764	27.917
NCU05298	2093.45	632.801	653.856	1093.44	525.65	395.657	204.935	186.922
NCU02042	180.231	118.875	125.982	199.378	42.99	52.1408	44.7997	44.9099
NCU00787	71.3	61.2388	41.6469	90.2697	34.1966	18.4026	14.2978	12.1378
NCU09823	571.39	112.872	176.999	146.001	140.694	57.2526	63.8633	41.2686
NCU01209	388.189	81.6518	137.435	138.937	97.7045	43.9618	50.5188	33.9859
NCU06294	7416.19	8541.01	6241.82	3015.01	851.006	3377.91	2689.89	752.545
NCU05309	4877.12	2540.81	1791.86	1596.6	837.327	1157.32	743.484	568.05
NCU07205	7537	1954.84	3151.63	5913.06	3633.63	820.962	559.519	717.345
NCU01376	392.15	283.38	289.446	373.638	137.763	101.214	92.4589	83.751
NCU09559	932.842	901.772	1570.09	1411.35	443.578	418.149	347.912	296.163
NCU02321	313.918	449.085	425.839	401.111	84.0258	164.601	155.369	95.8888
NCU05277	817.969	918.582	1263.98	498.446	240.353	475.401	244.015	152.937
NCU04917	252.521	74.4472	71.8408	117.743	69.3702	22.4921	22.8764	49.7651
NCU07117	5306.9	4936.33	3874.2	4550.38	2101.62	1458.92	1152.4	1259.91
NCU05518	329.763	259.364	397.728	383.842	119.199	105.304	102.944	111.668
NCU03756	1159.62	1177.95	1357.69	1327.36	426.968	424.283	394.618	381.128
NCU05788	480.285	277.376	201.987	280.228	144.603	87.9237	82.927	87.3923
NCU04480	346.597	158.5	189.493	355.584	127.016	78.7224	76.2547	59.4753
NCU09856	987.307	284.58	434.169	464.693	267.71	123.707	173.48	144.44
NCU07036	526.828	178.913	265.499	114.603	108.452	82.8118	100.084	64.3304
NCU04667	2651.96	4436.81	4180.3	4241.89	595.02	1024.41	2004.55	1509.94
NCU00730	373.335	270.171	265.499	344.595	104.544	87.9237	72.442	152.937
NCU00263	1667.63	1007.44	1892.85	1781.06	412.313	558.213	644.353	502.506
NCU09171	95.0667	30.019	14.5764	28.2583	28.3343	18.4026	7.62547	2.42756
NCU02098	3187.7	3411.36	2289.54	1821.88	901.812	1333.17	848.334	563.195
NCU02767	1503.24	1018.25	955.795	1196.27	410.359	368.053	331.708	481.871
NCU07129	2964.89	1182.75	1684.62	1774.78	851.983	514.251	561.426	666.366
NCU05138	641.7	416.664	442.498	327.326	191.501	236.167	111.523	91.0336
NCU03776	3037.18	3727.16	4407.28	2185.31	1112.85	1534.57	1430.73	605.677
NCU01038	48.5236	37.2236	40.6057	58.8715	42.0129	12.2684	3.81274	7.28269
NCU07610	91.1056	52.8335	68.7173	25.9035	22.472	20.4474	16.2041	25.4894
NCU09915	2583.63	1235.58	1247.32	1317.15	748.416	605.242	447.043	495.223
NCU07033	2097.41	1272.81	1086.98	740.211	655.597	597.063	388.899	234.26
NCU11676	277.278	111.671	173.876	112.248	65.462	61.3421	50.5188	66.758
NCU12029	51.4944	50.432	40.6057	24.3336	12.7016	11.2461	26.6892	9.71026
NCU04887	1161.6	631.6	641.362	478.037	405.474	299.554	188.73	160.219
NCU06650	452.557	361.429	410.222	796.728	153.396	112.461	192.543	273.101
NCU02019	503.061	441.88	500.803	379.918	211.042	151.311	176.339	125.02
NCU11686	81.2028	32.4206	92.6643	67.506	26.3802	19.425	20.9701	32.7721
NCU01195	8473.81	3081.15	6513.57	5467.99	3397.18	1020.32	1766.25	2389.94
NCU07736	4279.98	982.223	1576.33	1274.76	1752.82	492.782	383.18	335.004
NCU00844	71.3	57.6365	57.2644	73.0007	18.5638	29.6487	11.4382	35.1997
NCU00937	217.861	142.891	271.746	299.852	95.7504	51.1184	81.9738	112.882
NCU07485	208.949	170.508	170.752	221.357	74.2554	66.4539	65.7697	77.682
NCU01210	177.26	66.0419	42.688	87.1299	51.7834	38.85	24.7828	23.0619
NCU11295	1683.47	1242.79	1169.24	1573.05	979.976	617.511	199.216	332.576
NCU02084	977.404	1231.98	791.29	457.628	219.835	671.696	295.487	117.737
NCU10276	1133.87	1113.11	1269.19	1388.58	390.818	525.497	570.004	367.776
NCU07192	9431.41	15398.6	6280.35	5183.83	5105.06	3662.12	2484	2489.47
NCU01430	1597.32	1144.33	2292.66	2362.71	915.491	381.343	710.122	859.358
NCU03600	30658	49838.8	33289.4	27704.9	16846.2	16807.7	11441.1	9831.63
NCU03654	1770.62	1158.73	1012.02	1080.88	631.171	740.195	355.538	224.55
NCU02085	81.2028	111.671	63.5115	47.0972	21.495	60.3197	18.1105	19.4205
NCU04997	145.571	217.338	203.028	237.056	52.7604	64.4092	81.0207	117.737
NCU05257	3466.96	2412.33	3428.58	2690.82	1828.05	1078.6	1114.27	702.78
NCU08189	75.2611	50.432	57.2644	70.6458	38.1047	15.3355	27.6423	19.4205
NCU02020	3773.95	2926.25	2307.24	1865.05	1459.7	1166.52	928.402	762.255
NCU09556	130.717	196.925	120.776	104.399	57.6456	97.125	33.3615	31.5583
NCU06918	713.99	411.861	485.186	556.532	278.458	235.145	176.339	172.357
NCU12014	36.6403	48.0304	70.7997	63.5813	25.4032	18.4026	22.8764	20.6343
NCU00175	7667.72	3418.57	2013.63	1983.58	3233.04	1865.82	635.774	281.597
NCU02915	720.922	199.326	521.627	427.015	273.572	130.863	167.76	174.785
NCU09278	553.565	582.369	548.697	343.025	198.34	278.084	201.122	134.73
NCU05384	721.913	1436.11	1162.99	904.267	325.356	613.421	377.461	377.486
NCU06614	126.756	112.872	143.682	87.1299	40.0588	54.1855	40.9869	53.4064
NCU07107	112.892	64.8411	73.9232	138.937	58.6227	22.4921	34.3146	41.2686
NCU03863	419.878	710.851	391.48	296.713	294.09	166.646	94.3652	175.998
NCU06731	153.493	87.6556	133.27	184.464	47.8752	55.2079	47.6592	74.0407
NCU08746	160.425	195.724	132.229	134.227	72.3013	87.9237	45.7528	44.9099
NCU06376	204.988	210.133	307.146	364.219	140.694	79.7447	147.744	71.6131
NCU09042	375.315	300.19	310.269	262.175	166.098	134.953	120.101	89.8199
NCU00874	553.565	564.358	441.457	600.49	212.996	302.621	201.122	172.357
NCU09214	47.5333	28.8183	47.8939	47.8822	14.6557	26.5816	15.2509	14.5654
NCU06824	1316.08	1322.04	857.925	949.009	327.31	846.521	298.347	364.135
NCU09874	3390.71	2735.33	3434.82	3169.64	1126.53	1041.79	1898.74	1198
NCU07046	118.833	102.065	115.57	50.237	41.0359	40.8947	29.5487	48.5513
NCU01289	860.551	1054.27	761.096	715.093	721.059	247.413	153.463	281.597
NCU09569	106.95	128.481	107.241	108.324	62.5309	61.3421	43.8465	19.4205
NCU08851	338.675	543.945	312.351	184.464	111.383	208.563	130.586	122.592
NCU11405	247.569	112.872	146.805	165.625	78.1636	49.0737	93.4121	60.6891
NCU05883	63.3778	94.8601	79.129	59.6565	19.5409	50.0961	40.0337	14.5654
NCU09075	36.6403	46.8297	54.1409	33.753	23.4491	22.4921	12.3914	13.3516
NCU06302	274.307	324.206	256.128	245.691	162.189	138.02	101.991	58.2615
NCU05256	243.608	234.148	276.952	309.272	131.901	107.349	70.5356	140.799
NCU06296	1230.92	660.419	658.02	507.08	298.976	423.261	337.427	235.474
NCU05448	110.911	30.019	62.4703	85.56	36.1507	18.4026	26.6892	41.2686
NCU04907	4490.91	1404.89	2030.28	3088.01	1943.34	653.293	769.22	1306.03
NCU06117	1000.18	1201.96	825.649	620.113	289.205	592.974	320.27	347.142
NCU06079	631.797	678.43	739.232	735.502	358.575	298.532	303.113	224.55
NCU08749	254.501	170.508	219.687	199.378	155.35	69.5211	61.957	72.8269
NCU07037	519.896	259.364	260.293	94.1944	151.442	153.355	100.084	78.8958
NCU05089	1045.73	1693.07	884.996	716.663	541.283	759.62	301.206	250.039
NCU11621	236.676	217.338	267.581	284.938	118.222	76.6776	105.803	129.875
NCU11598	366.403	325.406	304.022	269.239	119.199	234.122	109.616	78.8958
NCU06120	914.026	587.172	589.303	502.37	470.935	269.905	181.105	189.35
NCU01055	121.804	123.678	109.323	135.797	51.7834	47.0289	64.8165	47.3375
NCU08170	2013.23	937.794	1756.46	1331.28	1112.85	553.101	580.489	350.783
NCU08225	1499.28	1165.94	1303.55	1075.39	830.488	520.386	492.796	326.507
NCU03518	145.571	99.6632	70.7997	102.044	40.0588	67.4763	34.3146	38.841
NCU00250	106.95	153.697	72.882	126.378	35.1736	44.9842	49.5656	69.1856
NCU00995	2852.99	2037.69	2280.17	1836.01	1411.83	663.517	711.075	1110.61
NCU00796	1333.9	1663.05	1170.28	1301.45	746.462	633.868	475.639	514.644
NCU02703	246.579	369.834	191.576	224.497	78.1636	189.138	103.897	76.4683
NCU07287	26487	21882.7	21730.3	18360.9	7228.18	10206.3	14892.6	6040.99
NCU10009	701.117	381.842	499.762	640.522	244.261	231.055	248.781	240.329
NCU04879	178.25	76.8487	97.8701	91.0546	40.0588	23.5145	51.472	77.682
NCU08384	325.801	158.5	196.781	198.593	146.557	80.7671	80.0675	75.2545
NCU07938	218.851	180.114	135.352	135.012	122.131	53.1632	61.0038	57.0478
NCU06123	1834.98	1421.7	1446.19	1714.34	741.577	760.642	814.019	502.506
NCU10039	93.0861	106.868	84.3349	98.1192	40.0588	46.0066	25.736	57.0478
NCU00437	105.96	100.864	91.6231	105.184	46.8981	44.9842	42.8933	43.6962
NCU00321	1433.92	2143.36	1030.76	821.847	800.2	494.826	477.545	631.167
NCU04906	359.471	195.724	306.104	284.938	132.878	84.8566	149.65	140.799
NCU07802	2880.72	1817.95	1209.84	1095.8	862.73	1150.16	531.877	561.981
NCU06072	48.5236	45.6289	27.0705	41.6025	21.495	14.3132	21.9232	14.5654
NCU09761	221.822	123.678	167.629	133.442	130.924	75.6553	55.2847	25.4894
NCU07582	254.501	284.58	181.164	235.486	92.8192	169.713	99.1312	63.1167
NCU08748	1158.63	911.378	1186.94	897.987	635.079	419.171	468.013	325.294
NCU01176	581.293	401.054	411.263	402.681	195.409	190.161	225.905	190.564
NCU03433	80.2125	68.4434	91.6231	58.8715	30.2884	40.8947	41.9401	20.6343
NCU02142	184.192	202.929	143.682	105.184	82.0717	102.237	63.8633	36.4135
NCU02100	846.688	569.161	696.544	797.513	350.759	307.733	330.755	314.37
NCU11624	201.026	383.043	330.051	254.325	141.671	197.317	124.867	61.9029
NCU05835	502.071	790.101	306.104	296.713	278.458	169.713	165.854	239.115
NCU03378	731.815	644.809	732.985	761.405	313.631	340.449	375.555	263.391
NCU01998	916.007	640.006	844.39	1034.57	354.667	338.404	439.418	415.113
NCU09705	492.168	480.304	591.385	579.296	240.353	208.563	264.032	253.68
NCU07074	226.774	297.789	235.305	233.916	120.176	152.333	93.4121	83.751
NCU01860	212.91	277.376	243.634	266.099	107.475	127.796	90.5525	127.447
NCU04205	198.056	92.4586	84.3349	155.421	75.2324	86.9013	40.9869	37.6272
NCU07067	322.831	288.183	336.298	565.952	135.809	157.445	210.654	184.495
NCU00461	5791.14	5338.58	9269.55	5697.98	2094.78	2882.06	3787	3114.56
NCU01386	610.011	458.691	496.639	491.381	265.756	287.286	227.811	157.792
NCU09062	93.0861	184.917	173.876	126.378	52.7604	81.7895	77.2079	52.1926
NCU06557	2693.56	2575.63	2318.69	1822.66	1281.88	1220.71	1080.91	712.49
NCU00797	199.046	166.906	208.234	173.475	84.0258	107.349	71.4888	78.8958
NCU07503	926.9	944.999	996.401	722.942	534.443	483.58	400.337	224.55
NCU05341	560.497	755.279	620.538	732.362	387.887	413.037	230.671	190.564
NCU09287	177.26	51.6327	90.5819	138.937	83.0488	27.6039	44.7997	54.6202
NCU02895	475.333	298.99	403.975	372.068	150.465	152.333	145.837	262.177
NCU06513	53.475	61.2388	53.0997	54.9468	26.3802	26.5816	28.5955	20.6343
NCU10687	2849.03	2863.82	1957.4	2942.01	1388.38	1315.79	858.819	1318.17
NCU06965	65.3583	57.6365	82.2525	34.538	20.5179	30.6711	27.6423	31.5583
NCU09416	53.475	34.8221	60.3879	52.5919	26.3802	13.2908	32.4083	20.6343
NCU05188	2294.47	860.946	1034.92	2187.67	839.281	511.184	772.079	825.372
NCU09245	303.025	589.574	226.975	144.431	155.35	241.279	110.569	78.8958
NCU09231	129.726	118.875	215.522	238.626	53.7375	32.7158	44.7997	195.419
NCU08174	474.343	409.46	547.656	390.907	174.891	213.675	220.186	239.115
NCU03180	67.3389	39.6251	51.0174	57.3016	33.2195	22.4921	23.8296	20.6343
NCU05699	124.775	61.2388	115.57	43.9574	48.8522	41.9171	32.4083	37.6272
NCU02903	3365.95	2331.88	4474.96	5480.55	1443.09	1941.48	2471.61	1440.76
NCU05170	90.1153	60.0381	103.076	76.9255	39.0818	15.3355	35.2678	64.3304
NCU00955	2716.33	2628.47	2851.77	2041.66	1193.95	1453.81	1269.64	861.785
NCU08319	1285.38	1066.28	1834.54	1725.33	490.476	668.629	900.759	702.78
NCU09236	63.3778	69.6441	59.3468	86.3449	50.8063	41.9171	21.9232	15.7792
NCU07905	103.979	86.4548	67.6761	83.2051	49.8293	51.1184	45.7528	13.3516
NCU08147	3152.05	1661.85	1702.32	1802.25	1613.1	963.071	844.521	490.368
NCU05381	319.86	290.584	212.399	207.228	159.258	135.975	93.4121	95.8888
NCU03789	7083.46	1526.17	393.563	477.252	3021.02	976.362	278.33	186.922
NCU00869	622.885	539.142	408.139	433.294	324.379	292.397	186.824	139.585
NCU06747	321.84	196.925	226.975	256.68	102.59	130.863	99.1312	139.585
NCU00247	78.2319	122.478	76.0055	83.9901	29.3113	70.5434	36.221	33.9859
NCU09504	393.14	255.762	222.811	178.969	180.753	102.237	81.9738	131.088
NCU08190	978.394	664.021	782.961	813.212	437.716	277.062	461.341	353.211
NCU00834	214.89	188.519	163.464	179.754	83.0488	102.237	83.8802	84.9647
NCU04942	142.6	219.739	254.046	117.743	68.3931	76.6776	115.335	88.6061
NCU08655	186.172	99.6632	144.723	160.916	69.3702	62.3645	68.6293	81.3234
NCU00878	10475.2	9526.84	11158.2	13370.9	10941.9	3867.62	2078.89	4358.69
NCU03253	4972.18	1765.12	2816.37	2511.07	2245.25	1184.92	1214.36	1117.89
NCU11749	119.824	85.254	113.488	134.227	46.8981	60.3197	60.0506	49.7651
NCU06419	6460.57	11277.5	4609.27	3438.88	3379.6	4712.1	2385.82	1902
NCU07652	59.4167	55.235	77.0467	63.5813	33.2195	35.7829	30.5019	23.0619
NCU08957	10614.8	7771.33	7373.58	7245.12	3675.64	4794.91	4483.78	2926.43
NCU04555	154.483	160.902	122.858	125.593	99.6585	81.7895	48.6124	42.4824
NCU03323	986.317	983.423	1371.22	1076.17	389.841	642.047	713.935	389.624
NCU11684	160.425	86.4548	121.817	83.9901	61.5538	40.8947	58.1442	58.2615
NCU11508	60.4069	68.4434	68.7173	40.8176	30.2884	34.7605	38.1274	12.1378
NCU00715	495.139	156.099	235.305	390.122	292.136	87.9237	129.633	108.027
NCU04494	318.869	309.796	191.576	374.423	158.281	116.55	137.259	167.502
NCU06109	1114.06	1048.26	1339.99	1064.4	607.722	576.616	690.105	344.714
NCU07065	135.668	169.307	173.876	131.872	75.2324	80.7671	75.3016	65.5442
NCU03753	48524.6	56594.3	59308.3	50254.3	23106.1	25463.1	26739.7	29056.7
NCU06324	359.471	271.372	333.175	275.519	170.983	157.445	154.416	120.164
NCU08412	131.707	114.072	110.364	147.571	72.3013	51.1184	34.3146	87.3923
NCU04952	332.733	171.709	213.44	215.077	149.488	103.259	99.1312	103.171
NCU05598	6155.57	3603.48	4599.9	5110.83	3904.27	2257.39	2309.57	1042.64
NCU10038	145.571	142.891	161.382	189.959	84.0258	59.2974	84.8334	84.9647
NCU05597	246.579	152.497	184.287	169.55	118.222	115.528	74.3484	60.6891
NCU00017	217.861	262.967	167.629	211.153	91.8422	143.132	108.663	78.8958
NCU05183	598.128	331.41	253.005	402.681	299.953	282.174	122.008	76.4683
NCU00397	2671.77	1579	2079.22	1861.91	1282.86	781.089	1060.89	922.474
NCU04816	596.147	444.282	355.039	346.165	470.935	173.803	107.71	109.24
NCU03768	1529.98	781.695	1484.71	835.976	622.377	485.625	584.302	599.608
NCU05131	557.526	551.149	263.416	190.744	153.396	361.918	124.867	133.516
NCU04421	487.217	916.181	456.033	301.422	185.638	507.095	204.935	172.357
NCU07737	4326.52	1829.96	2394.69	2693.96	2131.91	987.608	1575.61	875.137
NCU07817	39356.6	33291.1	25383.8	24750.4	22541.4	23979.7	10070.4	4262.8
NCU00830	64459.2	22616.3	23085.9	29026	35615.2	17210.5	7002.09	9165.27
NCU05801	750.631	429.872	550.78	574.586	373.231	279.107	260.219	230.619
NCU04935	53.475	63.6403	71.8408	31.3981	28.3343	34.7605	30.5019	15.7792
NCU09252	1377.48	1545.38	1035.97	821.847	552.03	912.975	521.392	392.052
NCU09764	73.2806	123.678	111.405	113.033	39.0818	39.8724	52.4251	78.8958
NCU04510	6009.01	6909.18	9687.06	11264.9	3960.94	4058.8	5996.48	2921.57
NCU05164	2347.95	2253.83	3844.01	3179.85	1272.11	1054.06	2189.46	1324.24
NCU09441	124.775	152.497	123.899	102.044	49.8293	84.8566	85.7866	32.7721
NCU00875	188.153	112.872	130.146	211.938	90.8651	70.5434	72.442	91.0336
NCU05037	112.892	74.4472	118.694	167.98	59.5997	41.9171	64.8165	74.0407
NCU05628	71.3	87.6556	68.7173	83.2051	34.1966	35.7829	40.9869	47.3375
NCU06558	1151.69	1370.07	1191.1	819.492	638.01	762.687	503.281	404.189
NCU03928	2474.7	2213	1815.8	1787.34	1396.2	1204.35	856.913	768.324
NCU07539	985.326	964.211	373.781	370.498	469.958	433.484	146.79	322.866
NCU12073	122.794	80.451	89.5407	74.5706	46.8981	48.0513	42.8933	49.7651
NCU09978	114.872	100.864	113.488	96.5493	63.5079	60.3197	46.706	47.3375
NCU03652	361.451	210.133	221.77	263.744	156.327	142.109	124.867	117.737
NCU07017	2447.97	1689.47	1014.1	1094.23	1050.32	913.997	546.175	689.428
NCU04603	4534.48	3992.53	8820.8	5415.4	2803.14	4010.75	2926.28	1922.63
NCU01944	388.189	243.755	348.792	419.165	138.74	144.154	208.747	225.763
NCU03426	1121.98	702.445	730.902	808.502	610.653	338.404	445.137	331.362
NCU09669	138.639	120.076	85.3761	105.184	56.6686	65.4316	64.8165	43.6962
NCU02811	7863.8	8330.88	5065.3	4161.04	4480.73	3154.01	2600.29	2818.4
NCU03171	1741.9	1254.8	1433.69	1265.35	889.111	851.633	647.212	540.133
NCU01565	5461.38	7946.64	7752.56	5650.88	3771.39	4662	3387.62	1967.54
NCU01270	233.706	213.735	216.564	311.627	127.993	119.617	122.008	132.302
NCU07477	615.953	445.482	474.774	507.865	314.608	245.368	292.628	202.702
NCU05242	1625.05	911.378	1488.88	1076.17	860.776	605.242	689.152	491.582
NCU11783	113.882	121.277	77.0467	93.4095	55.6915	42.9395	46.706	65.5442
NCU09027	151.513	54.0343	98.9113	130.302	79.1406	41.9171	50.5188	54.6202
NCU04949	900.163	407.058	362.328	408.961	397.657	322.046	219.232	144.44
NCU05114	85.1639	87.6556	69.7585	72.2157	44.9441	43.9618	45.7528	30.3445
NCU08371	164.386	124.879	88.4996	208.798	100.636	62.3645	55.2847	89.8199
NCU00868	870.454	1018.25	1438.9	981.192	449.441	758.597	687.246	368.99
NCU03775	176.269	240.152	281.116	254.325	115.291	155.4	154.416	76.4683
NCU11531	134.678	67.2426	95.7878	148.356	114.314	34.7605	40.0337	46.1237
NCU04912	332.733	441.88	314.434	195.453	122.131	230.033	190.637	135.944
NCU08148	2621.27	2078.52	3332.79	2620.18	1196.88	1494.7	1748.14	1196.79
NCU04410	2859.92	3272.07	1741.88	1314.01	917.445	2625.44	937.933	394.479
NCU07853	3369.92	1227.18	1281.68	1825.8	1984.38	818.917	329.802	972.239
NCU09347	2395.48	1436.11	2009.46	2007.13	1499.76	989.653	903.619	788.958
NCU05994	706.068	557.153	656.979	676.63	371.277	283.196	342.193	387.196
NCU05315	1674.56	1083.09	1059.91	1108.35	985.838	790.291	508.047	345.928
NCU01838	3334.27	4099.4	5422.42	6544.16	2383.01	2419.95	3449.57	2116.84
NCU04298	338.675	236.55	634.073	474.897	211.042	151.311	305.019	233.046
NCU06235	416.907	271.372	327.969	355.584	195.409	158.467	199.216	180.854
NCU04951	25497.7	17589.9	15820.6	12892.9	15030.9	8276.07	6335.82	8809.63
NCU04996	534.75	1049.47	836.061	411.316	381.047	431.439	292.628	411.472
NCU01660	170.328	134.485	116.611	132.657	92.8192	73.6105	64.8165	65.5442
NCU09419	308.967	450.285	443.539	357.154	179.776	197.317	288.815	169.929
NCU05828	2462.82	1293.22	1234.83	1509.47	1409.88	742.239	675.808	655.442
NCU00130	170.328	94.8601	135.352	152.281	73.2783	68.4987	69.5825	84.9647
NCU12057	237.667	164.504	228.017	180.539	158.281	119.617	83.8802	72.8269
NCU00870	389.179	226.944	215.522	231.561	178.799	125.751	106.757	159.005
NCU11975	185.182	134.485	78.0879	110.678	106.498	79.7447	34.3146	52.1926
NCU05563	509.003	301.391	449.786	553.392	444.555	159.489	143.931	225.763
NCU02086	910.065	728.862	516.421	396.402	518.811	235.145	233.53	383.555
NCU02195	269.356	158.5	139.517	142.862	181.73	85.8789	45.7528	69.1856
NCU01769	840.746	272.573	378.986	545.543	360.529	187.093	331.708	218.481
NCU06698	13659.9	10487.4	9463.21	7848.75	5304.38	5010.63	8013.42	4023.69
NCU04692	697.156	485.107	578.891	412.101	352.713	284.218	285.955	248.825
NCU01961	101.999	147.694	156.176	177.4	62.5309	95.0803	81.9738	75.2545
NCU02334	114.872	151.296	86.4172	108.324	70.3472	70.5434	71.4888	36.4135
NCU09659	1449.77	737.267	1564.88	1537.72	655.597	554.124	801.628	844.792
NCU02478	964.531	615.99	472.692	336.745	330.241	557.191	226.858	178.426
NCU04645	1601.28	2018.48	1257.74	1003.17	942.848	839.364	669.135	729.483
NCU07191	2846.06	2550.42	2204.16	2036.95	1625.8	1335.21	1323.02	949.177
NCU03107	1670.6	2029.29	1613.82	1058.12	1183.2	900.707	986.546	390.838
NCU00990	190.133	151.296	286.322	295.928	85.9799	102.237	166.807	146.868
NCU03494	239.647	386.645	150.97	147.571	123.108	147.221	107.71	125.02
NCU00835	627.836	593.176	412.304	286.508	322.425	326.136	212.56	184.495
NCU08762	3328.32	2182.98	3746.13	5519.01	2635.09	1394.51	1960.7	2071.93
NCU07111	262.424	192.122	384.192	187.604	147.534	113.483	125.82	173.571
NCU10675	289.161	576.365	330.051	293.573	158.281	283.196	197.309	174.785
NCU02033	897.192	607.585	802.743	820.277	506.109	344.538	406.057	452.741
NCU07068	544.653	359.028	438.333	401.111	280.412	202.429	225.905	243.97
NCU12060	1027.91	716.854	771.508	726.867	595.02	513.229	432.746	231.832
NCU08435	1849.84	701.244	1467.01	1737.1	857.845	531.632	1092.35	665.153
NCU04557	997.21	730.063	686.132	660.931	510.994	537.766	364.116	275.529
NCU03462	948.686	377.039	788.167	825.771	475.821	281.151	445.137	412.686
NCU07705	1116.04	1253.59	1346.23	1194.7	713.243	611.376	768.267	605.677
NCU08117	227.764	159.701	222.811	237.841	78.1636	53.1632	116.288	218.481
NCU07546	900.163	1546.58	856.884	658.576	356.621	992.72	444.184	384.769
NCU06400	170.328	187.319	292.569	176.615	107.475	125.751	157.275	64.3304
NCU00881	4036.37	4119.81	2533.17	2833.68	2560.83	1535.6	1682.37	1664.1
NCU00829	71171.3	26231.8	26047	29614.7	39992.4	21095.5	10043.7	13161
NCU04249	5688.16	8244.43	8126.34	6687.02	3084.53	4213.18	4947.03	3589.15
NCU06121	188.153	94.8601	80.1702	87.1299	118.222	63.3868	35.2678	31.5583
NCU09024	2900.52	2184.18	2156.27	2675.12	1899.37	1046.91	1205.78	1326.66
NCU04880	289.161	146.493	150.97	137.367	95.7504	79.7447	104.85	120.164
NCU05854	529.799	910.177	835.02	857.169	406.451	602.175	386.993	338.645
NCU06860	464.44	300.19	316.516	375.993	260.871	155.4	244.968	145.654
NCU04556	224.793	146.493	83.2937	83.2051	119.199	100.192	39.0806	40.0548
NCU12059	418.888	325.406	305.063	302.207	239.376	237.189	195.403	78.8958
NCU08696	563.468	725.26	615.332	456.058	243.284	490.737	351.725	225.763
NCU01882	1310.14	862.146	1117.18	988.257	638.987	740.195	615.757	385.983
NCU01135	818.96	582.369	722.573	660.931	401.565	428.372	429.886	291.308
NCU02343	1764.68	1332.84	2015.71	2358.79	1208.6	928.311	1215.31	812.02
NCU06130	357.49	474.301	268.622	323.401	168.052	247.413	142.978	235.474
NCU00905	1510.17	2112.14	1168.19	856.385	758.187	890.483	744.437	756.186
NCU06341	1875.59	166.906	830.855	736.287	769.911	211.63	447.997	585.043
NCU03370	16328.7	7890.2	13025.1	18225.1	7145.13	4230.56	7646.44	11950.9
NCU05502	484.246	439.479	418.551	423.875	213.973	287.286	285.955	199.06
NCU11738	124.775	177.713	88.4996	65.1512	63.5079	108.371	47.6592	35.1997
NCU11324	2248.92	2620.06	1855.37	1125.62	814.855	1802.44	1058.99	708.849
NCU05394	703.097	916.181	547.656	452.133	436.739	472.334	314.551	240.329
NCU04161	715.971	698.843	674.679	590.285	372.254	453.932	404.15	269.46
NCU09599	1247.75	1175.55	1402.46	1299.1	796.291	687.032	715.841	673.649
NCU10570	338.675	301.391	249.881	202.518	170.006	227.988	128.68	86.1785
NCU08697	122.794	162.103	154.093	116.173	50.8063	149.266	84.8334	26.7032
NCU01886	9868.12	11306.4	6036.71	4685.39	4991.72	6831.47	3510.58	2603.56
NCU05259	19865	14852.2	13122.9	16477.7	11536.9	7817.03	8507.17	8359.32
NCU01906	764.494	543.945	1094.27	1147.6	476.798	312.845	632.914	578.974
NCU08880	509.993	755.279	914.149	529.059	214.95	400.768	608.132	303.445
NCU10400	1536.91	1929.62	1496.16	1449.81	715.197	1382.24	933.167	586.257
NCU09511	272.326	225.743	289.446	301.422	156.327	123.707	180.152	154.15
NCU08229	1915.2	1506.96	1124.47	832.836	879.34	1082.69	626.242	450.313
NCU11306	489.197	491.111	364.41	346.165	286.274	305.688	194.45	168.716
NCU10016	258.463	228.145	168.67	150.711	145.58	140.064	102.944	66.758
NCU11129	3843.27	3000.7	3441.07	2674.34	2379.1	2052.92	1735.75	1170.09
NCU02244	331.743	288.183	153.052	116.173	110.406	210.608	94.3652	88.6061
NCU05875	185.182	164.504	127.023	106.754	96.7274	121.662	76.2547	36.4135
NCU11053	641.7	499.517	488.309	610.694	332.195	312.845	292.628	335.004
NCU01355	202.017	253.361	129.105	98.1192	80.1177	240.257	38.1274	30.3445
NCU05752	1559.69	1576.6	2083.38	1095.8	786.521	1039.75	1038.97	734.338
NCU00281	263.414	523.532	323.804	271.594	108.452	267.861	233.53	178.426
NCU02547	3601.64	5058.81	5895.11	4367.48	2645.84	2365.76	3183.64	2599.92
NCU02165	298.074	256.963	267.581	284.938	163.166	176.87	169.667	122.592
NCU06005	1159.62	938.995	1052.62	544.758	414.267	406.903	609.085	682.145
NCU04122	2406.38	3473.8	1601.32	1199.41	1822.19	1030.55	856.913	1256.26
NCU08700	354.519	254.561	294.652	244.121	150.465	150.288	238.296	117.737
NCU04454	1119.01	1133.52	1117.18	1013.38	666.344	709.524	666.276	468.52
NCU03108	6980.47	6659.42	7113.28	5113.19	4776.77	3877.84	4509.51	1656.81
NCU07389	2020.17	1748.31	1502.41	1096.58	833.419	843.454	1000.84	971.026
NCU07241	325.801	553.551	368.575	200.163	154.373	278.084	289.768	109.24
NCU02507	823.911	649.612	780.879	987.472	482.66	381.343	419.401	580.188
NCU00316	485.236	401.054	399.81	423.09	281.389	236.167	181.105	284.025
NCU00788	190.133	218.539	144.723	164.055	100.636	161.534	88.6461	63.1167
NCU05837	2890.62	3005.51	2248.93	1730.04	1179.29	1977.26	1558.46	986.805
NCU06027	428.79	359.028	367.534	363.434	198.34	243.324	239.249	199.06
NCU07840	604.069	673.627	317.557	269.239	152.419	634.891	165.854	127.447
NCU05855	1361.63	1038.66	1098.44	1098.94	940.894	702.367	506.141	515.857
NCU04451	374.325	426.27	294.652	362.649	303.861	255.592	131.539	156.578
NCU08281	1769.63	1762.72	1867.86	1639.77	1525.17	950.803	918.87	699.138
NCU07564	1652.77	1763.92	1119.26	1193.13	881.294	961.026	855.959	633.594
NCU07288	249.55	224.542	260.293	188.389	132.878	156.422	116.288	131.088
NCU00691	385.218	444.282	338.381	287.293	257.94	188.116	246.875	155.364
NCU06402	12893.4	6246.36	9662.07	15121.3	10855.9	3883.98	3736.48	7130.97
NCU10368	239.647	127.281	180.123	232.346	252.078	63.3868	60.0506	78.8958
NCU04638	132.697	258.164	140.558	155.421	96.7274	163.579	67.6761	72.8269
NCU05318	289.161	142.891	195.74	295.143	164.143	124.729	119.148	131.088
NCU10080	434.732	547.547	529.956	420.735	242.307	370.097	290.721	228.191
NCU02904	5217.77	3790.8	5253.75	6085.75	3137.29	3324.74	3212.23	2261.28
NCU02099	2400.43	1637.84	1803.31	2352.51	1511.49	1091.89	1061.85	1143.38
NCU06189	2696.53	877.756	1276.48	974.913	983.884	617.511	946.512	872.709
NCU06989	2082.55	2772.56	1509.7	1282.61	1255.5	1528.44	1011.33	695.497
NCU06977	9851.28	9528.04	11466.4	9260.1	6894.03	5917.47	7179.38	3603.72
NCU03715	181.221	226.944	208.234	191.529	127.016	131.886	122.961	93.4612
NCU11700	311.938	226.944	222.811	230.776	259.894	122.684	57.1911	144.44
NCU09738	612.982	291.785	499.762	574.586	380.07	130.863	343.146	313.156
NCU09344	226.774	284.58	224.893	189.959	216.904	196.295	72.442	60.6891
NCU10018	1498.29	1749.51	1477.42	938.805	741.577	1149.14	977.967	484.299
NCU02594	320.85	483.907	257.169	237.056	191.501	279.107	171.573	127.447
NCU06660	10118.7	16820.3	13024	10928.1	4537.4	11533.3	6210	7898.08
NCU08090	1331.92	680.832	884.996	1200.19	1112.85	291.375	357.444	676.077
NCU04255	3118.38	2191.39	2645.62	2142.92	1967.77	1542.75	1466	1031.71
NCU09244	667.447	1153.93	584.097	424.66	417.198	597.063	346.006	324.08
NCU07064	1940.94	961.81	2603.97	3006.37	1378.61	467.222	1256.3	1967.54
NCU06301	2443.02	2591.24	3471.27	2576.22	2038.12	1616.36	1779.6	1170.09
NCU03578	773.407	482.706	637.197	660.146	385.933	390.545	427.027	320.438
NCU09536	1319.05	1403.69	1455.56	1153.88	795.314	983.518	859.772	548.629
NCU08358	3959.13	1899.6	1731.47	1916.86	1693.22	1397.58	1420.24	1177.37
NCU01528	109952	90751.1	79381	68185	91810.9	60164.3	33939.1	22524.2
NCU00023	4316.62	4572.5	3928.34	4098.24	2651.7	2532.41	2417.28	2523.45
NCU05882	2187.52	2646.48	2935.06	2523.63	1688.33	1883.2	1539.39	1051.14
NCU04077	4636.48	5411.83	7104.95	2656.28	2220.82	2737.9	4376.07	2538.02
NCU05023	1606.23	1165.94	1394.13	1350.12	1098.2	799.492	806.394	606.891
NCU06258	916.997	1030.25	1398.29	1587.18	599.905	793.358	859.772	707.635
NCU05836	882.338	1358.06	841.267	931.74	612.607	479.491	510.907	808.379
NCU04050	34119	64326	43883.3	26640.5	18142.7	40818.1	22177.7	20389.1
NCU07787	58382.8	35439.3	14790.9	23209.5	43183.4	23123.9	7051.66	6062.84
NCU11962	359.471	189.72	324.846	276.304	193.455	194.25	192.543	112.882
NCU02885	1955.8	2256.23	1679.41	1422.34	932.101	1831.06	1095.21	548.629
NCU03699	1531.96	2060.51	1299.38	844.61	501.224	1717.58	598.6	642.091
NCU04732	2156.83	3114.77	1493.04	1387.01	1321.94	1618.41	990.358	986.805
NCU08976	5642.6	4782.63	6744.71	8524.6	2687.85	3372.79	5300.66	4157.2
NCU01873	546.633	898.169	538.286	405.821	428.923	565.37	134.399	314.37
NCU06137	907.094	450.285	545.574	804.578	1073.77	304.666	167.76	89.8199
NCU00320	1630	1757.91	1575.29	1202.55	761.118	1245.24	1092.35	638.449
NCU01425	2309.33	1569.39	1841.83	2328.17	1857.36	1136.87	821.645	1069.34
NCU06861	1330.93	791.302	856.884	1229.24	980.953	452.909	536.643	585.043
NCU03960	1048.7	1121.51	852.719	979.622	1063.02	606.264	323.129	439.389
NCU06277	1770.62	2707.72	1854.33	1733.18	1085.5	1436.43	1437.4	946.75
NCU02798	2663.85	2956.27	2254.14	2715.15	2723.02	1557.07	712.029	1461.39
NCU03427	527.818	268.97	338.381	445.854	340.012	160.512	193.496	270.673
NCU04292	840.746	775.692	1007.85	571.446	348.805	373.164	769.22	460.023
NCU04088	778.358	661.619	501.845	415.241	396.68	407.925	306.925	328.935
NCU02470	1382.43	895.768	972.454	1420.77	897.904	423.261	526.158	1008.65
NCU07307	7599.39	3723.56	4519.73	5524.5	4055.71	2676.56	3987.17	2348.67
NCU06207	6142.69	2534.81	3401.51	5438.94	6116.3	1368.95	1199.11	2031.87
NCU03361	426.81	451.486	430.004	365.003	256.963	256.614	298.347	212.412
NCU07340	618.924	423.869	526.833	493.736	599.905	229.011	243.062	191.778
NCU08610	3391.7	2341.48	2255.18	2671.98	2653.65	1581.6	999.89	1298.75
NCU09986	714.981	599.18	587.221	705.673	485.591	354.762	468.013	292.521
NCU04936	935.813	1331.64	1344.15	1163.3	816.809	737.128	658.65	719.773
NCU04360	1265.58	1300.42	1552.39	1279.47	937.963	734.061	887.415	756.186
NCU08611	1999.37	1857.58	1357.69	1447.45	1310.22	1181.86	1024.67	576.546
NCU07132	251.531	278.577	232.181	179.754	138.74	147.221	130.586	162.647
NCU09755	1362.62	1193.56	987.031	1039.28	1019.06	579.683	553.8	667.58
NCU07260	319.86	313.399	325.887	346.95	237.422	184.026	188.73	195.419
NCU06311	1270.53	880.158	1443.06	1050.27	1001.47	537.766	687.246	638.449
NCU03697	465.431	760.082	589.303	569.876	315.585	405.88	346.959	402.976
NCU01740	2678.7	2746.14	3511.87	4989.17	1616.03	1863.78	2404.88	2709.16
NCU00003	713.99	404.656	401.892	440.359	341.966	290.353	305.972	273.101
NCU04283	500.09	371.035	403.975	324.971	293.113	213.675	197.309	285.239
NCU06537	660.515	554.752	574.727	632.673	644.849	315.912	279.283	258.536
NCU02877	734.786	332.611	211.358	340.67	369.323	287.286	147.744	197.846
NCU05340	892.24	834.529	843.349	856.385	676.115	557.191	400.337	487.94
NCU09486	664.476	700.044	626.785	616.189	387.887	392.589	399.384	435.748
NCU06220	1386.39	1462.53	1432.65	1323.43	1102.11	935.467	769.22	683.359
NCU02502	644.671	445.482	418.551	412.886	431.854	300.576	217.326	247.612
NCU06707	730.825	561.956	685.091	675.845	448.463	441.663	436.558	327.721
NCU05916	380.267	492.312	406.057	339.885	266.733	203.451	304.066	236.687
NCU08641	814.008	778.093	532.039	288.078	372.254	588.884	339.334	206.343
NCU07914	21161.2	14066.9	13513.4	8708.28	16442.7	9527.45	6091.8	3837.98
NCU01426	728.844	450.285	504.968	528.274	512.948	323.068	269.751	276.742
NCU06801	259.453	387.846	365.451	274.734	128.97	195.272	314.551	166.288
NCU03022	821.931	435.876	482.062	556.532	581.342	283.196	290.721	282.811
NCU06729	1391.34	615.99	1177.56	1164.09	734.738	607.287	663.416	718.559
NCU08776	944.725	566.759	548.697	521.994	558.87	409.97	358.397	291.308
NCU04554	2656.92	2599.65	2120.87	1580.11	1121.65	2360.65	1103.79	1031.71
NCU04637	1422.04	2642.88	1420.16	892.492	691.748	1843.33	875.976	591.112
NCU03132	1814.19	2718.52	1338.95	1461.58	1353.21	1108.25	1076.15	1066.91
NCU06697	505.042	397.452	325.887	381.488	220.812	245.368	287.862	257.322
NCU08333	2459.85	1669.06	2141.69	2485.16	1737.19	1324.99	1242.95	1200.43
NCU02764	1140.8	811.715	712.161	636.597	646.804	551.057	464.201	413.9
NCU05157	1234.88	1745.91	1149.45	950.579	750.37	983.518	938.887	523.14
NCU04669	2578.68	4351.56	2792.42	2390.18	1222.28	3118.22	2326.72	955.246
NCU00195	842.726	521.13	1158.82	689.189	568.64	245.368	549.034	662.725
NCU05198	592.186	523.532	658.02	534.553	360.529	371.12	389.852	335.004
NCU02732	1070.49	878.957	889.16	688.404	684.908	522.43	548.081	472.161
NCU01439	10325.6	15165.6	18766.1	12904.6	7639.51	11709.2	11074.1	5687.78
NCU07308	5664.39	2983.89	3002.74	4260.73	2981.94	2031.45	2757.56	2312.25
NCU08501	3787.81	3538.64	3409.84	2643.72	1866.16	3184.68	2210.43	1223.49
NCU00801	590.206	307.395	396.686	447.424	368.346	194.25	249.734	294.949
NCU07358	382.247	196.925	358.163	393.262	200.294	156.422	298.347	191.778
NCU11431	1448.78	597.979	917.272	1220.6	1145.1	326.136	386.993	805.951
NCU02540	1156.64	2180.58	1803.31	1237.09	722.036	1390.42	1291.56	659.084
NCU03492	2190.49	1248.79	1667.96	2765.39	1665.86	739.172	946.512	1667.74
NCU02773	592.186	821.321	827.731	677.415	415.244	588.884	514.72	342.287
NCU06257	406.014	391.448	360.245	339.885	238.399	279.107	264.032	173.571
NCU08146	576.342	427.471	346.71	434.864	443.578	254.57	222.092	218.481
NCU00289	977.404	1071.08	973.495	1005.53	596.974	977.384	554.753	443.03
NCU00481	1624.06	1871.99	1358.73	1219.82	946.756	1139.94	1025.63	769.538
NCU03771	872.435	1176.75	842.308	602.06	586.227	830.163	455.622	362.921
NCU03388	930.861	409.46	564.315	982.762	539.329	399.746	383.18	529.209
NCU05895	983.346	1012.24	933.931	826.556	613.584	795.403	595.74	406.617
NCU02211	1980.56	2598.45	1843.91	1486.7	1434.3	1755.41	1246.77	656.656
NCU05243	1247.75	1104.7	1147.37	1310.09	1108.95	664.539	733.952	592.326
NCU00188	1601.28	1723.09	1867.86	1472.57	1070.84	1286.14	1137.15	805.951
NCU01967	613.972	625.597	719.449	733.932	439.67	303.643	488.03	506.147
NCU09169	1400.25	1180.35	905.819	907.407	941.871	600.13	728.233	571.691
NCU01878	1176.45	1713.49	1363.93	1471	710.311	1227.86	1025.63	740.407
NCU06815	1141.79	599.18	1086.98	1417.63	1049.35	307.733	499.469	894.557
NCU05149	1270.53	1846.77	1335.82	863.449	571.571	1472.21	918.87	486.727
NCU08820	1775.57	1385.68	1181.73	935.665	933.078	1620.45	564.285	308.301
NCU02875	610.011	419.066	731.944	770.825	403.519	350.672	415.588	474.589
NCU06112	521.876	509.123	956.837	569.876	246.215	273.995	580.489	560.767
NCU07925	478.304	686.835	706.955	485.101	296.045	488.692	479.452	269.46
NCU07769	2134.05	2030.49	976.619	910.546	1551.55	1441.54	519.485	424.824
NCU05079	977.404	332.611	678.844	557.317	594.043	332.27	315.504	416.327
NCU06055	737.757	844.135	624.703	1067.54	595.02	407.925	490.89	640.877
NCU04102	426.81	545.146	487.268	450.563	279.435	362.941	321.223	281.597
NCU01543	1403.22	2724.53	1754.37	1327.36	967.274	1672.59	1112.37	950.391
NCU06317	2679.69	3461.79	2907.99	1734.75	1817.3	2274.77	1870.15	1076.62
NCU09012	2532.14	3914.48	3256.78	2382.33	1589.65	2306.46	2381.05	1615.54
NCU06206	2004.32	1295.62	1327.49	2412.16	2101.62	662.495	675.808	1164.02
NCU10143	1154.66	2271.84	1268.15	1014.16	667.321	1367.93	916.963	786.531
NCU03076	2716.33	2098.93	3061.04	1351.69	1530.05	1406.78	1863.48	1247.77
NCU08899	579.313	477.903	590.344	381.488	326.333	385.433	330.755	287.666
NCU06264	417.897	421.467	356.081	331.25	263.802	296.487	238.296	202.702
NCU03067	537.721	559.555	521.627	461.553	327.31	391.567	357.444	288.88
NCU02853	899.172	495.914	618.456	608.339	391.795	462.111	457.528	410.258
NCU09315	1306.18	678.43	750.685	658.576	708.357	614.443	515.673	390.838
NCU08978	919.968	1527.37	1027.64	1024.36	607.722	905.818	904.572	540.133
NCU08021	585.254	744.472	481.021	352.444	308.746	551.057	338.38	224.55
NCU05387	2007.29	1670.26	2295.78	2179.82	1670.75	872.08	1462.18	1359.44
NCU00964	1217.05	1403.69	1522.19	938.805	733.76	1031.57	1022.77	558.34
NCU05785	2286.55	1512.96	1375.39	1265.35	1221.31	1206.39	936.027	878.778
NCU07762	677.35	590.774	691.338	616.974	446.509	358.851	490.89	401.762
NCU02603	1007.11	997.832	991.195	1000.03	1001.47	550.034	520.439	561.981
NCU06441	1651.78	1419.3	1800.19	1410.56	1185.16	1092.91	987.499	875.137
NCU08995	738.747	788.9	743.396	748.846	628.24	513.229	470.873	378.7
NCU00721	1770.62	800.908	1298.34	2395.68	1166.59	575.593	1036.11	1353.37
NCU09514	1641.88	1037.46	1203.59	1327.36	1087.45	688.054	944.606	720.986
NCU08882	1994.42	1964.45	1912.63	1098.94	1253.55	1262.62	1428.82	659.084
NCU06682	1370.54	1721.89	1505.53	1554.21	1129.46	1220.71	973.201	740.407
NCU00432	1092.28	803.309	776.714	758.265	546.168	514.251	597.647	609.319
NCU06862	604.069	964.211	662.185	385.412	425.014	621.6	417.495	267.032
NCU03870	2446.98	2808.58	2141.69	1711.2	1269.18	1581.6	1724.31	1455.32
NCU03141	1596.33	1364.06	1207.76	1209.61	1026.87	950.803	841.662	745.262
NCU08527	1335.88	1996.87	1272.31	892.492	968.251	1149.14	1023.72	504.933
NCU06536	2861.9	1157.53	1888.69	2531.48	1767.47	1024.41	1369.73	1435.9
NCU04409	869.464	794.904	759.014	664.071	416.221	635.913	552.847	444.244
NCU01996	936.803	1189.95	870.419	786.524	617.492	771.888	560.472	563.195
NCU08965	966.511	773.29	827.731	824.986	607.722	456.999	627.195	561.981
NCU10500	760.533	756.48	753.808	818.707	604.791	617.511	394.618	439.389
NCU01701	902.143	1108.3	1509.7	1284.18	524.673	738.15	1108.55	831.441
NCU06122	985.326	589.574	894.366	951.364	614.561	609.332	568.098	495.223
NCU02110	1143.77	1104.7	561.191	623.253	902.789	480.513	419.401	497.651
NCU04518	1296.27	877.756	865.214	884.643	936.986	588.884	453.716	650.587
NCU03268	967.501	766.086	788.167	915.256	575.479	705.434	528.064	498.864

## Sheet: Light ind ∆ff7 low
gene	wt dark	wt 30' light ind.	wt 60' light ind.	wt 120' light ind.	∆ff7 dark	∆ff7 30' light ind.	∆ff7 60' light ind.	∆ff7 120' light ind.
NCU00227	442.654	1085.49	1035.97	710.383	444.09	1307.05	651.773	541.261
NCU00275	219.842	584.771	312.351	182.109	270.507	267.044	199.333	234.698
NCU00276	265.394	1742.3	684.05	294.358	265.221	812.158	301.318	247.434
NCU00282	808.067	989.427	1168.19	1914.5	509.294	384.642	1012.43	1000.65
NCU00430	1847.86	4906.31	3180.78	2387.83	1311.12	1884.01	1852.41	2413.39
NCU00586	780.339	4066.98	1455.56	1358.75	873.202	1719.86	682.369	506.693
NCU00748	745.679	940.196	1010.98	1751.23	626.485	629.637	743.559	654.062
NCU00760	28.7181	273.774	158.258	113.818	21.1472	131.072	81.5876	61.8584
NCU00761	15.8444	104.466	46.8527	36.8928	10.5736	20.8246	21.324	14.5549
NCU00793	6180.32	15899.3	12191.1	5504.88	5412.79	7692.84	6328.6	3884.35
NCU00832	344.617	1905.61	1024.51	733.147	286.368	888.106	1055.08	666.798
NCU00939	1336.88	9586.88	3926.26	1905.08	988.63	4512.8	2158.36	1514.62
NCU00972	207.958	157.3	212.399	417.595	182.394	116.373	150.195	263.808
NCU00983	3127.3	7050.87	5314.14	4168.89	1845.09	3652.87	4058.98	2964.66
NCU01056	374.325	1110.7	774.632	378.348	205.304	987.329	485.817	237.427
NCU01060	491.178	6413.27	5449.49	2171.18	596.526	5730.43	3562.04	905.135
NCU01064	283.219	862.146	1186.94	990.612	30.8396	51.4489	39.8666	52.7616
NCU01088	357.49	969.014	735.067	899.557	180.632	350.343	285.556	191.033
NCU01089	350.558	9780.2	3322.38	1442.74	335.711	6600.16	2535.7	755.947
NCU01124	237.667	1476.94	562.233	330.466	207.947	634.536	272.577	142.82
NCU01127	288.171	1905.61	1148.41	574.586	258.172	927.305	651.773	223.782
NCU01158	158.444	445.482	133.27	128.732	111.023	111.473	214.167	154.646
NCU01219	2265.76	8365.7	5394.31	4669.69	2206.35	6179.99	3040.06	2540.74
NCU01312	196.075	852.54	567.438	413.671	134.813	284.194	295.755	300.195
NCU01348	5768.37	12507.1	16674.4	9968.91	1404.52	6783.91	6800.51	2776.35
NCU01349	123.785	338.615	119.735	102.044	88.1132	208.246	113.11	106.433
NCU01357	98.0375	134.485	145.764	259.82	55.5113	48.999	76.0248	65.4972
NCU01358	105.96	309.796	199.905	113.033	121.596	178.846	122.381	95.5167
NCU01382	232.715	790.101	196.781	174.26	379.768	243.77	277.212	342.041
NCU01422	4922.67	17364.2	6368.85	4850.23	3222.3	9435.97	5315.24	3373.1
NCU01423	84.1736	343.418	134.311	85.56	55.5113	86.9731	79.7333	39.1164
NCU01581	203.007	788.9	363.369	197.808	212.353	454.465	294.828	235.608
NCU01699	94.0764	342.217	180.123	251.185	81.9453	202.121	141.851	94.607
NCU01735	2825.26	1506.96	4643.62	7555.96	1626.57	934.655	1935.85	1913.97
NCU01810	511.974	1428.91	840.225	919.181	450.258	752.134	449.659	428.461
NCU01812	93.0861	264.167	214.481	194.669	117.191	203.346	93.6403	60.0391
NCU01861	2152.86	19338.3	16137.1	7638.38	3089.25	10021.5	7817.57	3190.26
NCU01926	93.0861	231.747	243.634	670.35	85.4698	121.272	210.459	541.261
NCU01929	1053.66	4116.21	1809.56	1217.46	1033.57	2064.08	1417.58	1404.55
NCU02059	1071.48	2670.49	1998.01	2903.54	1301.43	1528.77	3441.51	4630.29
NCU02190	107.94	5663.99	2163.55	1387.01	71.3717	4910.92	1606.72	778.689
NCU02282	406.014	1263.2	658.02	586.36	324.257	606.362	904.88	713.191
NCU02355	1074.45	2467.56	1231.71	890.138	748.962	1134.33	890.046	712.282
NCU02356	798.164	1805.94	1589.87	1064.4	355.096	776.633	765.81	780.508
NCU02390	1895.39	3835.23	1804.35	1649.97	797.424	1173.53	888.192	956.077
NCU02397	3115.41	6646.21	6481.29	3117.05	5287.67	3589.17	3838.32	2310.59
NCU02608	249.55	734.866	623.662	547.898	213.234	844.007	699.057	308.383
NCU02713	1098.22	2674.09	1499.29	1255.93	1415.98	1594.92	1528.84	1352.7
NCU02802	298.074	2142.16	1027.64	587.145	111.904	973.854	424.626	355.686
NCU02906	973.443	2477.17	2612.3	1111.49	1015.95	1522.64	1794.93	1116.18
NCU02988	1219.03	2562.42	1175.48	923.106	713.717	602.687	725.944	1130.74
NCU03035	1098.22	2790.57	1201.51	1011.81	1143.71	1668.41	2038.76	1454.58
NCU03072	272.326	1144.33	514.339	317.121	391.223	700.685	493.234	553.997
NCU03098	82.1931	770.889	917.272	399.541	143.624	527.964	420.918	265.627
NCU03152	605.06	1938.03	1942.83	1147.6	516.343	1957.51	1059.71	587.655
NCU03566	204.988	748.074	924.56	365.788	110.141	104.123	68.6077	57.31
NCU03599	39.6111	135.686	64.5526	25.1185	17.6226	46.549	24.1054	5.4581
NCU03643	558.517	1205.56	974.537	765.33	508.413	677.411	723.162	676.804
NCU03645	365.413	814.116	491.433	374.423	443.209	471.615	739.851	668.617
NCU03647	555.546	3154.4	900.613	549.468	400.915	1202.92	585.02	364.783
NCU03682	258.463	988.226	579.933	537.693	117.191	251.12	251.253	188.304
NCU03684	1271.52	3699.54	2720.58	2429.43	461.713	1055.93	1241.43	745.03
NCU04021	724.883	3251.66	1271.27	717.448	434.398	1084.1	447.804	493.958
NCU04053	942.744	2664.49	1190.06	838.331	1217.72	1398.92	1409.24	1255.36
NCU04295	906.104	2203.4	2031.33	1301.45	941.049	1553.27	880.775	751.398
NCU04342	9925.55	17359.4	19895.7	14098.6	3367.69	9641.77	7754.53	4009.88
NCU04367	61.3972	372.236	140.558	69.8609	74.0151	142.097	77.879	30.9292
NCU04368	1221.01	8773.96	6737.42	2452.98	1242.4	3850.09	3802.17	1454.58
NCU04385	2459.85	3161.6	5587.97	1163.3	5687.71	4718.6	3261.65	1337.23
NCU04528	179.24	444.282	248.84	225.282	139.219	164.147	191.916	133.723
NCU04538	192.114	355.425	411.263	306.917	359.502	181.296	262.378	304.744
NCU04583	879.367	1566.99	2010.5	1082.45	214.115	377.292	547.935	195.582
NCU04639	5326.7	17878.1	9592.31	7278.09	3881.39	7118.32	3814.22	2379.73
NCU04675	2167.72	1604.22	4468.71	6428.77	1786.05	1689.24	2805.5	3025.61
NCU04697	20.7958	4.80304	29.1528	129.517	8.81132	15.9247	3.70853	19.1033
NCU04725	55.4556	1051.87	598.674	204.873	56.3924	1107.38	384.759	40.9357
NCU04823	299.064	2287.45	2782.01	1367.39	272.27	1369.52	1838.5	793.244
NCU04914	385.218	989.427	805.867	609.909	241.43	249.895	217.876	218.324
NCU05038	77.2417	786.499	295.693	152.281	112.785	366.267	112.183	67.3165
NCU05039	100.018	878.957	232.181	128.732	77.5396	276.844	96.4217	75.5037
NCU05040	176.269	2443.55	965.166	412.886	148.911	1068.18	593.364	246.524
NCU05070	322.831	960.609	830.855	535.338	217.64	635.761	425.553	290.189
NCU05143	350.558	21179	25514.9	16967.6	481.979	9742.22	9918.45	8222.62
NCU05145	391.16	1108.3	687.173	372.068	407.964	633.312	636.012	470.306
NCU05156	102.989	379.441	234.264	153.851	140.1	214.37	139.07	51.8519
NCU05491	1139.81	2833.8	1141.12	1318.72	1239.75	1615.74	1330.43	1196.23
NCU05568	12.8736	231.747	189.493	168.765	9.69245	293.994	155.758	48.2132
NCU05594	935.813	24136.5	7968.09	3041.7	920.783	25924.1	7450.43	1705.66
NCU05648	361.451	764.885	270.705	268.454	212.353	162.922	169.665	198.311
NCU05652	356.5	2347.49	2468.62	1387.01	350.69	1266.62	1582.61	882.393
NCU05818	19.8056	150.095	189.493	120.098	18.5038	146.997	110.329	134.633
NCU05834	69.3194	181.315	58.3056	91.8396	40.5321	58.7987	108.474	41.8454
NCU05844	516.925	3502.62	2887.17	1781.84	817.69	2647.17	2310.41	903.315
NCU05851	134.678	437.077	245.716	90.2697	202.66	165.371	189.135	146.459
NCU05852	84.1736	303.793	174.917	65.1512	156.841	123.722	126.09	75.5037
NCU05853	177.26	541.543	326.928	132.657	365.67	208.246	190.062	138.272
NCU05915	232.715	493.513	268.622	237.056	52.8679	120.047	153.904	111.891
NCU06111	281.239	342.217	786.084	743.351	259.934	851.357	610.98	354.776
NCU06140	70.3097	187.319	90.5819	83.2051	29.9585	80.8483	48.2108	43.6648
NCU06231	798.164	5439.45	1948.03	1490.63	837.956	4117.14	1165.4	944.251
NCU06420	1083.36	21378.4	11457.1	6543.37	1289.1	28801.6	9333.43	3505.92
NCU06583	265.394	347.02	336.298	704.888	134.813	164.147	343.966	385.706
NCU06597	1731.01	12319.8	18306.9	9118.02	2096.21	10684.2	10956.8	2648.09
NCU06655	325.801	3240.85	1120.3	777.889	357.74	3425.03	966.071	322.937
NCU06751	246.579	2160.17	1134.88	734.717	257.291	1955.06	823.293	400.261
NCU06803	527.818	3461.79	3933.55	1065.97	859.985	2007.73	2777.69	1364.52
NCU06890	486.226	1288.42	2235.4	1040.06	622.079	1117.18	1124.61	487.59
NCU07022	130.717	255.762	333.175	273.164	233.5	661.486	399.594	122.807
NCU07075	549.604	1960.84	805.867	518.069	281.962	634.536	246.617	255.621
NCU07082	1218.04	3891.67	1937.62	1162.52	867.034	1163.73	1150.57	804.16
NCU07119	1126.94	2890.23	1886.6	991.397	1370.16	587.987	1052.29	936.064
NCU07176	275.297	429.872	363.369	1138.97	408.845	548.788	570.186	641.327
NCU07232	1439.86	3703.15	22494.5	9789.94	5527.34	10487	18600.1	3871.61
NCU07268	260.443	652.013	444.58	344.595	229.094	369.942	327.277	234.698
NCU07323	28.7181	186.118	97.8701	54.1618	30.8396	77.1734	36.1581	22.7421
NCU07324	51.4944	297.789	153.052	73.7857	35.2453	90.6481	50.9922	35.4776
NCU07325	292.132	43704.1	47620.1	18729	271.389	40583.4	19963.9	4086.3
NCU07345	245.589	1257.2	2979.83	1460.8	565.687	1473.64	2204.72	463.938
NCU07425	1292.31	3147.19	1897.01	1434.11	1245.04	1844.81	1851.48	1519.17
NCU07498	359.471	1581.4	614.291	382.272	297.823	625.962	450.586	475.764
NCU07541	429.781	4370.77	2980.87	1297.53	276.675	3850.09	2477.29	733.205
NCU07748	155.474	667.623	560.15	616.189	102.211	232.745	350.456	191.943
NCU07837	299.064	1192.36	542.45	400.326	279.319	648.011	390.322	287.46
NCU07911	489.197	1187.55	612.209	494.521	398.272	709.26	452.44	509.422
NCU07912	33.6694	73.2464	44.7704	28.2583	12.3358	31.8493	20.3969	18.1937
NCU07927	124.775	702.445	390.439	233.131	110.141	448.34	299.463	152.827
NCU07976	97.0472	200.527	187.411	249.615	103.092	106.573	111.256	174.659
NCU07977	48.5236	82.8525	61.4291	105.184	37.0075	26.9494	44.5023	53.6713
NCU07995	32.6792	79.2502	69.7585	61.2264	31.7207	39.1992	38.0124	27.2905
NCU08095	1639.9	3398.15	6763.45	4393.39	2816.98	4158.79	5266.11	1910.33
NCU08166	317.879	726.46	495.598	339.885	317.207	325.843	338.403	249.253
NCU08167	1170.51	5431.04	3501.46	1694.72	1469.73	2238.03	1893.2	1033.4
NCU08168	441.664	1573	1061.99	479.607	622.079	904.031	487.671	381.157
NCU08409	2851.01	8218.01	5388.06	2861.94	1997.53	4265.36	3768.79	1917.61
NCU08425	129.726	145.292	309.228	262.96	63.4415	137.197	143.705	81.8715
NCU08447	172.308	422.668	190.534	200.163	142.743	133.522	146.487	113.71
NCU08526	567.429	1159.94	706.955	364.219	397.39	570.838	429.262	285.64
NCU08557	30.6986	615.99	250.922	178.969	26.434	357.692	171.519	54.581
NCU08699	137.649	37373.7	19808.3	12516.1	244.955	30541	15818.7	4637.56
NCU08727	97.0472	664.021	247.799	209.583	89.8754	374.842	132.58	78.2327
NCU08769	98.0375	16970.4	28981	15575.8	187.681	22195.3	17806.5	4850.43
NCU08770	75.2611	8435.35	5106.95	1539.29	90.7566	8248.97	3030.79	473.035
NCU08850	159.435	1723.09	2101.08	1455.3	115.428	1131.88	1666.05	782.327
NCU09031	625.856	1532.17	981.825	1015.73	770.109	877.081	1126.46	916.96
NCU09049	394.131	6504.52	6056.49	1836.79	118.072	923.63	954.018	362.964
NCU09050	205.978	993.029	665.309	431.725	160.366	532.864	622.105	266.537
NCU09115	1520.08	3670.73	3157.87	1759.08	1673.27	3284.16	1288.71	635.868
NCU09193	268.365	309.796	362.328	628.748	237.906	258.469	297.609	397.531
NCU09270	1150.7	2800.17	1252.53	1002.39	991.273	1592.47	1004.08	1087.07
NCU09271	64.3681	199.326	90.5819	122.453	48.4623	72.2735	81.5876	83.6908
NCU09307	733.796	1831.16	471.651	416.025	827.383	518.164	571.113	647.694
NCU09319	750.631	3535.04	1099.48	887.783	856.46	1768.86	769.519	954.257
NCU09337	154.483	384.244	154.093	175.045	204.423	230.295	291.119	343.86
NCU09451	199.046	405.857	253.005	236.271	118.953	213.145	250.325	203.769
NCU09533	1139.81	797.305	3070.41	2423.94	628.247	741.109	1512.15	1433.66
NCU09534	1478.48	4273.51	8601.12	6684.67	822.977	2832.14	4029.31	3183.89
NCU09616	202.017	531.937	263.416	194.669	196.492	287.869	351.383	236.518
NCU09677	397.101	826.124	496.639	354.014	374.481	537.764	488.598	490.319
NCU09712	46.5431	145.292	48.9351	42.3875	72.2528	51.4489	47.2837	87.3296
NCU09820	134.678	511.524	281.116	213.507	195.611	173.946	179.863	142.82
NCU09821	2912.41	11213.9	8770.83	5412.26	3492.81	4679.4	7797.17	4898.64
NCU09829	395.121	2879.43	1119.26	775.534	373.6	1554.49	824.22	422.093
NCU09830	204.988	18819.5	3362.98	1321.08	274.913	8545.42	2254.78	787.785
NCU09844	58.4264	133.284	37.4822	73.0007	130.408	62.4737	52.8465	62.7681
NCU09846	422.849	1189.95	483.104	469.402	411.489	501.014	423.699	499.416
NCU09865	42.5819	38.4244	23.9469	194.669	12.3358	13.4747	17.6155	35.4776
NCU09886	936.803	1078.28	1133.84	2582.5	872.321	814.608	904.88	1530.09
NCU09975	1930.05	4682.97	2799.71	2532.26	1783.41	2061.63	1906.18	1637.43
NCU09976	447.606	315.8	1282.72	1826.59	388.579	513.264	1244.21	765.953
NCU09992	951.657	3069.15	2152.1	1823.45	725.172	1732.11	877.066	1373.62
NCU10011	778.358	4237.49	1867.86	1222.96	752.487	2214.75	1301.69	717.74
NCU10045	145.571	140.489	283.199	365.788	135.694	158.022	315.225	226.511
NCU10048	351.549	809.313	460.198	193.884	148.911	414.041	218.803	159.195
NCU10049	190.133	522.331	173.876	160.916	149.792	335.643	169.665	125.536
NCU10291	285.2	1563.39	1080.74	354.799	216.758	487.54	559.06	209.227
NCU10603	1269.54	2603.25	1721.06	1681.37	550.707	1077.98	989.249	595.842
NCU10697	97.0472	284.58	144.723	123.238	74.8962	128.622	66.7535	51.8519
NCU10894	115.863	292.986	197.823	82.4201	56.3924	112.698	86.2232	47.3035
NCU11172	756.572	1802.34	719.449	697.824	295.179	578.188	620.251	309.292
NCU11293	19.8056	108.069	86.4172	48.6671	23.7906	35.5242	38.9395	21.8324
NCU11352	396.111	932.991	714.244	558.887	373.6	597.787	488.598	311.112
NCU11356	822.921	959.408	1705.44	1366.6	533.966	596.562	987.395	483.951
NCU11395	1408.18	17934.6	16173.6	7727.08	1324.34	7730.81	7187.12	6470.58
NCU11426	1597.32	7967.05	3704.49	2292.85	1270.59	4229.83	2547.76	1398.18
NCU11480	102.989	222.141	125.982	148.356	130.408	107.798	60.2635	76.4134
NCU11858	49.5139	66.0419	103.076	72.2157	20.266	28.1744	16.6884	14.5549
NCU11938	122.794	285.781	158.258	87.9148	113.666	55.1238	148.341	164.653
NCU11949	236.676	360.228	630.95	409.746	134.813	176.396	174.301	109.162
NCU12021	177.26	667.623	217.605	199.378	255.528	241.32	127.944	188.304
NCU12022	128.736	603.983	184.287	157.776	208.828	165.371	96.4217	135.543
NCU12074	209.939	187.319	485.186	527.489	81.0641	91.873	159.467	99.1554
NCU12134	131.707	419.066	293.61	277.874	148.03	303.794	214.167	161.014

## Sheet: Non-light ∆ff7 low
gene	wt dark	wt 30' light ind.	wt 60' light ind.	wt 120' light ind.	∆ff7 dark	∆ff7 30' light ind.	∆ff7 60' light ind.	∆ff7 120' light ind.
NCU00026	1296.27	790.101	418.551	674.275	660.849	509.589	400.521	501.235
NCU00175	7667.72	3418.57	2013.63	1983.58	7225.28	1725.99	341.184	499.416
NCU00179	108.931	102.065	93.7054	77.7104	13.217	15.9247	20.3969	33.6583
NCU00180	963.54	618.392	508.092	343.81	86.3509	68.5985	115.891	134.633
NCU00250	106.95	153.697	72.882	126.378	27.3151	15.9247	16.6884	47.3035
NCU00292	74.2708	88.8563	70.7997	62.7963	33.483	44.0991	30.5953	32.7486
NCU00316	485.236	401.054	399.81	423.09	267.864	254.795	207.677	297.466
NCU00321	1433.92	2143.36	1030.76	821.847	1118.16	867.282	882.629	664.069
NCU00403	694.185	828.525	672.597	600.49	452.021	345.443	374.561	530.345
NCU00611	698.146	774.491	908.943	657.006	396.509	352.792	507.141	540.352
NCU00633	3080.75	2770.16	2298.91	2664.92	1586.92	2082.46	1855.19	1251.72
NCU00652	301.044	247.357	215.522	255.11	228.213	89.4231	121.454	166.472
NCU00682	2085.53	1630.63	1984.47	2075.42	1518.19	984.879	1189.51	1275.38
NCU00691	385.218	444.282	338.381	287.293	322.494	184.971	207.677	229.24
NCU00701	1010.08	1964.45	1463.89	1819.52	542.777	1115.95	371.78	369.331
NCU00713	1697.34	776.892	740.273	1146.82	1189.53	742.334	391.249	512.152
NCU00716	8440.14	5890.93	3765.92	3308.58	2346.45	1558.17	595.218	192.853
NCU00721	1770.62	800.908	1298.34	2395.68	704.024	748.459	860.378	1408.19
NCU00730	373.335	270.171	265.499	344.595	178.87	209.471	195.625	130.994
NCU00755	330.753	301.391	317.557	339.885	240.549	197.221	159.467	150.098
NCU00787	71.3	61.2388	41.6469	90.2697	38.7698	23.2745	23.1783	19.1033
NCU00796	1333.9	1663.05	1170.28	1301.45	762.179	596.562	492.307	674.075
NCU00829	71171.3	26231.8	26047	29614.7	17538	7453.97	9177.67	8719.31
NCU00830	64459.2	22616.3	23085.9	29026	16812.9	4237.18	6128.34	7065.51
NCU00844	71.3	57.6365	57.2644	73.0007	33.483	23.2745	24.1054	20.013
NCU00845	257.472	129.682	194.699	298.282	103.974	79.6233	90.8589	61.8584
NCU00868	870.454	1018.25	1438.9	981.192	611.506	523.064	603.562	513.061
NCU00872	101.999	106.868	82.2525	113.033	63.4415	40.4241	61.1907	47.3035
NCU00873	528.808	511.524	390.439	689.189	152.436	129.847	115.891	142.82
NCU00874	553.565	564.358	441.457	600.49	399.153	240.095	274.431	408.448
NCU00875	188.153	112.872	130.146	211.938	104.855	55.1238	78.8062	103.704
NCU00876	2636.12	1337.65	1277.52	1733.96	924.307	559.813	445.95	645.875
NCU00878	10475.2	9526.84	11158.2	13370.9	4579.24	4148.99	4081.23	2991.04
NCU00881	4036.37	4119.81	2533.17	2833.68	2435.45	2095.93	2217.7	2003.12
NCU00937	217.861	142.891	271.746	299.852	171.821	127.397	133.507	140.091
NCU00947	184.192	48.0304	102.035	44.7424	7.93019	9.79979	4.63566	7.27746
NCU00955	2716.33	2628.47	2851.77	2041.66	1654.77	1419.74	1619.7	1520.99
NCU00984	4889	6569.36	3832.55	1638.98	716.36	596.562	405.156	646.785
NCU00995	2852.99	2037.69	2280.17	1836.01	990.392	1161.28	845.544	805.979
NCU01038	48.5236	37.2236	40.6057	58.8715	29.0774	20.8246	15.7612	11.8259
NCU01050	124.775	90.0571	32.2763	39.2477	6.16792	6.12487	4.63566	5.4581
NCU01065	1365.59	608.786	893.325	1139.75	259.934	154.347	196.552	254.711
NCU01066	2234.07	800.908	781.92	862.664	348.928	158.022	144.632	227.421
NCU01070	245.589	265.368	229.058	186.034	93.4	143.322	139.07	121.898
NCU01187	1092.28	1043.46	1081.78	1122.48	933.119	460.59	711.11	748.669
NCU01193	4140.35	2184.18	1946.99	1153.1	1893.55	1261.72	1526.99	1411.83
NCU01195	8473.81	3081.15	6513.57	5467.99	4602.15	2875.01	3406.28	3086.55
NCU01210	177.26	66.0419	42.688	87.1299	82.8264	36.7492	41.7209	36.3873
NCU01212	31916.7	13275.6	10090	14021.6	8057.07	3151.86	2766.56	3301.24
NCU01213	35754	26134.6	14811.7	13432.1	12229.2	10102.4	6110.72	6917.23
NCU01214	1013.05	443.081	298.816	396.402	399.153	91.873	101.984	178.298
NCU01270	233.706	213.735	216.564	311.627	130.408	123.722	128.871	90.9683
NCU01289	860.551	1054.27	761.096	715.093	247.598	169.046	147.414	194.672
NCU01292	288.171	250.959	254.046	262.175	84.5887	109.023	71.3891	95.5167
NCU01315	3488.75	2315.07	1636.72	1758.3	2328.83	868.507	1100.5	1674.73
NCU01441	907.094	853.741	932.89	865.804	398.272	622.287	463.566	289.279
NCU01528	109952	90751.1	79381	68185	86322.7	51613.1	38705	32658.5
NCU01652	1681.49	1446.92	1633.6	1511.04	1325.22	1037.55	1043.95	691.359
NCU01754	19560	16712.2	13359.3	16459.7	13186.1	6785.13	3643.63	7521.26
NCU01769	840.746	272.573	378.986	545.543	169.177	102.898	246.617	329.305
NCU01860	212.91	277.376	243.634	266.099	118.953	129.847	97.3488	137.362
NCU01868	527.818	343.418	407.098	536.123	214.115	224.17	288.338	278.363
NCU01873	546.633	898.169	538.286	405.821	353.334	259.694	179.863	170.111
NCU01882	1310.14	862.146	1117.18	988.257	818.571	700.685	685.15	538.532
NCU01886	9868.12	11306.4	6036.71	4685.39	5222.47	2789.27	3046.55	4028.99
NCU01905	781.329	341.016	599.715	1032.21	333.949	175.171	310.589	886.031
NCU01944	388.189	243.755	348.792	419.165	176.226	90.6481	266.087	292.008
NCU01957	90.1153	56.4358	39.5645	47.8822	11.4547	9.79979	14.8341	10.0065
NCU01967	613.972	625.597	719.449	733.932	378.006	505.914	430.189	373.88
NCU02019	503.061	441.88	500.803	379.918	160.366	214.37	169.665	100.065
NCU02020	3773.95	2926.25	2307.24	1865.05	1375.45	1210.27	1154.28	976.09
NCU02022	423.839	335.012	415.427	492.951	76.6585	89.4231	90.8589	59.1294
NCU02033	897.192	607.585	802.743	820.277	575.379	306.243	409.792	476.674
NCU02041	3539.25	3542.25	4093.89	4539.39	2047.75	1877.89	2305.78	2841.85
NCU02042	180.231	118.875	125.982	199.378	66.0849	45.324	42.648	54.581
NCU02051	1528.99	1011.04	688.214	572.231	557.756	289.094	336.549	315.66
NCU02058	163.396	112.872	134.311	149.926	65.2038	75.9484	83.4418	96.4264
NCU02061	184.192	159.701	174.917	264.529	38.7698	30.6243	43.5752	44.5745
NCU02071	125.765	206.531	122.858	97.3343	44.0566	41.6491	25.0325	38.2067
NCU02074	1695.36	2468.76	1189.02	1501.62	1121.68	797.458	621.178	1089.8
NCU02084	977.404	1231.98	791.29	457.628	462.594	906.481	377.342	354.776
NCU02098	3187.7	3411.36	2289.54	1821.88	1673.27	1871.76	1189.51	794.153
NCU02099	2400.43	1637.84	1803.31	2352.51	1241.51	916.28	973.488	982.458
NCU02110	1143.77	1104.7	561.191	623.253	779.802	411.591	447.804	493.048
NCU02138	2300.42	2094.13	769.426	580.081	1097.01	741.109	477.473	630.41
NCU02147	402.053	708.449	462.28	378.348	274.032	241.32	369.925	362.054
NCU02195	269.356	158.5	139.517	142.862	200.017	33.0743	29.6682	70.9553
NCU02321	313.918	449.085	425.839	401.111	173.583	240.095	171.519	134.633
NCU02326	184.192	253.361	280.075	215.077	104.855	51.4489	146.487	75.5037
NCU02334	114.872	151.296	86.4172	108.324	47.5811	71.0485	43.5752	33.6583
NCU02378	794.203	1224.78	835.02	669.566	619.436	671.286	552.57	456.661
NCU02386	665.467	497.115	573.685	627.963	382.411	338.093	406.084	384.796
NCU02395	503.061	506.721	692.379	612.264	385.055	493.664	367.144	280.182
NCU02479	3976.96	1538.17	2727.87	3409.05	3302.48	948.13	1831.08	1543.73
NCU02486	82.1931	39.6251	24.9881	51.022	8.81132	4.8999	5.56279	5.4581
NCU02502	644.671	445.482	418.551	412.886	468.762	335.643	216.022	188.304
NCU02540	1156.64	2180.58	1803.31	1237.09	985.105	1044.9	1081.04	860.56
NCU02547	3601.64	5058.81	5895.11	4367.48	2258.34	3708	3546.28	2141.39
NCU02703	246.579	369.834	191.576	224.497	126.883	153.122	127.017	160.104
NCU02764	1140.8	811.715	712.161	636.597	728.696	355.242	409.792	435.738
NCU02767	1503.24	1018.25	955.795	1196.27	204.423	122.497	274.431	363.873
NCU02772	360.461	452.687	643.444	514.93	215.877	377.292	323.569	213.776
NCU02773	592.186	821.321	827.731	677.415	344.523	743.559	417.209	344.77
NCU02798	2663.85	2956.27	2254.14	2715.15	1465.32	908.931	962.362	1552.83
NCU02811	7863.8	8330.88	5065.3	4161.04	2330.59	2620.22	1922.87	1853.93
NCU02877	734.786	332.611	211.358	340.67	365.67	214.37	142.778	229.24
NCU02884	20145.2	7056.87	7847.31	12284.5	9703.91	3612.45	3685.35	6809.89
NCU02885	1955.8	2256.23	1679.41	1422.34	925.188	774.184	828.855	771.411
NCU02895	475.333	298.99	403.975	372.068	243.192	194.771	182.645	162.833
NCU02903	3365.95	2331.88	4474.96	5480.55	1308.48	2175.55	2212.14	1438.21
NCU02950	1190.31	1073.48	860.008	610.694	582.428	710.485	568.331	594.023
NCU03022	821.931	435.876	482.062	556.532	563.043	366.267	262.378	271.995
NCU03078	142.6	146.493	143.682	167.195	52.8679	61.2487	63.0449	70.9553
NCU03107	1670.6	2029.29	1613.82	1058.12	684.639	971.404	820.511	321.118
NCU03121	1036.82	408.259	313.393	202.518	226.451	193.546	280.921	430.28
NCU03132	1814.19	2718.52	1338.95	1461.58	958.671	764.384	903.026	1052.5
NCU03171	1741.9	1254.8	1433.69	1265.35	897.873	614.937	657.336	680.443
NCU03273	688.243	957.007	641.362	550.253	363.026	641.886	355.091	286.55
NCU03281	7328.06	2946.67	2401.98	2926.31	3914.87	2038.36	1208.05	1274.47
NCU03323	986.317	983.423	1371.22	1076.17	569.211	624.737	565.55	452.112
NCU03378	731.815	644.809	732.985	761.405	590.358	319.718	452.44	441.196
NCU03388	930.861	409.46	564.315	982.762	503.126	193.546	445.023	627.681
NCU03426	1121.98	702.445	730.902	808.502	512.819	317.268	498.797	543.081
NCU03427	527.818	268.97	338.381	445.854	242.311	181.296	206.75	218.324
NCU03484	146.561	110.47	176.999	160.916	76.6585	51.4489	58.4093	74.594
NCU03494	239.647	386.645	150.97	147.571	116.309	113.923	117.746	118.259
NCU03497	2929.24	1177.95	1205.68	1309.3	1165.74	1156.38	667.535	793.244
NCU03498	3697.7	2328.28	2160.43	2488.3	2182.56	1449.14	1376.79	1901.24
NCU03518	145.571	99.6632	70.7997	102.044	29.9585	47.774	38.0124	45.4842
NCU03591	3428.34	3838.83	2296.82	1922.35	2075.07	1706.39	1353.61	1835.74
NCU03654	1770.62	1158.73	1012.02	1080.88	809.76	667.611	515.485	529.436
NCU03698	283.219	359.028	249.881	203.303	165.653	116.373	123.308	178.298
NCU03699	1531.96	2060.51	1299.38	844.61	1103.18	531.639	949.382	1161.67
NCU03736	558.517	349.421	361.287	595.78	278.438	191.096	203.042	304.744
NCU03788	23220	8333.28	1167.15	1263.78	375.362	209.471	27.8139	37.297
NCU03789	7083.46	1526.17	393.563	477.252	399.153	126.172	44.5023	39.1164
NCU03918	83.1833	62.4396	44.7704	68.291	53.749	17.1496	23.1783	19.1033
NCU03960	1048.7	1121.51	852.719	979.622	222.045	236.42	178.936	178.298
NCU03961	682.301	613.589	652.815	657.791	333.949	449.565	333.767	488.5
NCU04001	1167.54	966.613	995.36	920.751	42.2943	42.8741	21.324	28.2002
NCU04016	1109.11	1488.94	1801.23	1448.24	619.436	907.706	1151.5	736.843
NCU04034	746.669	238.951	288.405	258.25	35.2453	11.0248	9.27131	17.284
NCU04088	778.358	661.619	501.845	415.241	404.44	238.87	321.715	423.912
NCU04122	2406.38	3473.8	1601.32	1199.41	1053.83	877.081	870.576	770.502
NCU04130	1313.11	1657.05	1515.95	1570.69	831.788	670.061	598.927	333.854
NCU04255	3118.38	2191.39	2645.62	2142.92	2361.43	874.631	1344.34	1429.11
NCU04256	1235.87	1270.41	1373.31	1098.15	811.522	853.807	694.421	463.029
NCU04265	1421.05	2036.49	2542.54	1457.66	357.74	193.546	239.2	837.818
NCU04269	98.0375	80.451	114.529	84.775	79.3019	39.1992	47.2837	39.1164
NCU04314	26965.3	19507.6	17392.8	16261.9	26816.4	8925.16	6400.91	6780.78
NCU04360	1265.58	1300.42	1552.39	1279.47	534.847	319.718	662.899	619.494
NCU04409	869.464	794.904	759.014	664.071	498.721	482.64	522.902	488.5
NCU04410	2859.92	3272.07	1741.88	1314.01	1238.87	847.682	1013.35	1042.5
NCU04421	487.217	916.181	456.033	301.422	433.517	280.519	316.152	336.583
NCU04482	268.365	151.296	149.929	197.023	143.624	53.8989	68.6077	101.884
NCU04496	248.56	223.342	214.481	411.316	96.9245	73.4984	178.009	156.465
NCU04499	179.24	80.451	116.611	159.346	66.0849	46.549	90.8589	96.4264
NCU04542	1848.85	920.984	633.032	617.759	107.498	82.0733	63.0449	114.62
NCU04544	1780.52	1487.74	566.397	547.113	275.794	123.722	157.612	247.434
NCU04554	2656.92	2599.65	2120.87	1580.11	912.853	1150.25	994.812	1251.72
NCU04555	154.483	160.902	122.858	125.593	106.617	56.3488	36.1581	47.3035
NCU04556	224.793	146.493	83.2937	83.2051	156.841	58.7987	26.8868	44.5745
NCU04628	1847.86	1651.05	1637.76	1389.37	1183.36	1081.65	920.641	829.631
NCU04637	1422.04	2642.88	1420.16	892.492	1106.7	913.831	865.941	900.586
NCU04638	132.697	258.164	140.558	155.421	109.26	78.3983	76.9519	99.1554
NCU04645	1601.28	2018.48	1257.74	1003.17	864.39	942.005	828.855	739.572
NCU04728	321.84	456.289	373.781	351.659	214.115	249.895	199.333	195.582
NCU04732	2156.83	3114.77	1493.04	1387.01	838.838	818.283	876.139	856.012
NCU04771	1494.33	954.605	1118.22	1056.55	1096.13	426.291	695.348	562.184
NCU04816	596.147	444.282	355.039	346.165	328.662	182.521	127.944	126.446
NCU04872	1192.29	901.772	690.297	784.954	441.447	452.015	502.505	426.641
NCU04879	178.25	76.8487	97.8701	91.0546	51.9868	56.3488	50.0651	40.0261
NCU04909	843.717	937.794	1235.87	1212.75	570.092	657.811	868.722	601.3
NCU04912	332.733	441.88	314.434	195.453	238.787	144.547	165.029	203.769
NCU04931	14944.3	5420.24	7986.83	6200.35	7397.98	3915.02	5074.19	3707.87
NCU04935	53.475	63.6403	71.8408	31.3981	32.6019	22.0495	25.9597	25.4711
NCU04942	142.6	219.739	254.046	117.743	114.547	86.9731	112.183	71.865
NCU04951	25497.7	17589.9	15820.6	12892.9	13643.4	14885.9	6774.55	4888.64
NCU04963	1184.37	237.751	504.968	343.81	208.828	52.6739	146.487	600.391
NCU04996	534.75	1049.47	836.061	411.316	221.164	265.819	276.285	231.059
NCU05018	631.797	602.782	551.821	523.564	429.992	376.067	300.391	282.911
NCU05046	8932.31	4709.39	7043.53	10812.7	3328.04	1549.59	2426.3	5184.28
NCU05061	1249.73	957.007	902.696	709.598	553.351	717.835	626.741	498.506
NCU05074	303.025	177.713	183.246	174.26	169.177	131.072	89.0046	91.878
NCU05089	1045.73	1693.07	884.996	716.663	407.083	630.862	379.197	261.989
NCU05131	557.526	551.149	263.416	190.744	152.436	129.847	98.2759	192.853
NCU05134	1381.44	1092.69	832.937	882.288	102.211	345.443	86.2232	55.4907
NCU05138	641.7	416.664	442.498	327.326	175.345	260.919	152.05	120.078
NCU05149	1270.53	1846.77	1335.82	863.449	810.641	836.657	860.378	704.095
NCU05165	3574.9	3969.72	5877.41	4739.55	1202.74	2049.38	2366.04	1490.06
NCU05166	159.435	146.493	155.135	163.27	100.449	64.9236	72.3162	76.4134
NCU05170	90.1153	60.0381	103.076	76.9255	20.266	41.6491	53.7736	40.0261
NCU05183	598.128	331.41	253.005	402.681	443.209	289.094	148.341	108.252
NCU05230	144.581	96.0609	93.7054	98.9042	24.6717	31.8493	31.5225	26.3808
NCU05236	467.411	308.596	168.67	274.734	47.5811	25.7245	40.7938	50.0326
NCU05243	1247.75	1104.7	1147.37	1310.09	760.417	607.587	679.587	531.255
NCU05257	3466.96	2412.33	3428.58	2690.82	2491.84	1457.72	1478.77	1203.51
NCU05264	1310.14	1571.8	1488.88	1238.66	615.03	1005.7	916.006	763.224
NCU05277	817.969	918.582	1263.98	498.446	139.219	366.267	726.871	269.266
NCU05291	488.207	906.575	762.138	813.212	465.238	602.687	416.282	418.454
NCU05298	2093.45	632.801	653.856	1093.44	257.291	538.989	634.158	365.693
NCU05309	4877.12	2540.81	1791.86	1596.6	942.811	1112.28	572.04	725.017
NCU05315	1674.56	1083.09	1059.91	1108.35	1023.88	806.033	415.355	483.042
NCU05318	289.161	142.891	195.74	295.143	169.177	118.822	92.7131	163.743
NCU05340	892.24	834.529	843.349	856.385	761.298	354.017	479.327	552.178
NCU05381	319.86	290.584	212.399	207.228	194.73	95.548	101.984	110.072
NCU05384	721.913	1436.11	1162.99	904.267	407.083	1262.95	695.348	350.228
NCU05387	2007.29	1670.26	2295.78	2179.82	1513.78	957.93	1163.55	1078.88
NCU05394	703.097	916.181	547.656	452.133	446.734	618.612	264.232	233.789
NCU05410	1556.72	1655.85	2201.04	1374.45	1123.44	1605.94	920.641	614.036
NCU05411	563.468	426.27	497.68	344.595	296.06	195.996	210.459	261.079
NCU05518	329.763	259.364	397.728	383.842	177.108	134.747	209.532	152.827
NCU05524	201.026	162.103	131.188	131.087	162.128	26.9494	29.6682	70.9553
NCU05563	509.003	301.391	449.786	553.392	322.494	135.972	254.961	271.995
NCU05574	116.853	61.2388	109.323	102.829	11.4547	15.9247	15.7612	11.8259
NCU05627	867.483	589.574	1134.88	1676.66	143.624	83.2982	259.597	1531.91
NCU05629	48.5236	56.4358	45.8115	69.8609	11.4547	19.5996	17.6155	9.09683
NCU05699	124.775	61.2388	115.57	43.9574	24.6717	19.5996	21.324	26.3808
NCU05828	2462.82	1293.22	1234.83	1509.47	1244.16	685.985	897.463	1196.23
NCU05829	1071.48	1000.23	1145.29	620.898	320.732	429.966	469.128	186.485
NCU05830	676.36	420.266	549.739	408.176	217.64	286.644	321.715	115.53
NCU05835	502.071	790.101	306.104	296.713	118.072	169.046	240.127	270.176
NCU05838	836.785	1564.59	1144.25	1196.27	839.719	826.857	650.846	828.721
NCU05861	666.457	624.396	473.733	491.381	581.547	252.345	241.981	392.983
NCU05875	185.182	164.504	127.023	106.754	135.694	26.9494	54.7007	81.8715
NCU05881	3832.38	6206.73	3249.5	1915.29	3147.4	2414.42	1895.98	1883.04
NCU05899	753.601	709.65	421.674	362.649	313.683	328.293	233.637	400.261
NCU05900	578.322	552.35	311.31	334.39	306.634	284.194	219.73	216.505
NCU05994	706.068	557.153	656.979	676.63	354.215	295.219	495.088	399.351
NCU06024	39.6111	42.0266	38.5233	35.3229	20.266	17.1496	12.0527	18.1937
NCU06042	4031.42	3316.5	3192.23	3743.44	2648.68	2821.11	1936.78	1184.41
NCU06061	2461.83	906.575	1873.07	2161.76	597.407	357.692	302.245	501.235
NCU06062	1298.25	486.308	821.484	1327.36	393.866	213.145	244.763	543.99
NCU06063	1089.31	575.165	739.232	952.934	122.477	75.9484	92.7131	139.182
NCU06074	47.5333	37.2236	45.8115	38.4627	27.3151	15.9247	12.0527	13.6452
NCU06079	631.797	678.43	739.232	735.502	289.011	248.67	436.679	374.789
NCU06109	1114.06	1048.26	1339.99	1064.4	562.162	821.957	1000.37	528.526
NCU06117	1000.18	1201.96	825.649	620.113	445.853	550.013	344.893	411.177
NCU06123	1834.98	1421.7	1446.19	1714.34	1223.89	649.236	715.745	1037.04
NCU06132	27342.6	28832.7	21717.8	23660.1	11077.6	8066.45	6182.11	11089
NCU06133	377.296	617.191	400.851	421.52	124.24	336.868	190.062	137.362
NCU06170	1666.64	1402.49	929.766	2423.15	751.605	716.61	750.976	1192.59
NCU06206	2004.32	1295.62	1327.49	2412.16	890.824	659.036	834.418	816.895
NCU06207	6142.69	2534.81	3401.51	5438.94	4136.03	1814.19	1916.38	2536.2
NCU06227	297.083	431.073	310.269	260.605	192.087	193.546	168.738	213.776
NCU06230	1773.59	1053.07	1209.84	1485.92	1126.09	587.987	809.386	994.284
NCU06265	6286.28	10084	7799.42	5681.5	6231.36	3248.63	4276.86	3358.55
NCU06281	1308.16	1456.52	1131.75	949.009	1082.03	665.161	691.64	697.727
NCU06294	7416.19	8541.01	6241.82	3015.01	948.098	657.811	1556.65	1748.41
NCU06296	1230.92	660.419	658.02	507.08	589.477	472.84	437.606	452.112
NCU06301	2443.02	2591.24	3471.27	2576.22	1727.02	1823.99	1644.73	893.309
NCU06302	274.307	324.206	256.128	245.691	168.296	69.8235	97.3488	95.5167
NCU06341	1875.59	166.906	830.855	736.287	737.507	270.719	471.91	432.099
NCU06358	185.182	81.6518	120.776	109.894	98.6868	44.0991	51.9194	72.7746
NCU06376	204.988	210.133	307.146	364.219	98.6868	69.8235	159.467	106.433
NCU06402	12893.4	6246.36	9662.07	15121.3	7731.93	4336.41	5725.04	8107.09
NCU06480	50.5042	44.4282	49.9762	44.7424	21.1472	18.3746	17.6155	15.4646
NCU06537	660.515	554.752	574.727	632.673	480.217	269.494	247.544	292.008
NCU06557	2693.56	2575.63	2318.69	1822.66	1746.4	1353.6	1880.22	886.031
NCU06650	452.557	361.429	410.222	796.728	107.498	53.8989	66.7535	64.5875
NCU06660	10118.7	16820.3	13024	10928.1	4588.05	11127.7	6751.37	6840.82
NCU06691	1762.69	2082.12	1503.45	1571.48	1305.84	891.781	1136.66	1166.21
NCU06698	13659.9	10487.4	9463.21	7848.75	8086.15	6008.5	6130.19	3994.42
NCU06824	1316.08	1322.04	857.925	949.009	397.39	388.317	240.127	393.893
NCU06860	464.44	300.19	316.516	375.993	212.353	146.997	188.208	189.214
NCU06884	320.85	268.97	240.511	253.54	155.079	72.2735	101.057	128.265
NCU06918	713.99	411.861	485.186	556.532	256.409	247.445	273.504	177.388
NCU06977	9851.28	9528.04	11466.4	9260.1	7434.99	6886.8	5405.18	4107.22
NCU06989	2082.55	2772.56	1509.7	1282.61	1203.63	867.282	696.276	706.824
NCU07017	2447.97	1689.47	1014.1	1094.23	1324.34	1107.38	807.531	825.992
NCU07036	526.828	178.913	265.499	114.603	159.485	135.972	132.58	105.523
NCU07053	1270.53	1245.19	1226.5	1018.87	563.043	640.661	682.369	362.964
NCU07063	1907.28	1163.54	1461.8	1033	532.204	498.564	488.598	354.776
NCU07065	135.668	169.307	173.876	131.872	83.7075	63.6986	79.7333	110.072
NCU07068	544.653	359.028	438.333	401.111	288.13	244.995	231.783	225.601
NCU07073	344.617	416.664	291.528	361.864	97.8056	78.3983	68.6077	95.5167
NCU07074	226.774	297.789	235.305	233.916	74.8962	115.148	86.2232	115.53
NCU07095	189.143	80.451	113.488	134.227	24.6717	28.1744	18.5426	14.5549
NCU07110	1055.64	925.787	957.878	808.502	663.492	427.516	467.274	322.937
NCU07114	169.338	165.705	136.393	151.496	131.289	71.0485	79.7333	71.865
NCU07115	115.863	67.2426	76.0055	87.9148	41.4132	23.2745	16.6884	30.0195
NCU07116	157.454	211.334	121.817	137.367	58.1547	36.7492	32.4496	29.1099
NCU07117	5306.9	4936.33	3874.2	4550.38	1595.73	2191.48	1116.27	1504.62
NCU07129	2964.89	1182.75	1684.62	1774.78	784.207	514.489	928.986	1075.25
NCU07159	930.861	1837.16	1515.95	797.513	394.747	652.911	582.238	483.951
NCU07180	131.707	105.667	93.7054	154.636	93.4	44.0991	48.2108	60.0391
NCU07192	9431.41	15398.6	6280.35	5183.83	3674.32	4751.67	3655.68	2616.25
NCU07205	7537	1954.84	3151.63	5913.06	1155.16	1786.01	3179.13	2258.74
NCU07206	210.929	128.481	131.188	140.507	113.666	52.6739	59.3364	64.5875
NCU07231	273.317	453.888	238.428	140.507	172.702	145.772	116.819	87.3296
NCU07241	325.801	553.551	368.575	200.163	241.43	203.346	186.353	153.736
NCU07257	16231.6	13456.9	14520.2	29514.3	11444.1	6728.78	8572.26	12769.2
NCU07266	291.142	272.573	267.581	237.841	126.002	171.496	137.215	189.214
NCU07287	26487	21882.7	21730.3	18360.9	11215	13016.6	9493.82	6890.85
NCU07293	797.174	1012.24	700.708	481.177	504.889	561.038	435.752	489.409
NCU07311	3047.08	1122.71	1455.56	1702.56	452.021	330.743	178.009	237.427
NCU07316	215.881	210.133	194.699	222.927	109.26	35.5242	90.8589	99.1554
NCU07322	322.831	443.081	371.698	399.541	311.921	316.043	169.665	189.214
NCU07334	822.921	333.812	516.421	516.5	375.362	181.296	264.232	299.286
NCU07428	6344.71	4229.08	3955.41	4499.35	3387.07	3382.15	2481	2697.21
NCU07432	833.814	1259.6	704.873	823.416	344.523	460.59	545.153	609.488
NCU07441	96.0569	186.118	164.505	164.055	98.6868	83.2982	77.879	85.5102
NCU07503	926.9	944.999	996.401	722.942	409.726	796.233	631.376	221.963
NCU07511	256.482	138.088	94.7466	137.367	120.715	57.5738	53.7736	123.717
NCU07532	452.557	304.993	221.77	141.292	69.6094	112.698	76.0248	92.7877
NCU07546	900.163	1546.58	856.884	658.576	422.062	687.21	356.946	533.984
NCU07564	1652.77	1763.92	1119.26	1193.13	558.638	677.411	409.792	472.125
NCU07582	254.501	284.58	181.164	235.486	89.8754	99.2229	180.791	120.988
NCU07609	183.201	165.705	181.164	126.378	105.736	72.2735	86.2232	86.4199
NCU07610	91.1056	52.8335	68.7173	25.9035	44.9377	19.5996	23.1783	14.5549
NCU07618	872.435	640.006	653.856	1012.59	305.753	162.922	459.857	594.023
NCU07705	1116.04	1253.59	1346.23	1194.7	794.781	401.791	668.462	839.637
NCU07741	568.419	929.389	584.097	488.241	423.824	391.992	341.184	473.035
NCU07743	520.886	619.593	765.261	655.436	312.802	520.614	375.488	275.634
NCU07760	39.6111	38.4244	39.5645	58.0866	6.16792	9.79979	26.8868	12.7356
NCU07802	2880.72	1817.95	1209.84	1095.8	838.838	951.805	372.707	498.506
NCU07819	143.59	60.0381	115.57	37.6778	13.217	8.57482	12.9798	11.8259
NCU07840	604.069	673.627	317.557	269.239	221.164	198.446	182.645	266.537
NCU07853	3369.92	1227.18	1281.68	1825.8	2530.61	746.009	491.38	675.894
NCU07894	631.797	271.372	329.01	475.682	53.749	29.3994	23.1783	43.6648
NCU07931	1109.11	835.73	1115.09	1189.2	566.568	629.637	592.437	419.364
NCU07946	271.336	385.444	288.405	226.852	240.549	121.272	165.029	157.375
NCU07951	590.206	465.895	233.222	332.82	330.424	262.144	176.155	186.485
NCU08013	791.232	206.531	350.875	667.996	300.466	165.371	206.75	262.898
NCU08090	1331.92	680.832	884.996	1200.19	747.2	510.814	620.251	643.146
NCU08125	94.0764	68.4434	63.5115	69.0759	46.7	46.549	25.0325	23.6518
NCU08137	4064.1	2085.72	3222.43	2817.98	2764.11	1988.13	1466.72	1785.71
NCU08147	3152.05	1661.85	1702.32	1802.25	1834.52	783.983	828.855	1054.32
NCU08162	3320.4	4332.35	5757.68	4130.43	2951.79	3117.56	3359.92	1878.5
NCU08183	1916.19	1888.8	1724.18	1387.01	289.892	311.143	342.111	251.073
NCU08184	253.511	242.554	192.617	193.884	125.121	74.7234	58.4093	109.162
NCU08193	22867.5	15097.2	9006.13	10589.8	11511.1	7545.84	4906.38	6633.41
NCU08194	6100.11	4646.95	3588.92	3522.09	2757.94	2212.3	2104.59	2165.05
NCU08197	297.083	314.599	316.516	254.325	296.06	182.521	141.851	122.807
NCU08270	888.279	668.824	489.351	544.758	775.396	232.745	151.122	282.002
NCU08282	1239.83	730.063	819.402	1446.67	615.03	564.713	560.914	638.597
NCU08351	190.133	172.91	136.393	246.475	132.17	150.672	78.8062	77.3231
NCU08355	754.592	479.104	574.727	266.099	469.643	458.14	264.232	98.2458
NCU08358	3959.13	1899.6	1731.47	1916.86	1409.81	998.354	1072.69	1512.8
NCU08371	164.386	124.879	88.4996	208.798	82.8264	60.0237	60.2635	104.614
NCU08390	800.144	1364.06	1381.63	1193.13	214.115	509.589	388.468	516.7
NCU08397	8200.49	2106.13	4402.07	4311.75	3045.19	1068.18	2074.92	1909.42
NCU08439	4455.26	5004.77	4237.57	4906.75	993.917	1712.51	1280.37	2637.17
NCU08440	985.326	1579	1358.73	1616.22	207.947	797.458	437.606	476.674
NCU08441	4697.88	6354.43	4826.87	5365.94	702.262	1157.6	730.579	1522.81
NCU08489	393.14	202.929	218.646	261.39	97.8056	51.4489	53.7736	67.3165
NCU08610	3391.7	2341.48	2255.18	2671.98	2096.21	1100.03	1469.5	1801.17
NCU08611	1999.37	1857.58	1357.69	1447.45	1106.7	574.513	928.058	1109.81
NCU08612	2089.49	1892.4	1394.13	1755.16	1638.02	715.385	944.747	1140.74
NCU08641	814.008	778.093	532.039	288.078	429.111	289.094	319.86	455.751
NCU08696	563.468	725.26	615.332	456.058	415.894	231.52	385.687	338.402
NCU08746	160.425	195.724	132.229	134.227	75.7773	46.549	30.5953	44.5745
NCU08748	1158.63	911.378	1186.94	897.987	770.99	634.536	574.821	318.389
NCU08749	254.501	170.508	219.687	199.378	185.038	68.5985	87.1503	106.433
NCU08851	338.675	543.945	312.351	184.464	178.87	383.417	157.612	161.924
NCU08857	191.124	300.19	293.61	204.088	133.051	148.222	161.321	120.078
NCU08891	4746.4	5271.34	3414	2609.97	2522.68	1155.15	1173.75	1487.33
NCU08957	10614.8	7771.33	7373.58	7245.12	5654.22	3662.67	4017.26	4858.62
NCU08965	966.511	773.29	827.731	824.986	568.33	365.042	663.826	672.256
NCU08986	292.132	109.269	193.658	229.991	72.2528	62.4737	127.017	165.562
NCU09027	151.513	54.0343	98.9113	130.302	74.8962	48.999	49.138	45.4842
NCU09042	375.315	300.19	310.269	262.175	300.466	156.797	132.58	130.994
NCU09055	40.6014	43.2274	71.8408	54.1618	22.9094	23.2745	26.8868	20.013
NCU09103	119.824	74.4472	84.3349	149.141	51.9868	52.6739	75.0976	50.0326
NCU09160	2324.18	2871.02	1925.13	1661.75	1289.1	1866.86	1135.74	991.554
NCU09182	3260.98	2471.17	1831.42	1478.85	1612.47	2295.6	1116.27	836.908
NCU09185	576.342	344.618	327.969	335.96	284.606	291.544	227.147	202.859
NCU09186	88.1347	86.4548	59.3468	92.6245	46.7	34.2993	40.7938	45.4842
NCU09196	103.979	120.076	150.97	94.1944	91.6377	42.8741	50.9922	67.3165
NCU09197	193.104	214.936	171.793	184.464	91.6377	75.9484	77.879	92.7877
NCU09236	63.3778	69.6441	59.3468	86.3449	25.5528	24.4995	31.5225	6.36778
NCU09252	1377.48	1545.38	1035.97	821.847	650.275	377.292	551.643	694.088
NCU09350	84.1736	90.0571	65.5938	90.2697	40.5321	36.7492	33.3767	20.013
NCU09356	4436.44	1481.74	1437.86	1556.56	370.075	383.417	923.423	1017.94
NCU09357	3172.85	1410.89	1115.09	1347.77	569.211	280.519	585.947	1141.65
NCU09441	124.775	152.497	123.899	102.044	105.736	36.7492	47.2837	85.5102
NCU09470	116.853	74.4472	41.6469	47.8822	14.9792	15.9247	18.5426	20.9227
NCU09473	252.521	184.917	137.435	115.388	136.575	101.673	68.6077	60.0391
NCU09486	664.476	700.044	626.785	616.189	239.668	342.993	330.059	335.673
NCU09490	265.394	164.504	243.634	276.304	28.1962	17.1496	17.6155	41.8454
NCU09495	323.821	244.955	190.534	247.26	212.353	116.373	154.831	129.175
NCU09504	393.14	255.762	222.811	178.969	172.702	97.9979	148.341	167.382
NCU09505	774.397	426.27	465.404	338.315	202.66	123.722	169.665	158.285
NCU09506	170.328	61.2388	69.7585	93.4095	58.1547	17.1496	37.0853	25.4711
NCU09513	2709.4	4965.15	3748.22	2437.28	1709.4	2116.75	2290.94	1630.15
NCU09536	1319.05	1403.69	1455.56	1153.88	651.156	782.758	954.018	831.45
NCU09541	1742.89	2311.47	2039.65	1856.42	1308.48	1706.39	1005.01	844.186
NCU09559	932.842	901.772	1570.09	1411.35	751.605	561.038	763.956	703.185
NCU09564	86.1542	100.864	92.6643	105.969	23.7906	40.4241	53.7736	30.9292
NCU09599	1247.75	1175.55	1402.46	1299.1	995.679	1130.65	597.073	363.873
NCU09650	173.299	97.2617	94.7466	140.507	18.5038	22.0495	12.0527	10.9162
NCU09705	492.168	480.304	591.385	579.296	288.13	254.795	229.929	307.473
NCU09754	1160.61	1074.68	1227.54	1400.36	506.651	646.786	683.296	603.12
NCU09755	1362.62	1193.56	987.031	1039.28	677.59	754.584	590.583	480.313
NCU09796	96.0569	48.0304	49.9762	38.4627	29.9585	17.1496	28.7411	38.2067
NCU09823	571.39	112.872	176.999	146.001	288.13	88.1981	127.944	77.3231
NCU09874	3390.71	2735.33	3434.82	3169.64	1816.01	1371.97	2472.66	2448.87
NCU09909	371.354	111.671	219.687	160.131	96.9245	56.3488	50.0651	33.6583
NCU09915	2583.63	1235.58	1247.32	1317.15	756.011	444.666	414.428	482.132
NCU09968	237.667	226.944	199.905	195.453	0.881132	2.44995	1.85426	2.72905
NCU09969	102.989	126.08	85.3761	84.775	0.881132	3.67492	0.927131	0.909683
NCU09986	714.981	599.18	587.221	705.673	407.964	297.669	369.925	330.215
NCU10014	380.267	206.531	229.058	236.271	131.289	134.747	150.195	163.743
NCU10276	1133.87	1113.11	1269.19	1388.58	186.8	497.339	365.29	408.448
NCU10675	289.161	576.365	330.051	293.573	177.989	340.543	237.346	197.401
NCU10687	2849.03	2863.82	1957.4	2942.01	1210.68	550.013	995.739	2403.38
NCU11041	375.315	222.141	279.034	413.671	202.66	132.297	184.499	197.401
NCU11050	2662.86	3398.15	1793.94	1181.36	915.496	1100.03	714.818	560.365
NCU11053	641.7	499.517	488.309	610.694	376.243	278.069	325.423	337.492
NCU11088	97.0472	68.4434	110.364	113.033	58.1547	48.999	48.2108	30.9292
NCU11295	1683.47	1242.79	1169.24	1573.05	1295.26	662.711	471.91	515.79
NCU11306	489.197	491.111	364.41	346.165	432.636	182.521	197.479	213.776
NCU11323	5558.43	4520.87	3896.06	5486.04	4521.09	3057.53	2024.85	2965.57
NCU11331	127.746	102.065	89.5407	103.614	64.3226	66.1486	27.8139	48.2132
NCU11347	82.1931	50.432	73.9232	157.776	32.6019	13.4747	43.5752	34.568
NCU11363	73.2806	50.432	64.5526	61.2264	32.6019	13.4747	11.1256	19.1033
NCU11364	117.843	74.4472	113.488	130.302	50.2245	31.8493	61.1907	21.8324
NCU11365	733.796	480.304	1090.11	667.211	292.536	231.52	363.435	168.291
NCU11405	247.569	112.872	146.805	165.625	106.617	99.2229	111.256	72.7746
NCU11431	1448.78	597.979	917.272	1220.6	687.283	652.911	583.166	633.139
NCU11508	60.4069	68.4434	68.7173	40.8176	37.8887	34.2993	20.3969	20.9227
NCU11531	134.678	67.2426	95.7878	148.356	57.2736	35.5242	50.9922	46.3938
NCU11624	201.026	383.043	330.051	254.325	104.855	138.422	119.6	86.4199
NCU11676	277.278	111.671	173.876	112.248	80.183	83.2982	96.4217	51.8519
NCU11684	160.425	86.4548	121.817	83.9901	32.6019	66.1486	63.9721	28.2002
NCU11686	81.2028	32.4206	92.6643	67.506	45.8189	19.5996	38.0124	25.4711
NCU11700	311.938	226.944	222.811	230.776	203.541	90.6481	60.2635	100.975
NCU11733	194.094	163.304	161.382	193.884	74.8962	94.323	90.8589	78.2327
NCU11749	119.824	85.254	113.488	134.227	62.5604	61.2487	49.138	54.581
NCU11759	110.911	121.277	83.2937	148.356	86.3509	62.4737	48.2108	50.0326
NCU11843	7389.45	6203.13	8384.55	12139.3	3203.8	2203.73	2563.52	4129.05
NCU11922	436.713	607.585	382.11	427.8	75.7773	150.672	157.612	172.84
NCU11975	185.182	134.485	78.0879	110.678	82.8264	44.0991	36.1581	50.9422
NCU12014	36.6403	48.0304	70.7997	63.5813	31.7207	29.3994	14.8341	16.3743
NCU12025	209.939	353.024	235.305	200.163	59.917	69.8235	56.555	81.8715
NCU12067	114.872	136.887	88.4996	94.1944	81.0641	29.3994	33.3767	52.7616
NCU12068	84.1736	114.072	102.035	102.829	46.7	35.5242	50.9922	33.6583
NCU12073	122.794	80.451	89.5407	74.5706	43.1755	26.9494	21.324	33.6583
NCU12083	569.41	626.797	486.227	350.089	353.334	378.517	360.654	221.053
NCU12107	56.4458	48.0304	56.2233	47.0972	36.1264	11.0248	12.9798	34.568

## Sheet: Light ind both ∆sub1 ∆ff7 low
gene	wt dark	wt 30' light ind.	wt 60' light ind.	wt 120' light ind.	∆sub1 dark	∆sub1 30' light ind.	∆sub1 60' light ind.	∆sub1 120' light ind.	∆ff7 dark	∆ff7 30' light ind.	∆ff7 60' light ind.	∆ff7 120' light ind.
NCU00276	265.394	1742.3	684.05	294.358	173.914	1153.23	375.555	163.861	265.221	812.158	301.318	247.434
NCU00282	808.067	989.427	1168.19	1914.5	520.765	840.387	654.838	406.617	509.294	384.642	1012.43	1000.65
NCU00586	780.339	4066.98	1455.56	1358.75	796.291	1850.49	774.939	608.105	873.202	1719.86	682.369	506.693
NCU00972	207.958	157.3	212.399	417.595	164.143	106.326	184.918	251.253	182.394	116.373	150.195	263.808
NCU00983	3127.3	7050.87	5314.14	4168.89	1385.45	2830.94	2708.95	1841.31	1845.09	3652.87	4058.98	2964.66
NCU01056	374.325	1110.7	774.632	378.348	100.636	446.775	252.594	88.6061	205.304	987.329	485.817	237.427
NCU01060	491.178	6413.27	5449.49	2171.18	472.89	4376.76	3572.53	1066.91	596.526	5730.43	3562.04	905.135
NCU01064	283.219	862.146	1186.94	990.612	42.99	73.6105	177.292	173.571	30.8396	51.4489	39.8666	52.7616
NCU01088	357.49	969.014	735.067	899.557	212.019	465.178	450.856	260.963	180.632	350.343	285.556	191.033
NCU01089	350.558	9780.2	3322.38	1442.74	313.631	8459.08	4664.88	530.423	335.711	6600.16	2535.7	755.947
NCU01124	237.667	1476.94	562.233	330.466	160.235	1214.57	325.989	138.371	207.947	634.536	272.577	142.82
NCU01158	158.444	445.482	133.27	128.732	150.465	155.4	106.757	133.516	111.023	111.473	214.167	154.646
NCU01312	196.075	852.54	567.438	413.671	88.9111	325.113	262.126	225.763	134.813	284.194	295.755	300.195
NCU01348	5768.37	12507.1	16674.4	9968.91	1625.8	6789.55	2927.23	541.347	1404.52	6783.91	6800.51	2776.35
NCU01357	98.0375	134.485	145.764	259.82	79.1406	75.6553	83.8802	76.4683	55.5113	48.999	76.0248	65.4972
NCU01358	105.96	309.796	199.905	113.033	74.2554	189.138	130.586	72.8269	121.596	178.846	122.381	95.5167
NCU01382	232.715	790.101	196.781	174.26	232.537	153.355	91.5057	157.792	379.768	243.77	277.212	342.041
NCU01423	84.1736	343.418	134.311	85.56	39.0818	158.467	64.8165	41.2686	55.5113	86.9731	79.7333	39.1164
NCU01581	203.007	788.9	363.369	197.808	119.199	312.845	216.373	157.792	212.353	454.465	294.828	235.608
NCU01699	94.0764	342.217	180.123	251.185	73.2783	172.78	87.693	97.1026	81.9453	202.121	141.851	94.607
NCU01735	2825.26	1506.96	4643.62	7555.96	4148.53	1368.95	836.896	1437.12	1626.57	934.655	1935.85	1913.97
NCU01812	93.0861	264.167	214.481	194.669	118.222	226.966	69.5825	40.0548	117.191	203.346	93.6403	60.0391
NCU01861	2152.86	19338.3	16137.1	7638.38	1422.58	11767.5	12139.8	2802.62	3089.25	10021.5	7817.57	3190.26
NCU02059	1071.48	2670.49	1998.01	2903.54	2608.71	1616.36	2054.11	3592.79	1301.43	1528.77	3441.51	4630.29
NCU02282	406.014	1263.2	658.02	586.36	321.448	764.732	622.429	498.864	324.257	606.362	904.88	713.191
NCU02802	298.074	2142.16	1027.64	587.145	189.547	972.272	339.334	290.094	111.904	973.854	424.626	355.686
NCU02988	1219.03	2562.42	1175.48	923.106	829.511	1205.37	890.274	924.902	713.717	602.687	725.944	1130.74
NCU03035	1098.22	2790.57	1201.51	1011.81	831.465	1666.46	1325.88	1037.78	1143.71	1668.41	2038.76	1454.58
NCU03152	605.06	1938.03	1942.83	1147.6	548.122	1173.68	885.508	776.82	516.343	1957.51	1059.71	587.655
NCU03566	204.988	748.074	924.56	365.788	105.521	60.3197	68.6293	88.6061	110.141	104.123	68.6077	57.31
NCU03599	39.6111	135.686	64.5526	25.1185	9.77045	16.3579	5.71911	12.1378	17.6226	46.549	24.1054	5.4581
NCU03647	555.546	3154.4	900.613	549.468	304.838	1674.64	681.527	205.129	400.915	1202.92	585.02	364.783
NCU04021	724.883	3251.66	1271.27	717.448	411.336	1602.05	373.648	313.156	434.398	1084.1	447.804	493.958
NCU04295	906.104	2203.4	2031.33	1301.45	487.545	1115.4	927.448	491.582	941.049	1553.27	880.775	751.398
NCU04342	9925.55	17359.4	19895.7	14098.6	5719.62	7279.26	9609.05	5059.04	3367.69	9641.77	7754.53	4009.88
NCU04367	61.3972	372.236	140.558	69.8609	51.7834	222.876	76.2547	57.0478	74.0151	142.097	77.879	30.9292
NCU04368	1221.01	8773.96	6737.42	2452.98	1073.77	3774.58	4112.04	1639.82	1242.4	3850.09	3802.17	1454.58
NCU04528	179.24	444.282	248.84	225.282	136.786	231.055	187.777	75.2545	139.219	164.147	191.916	133.723
NCU04639	5326.7	17878.1	9592.31	7278.09	4752.34	8368.09	4072	3191.03	3881.39	7118.32	3814.22	2379.73
NCU04675	2167.72	1604.22	4468.71	6428.77	1698.1	1151.19	2540.24	3465.35	1786.05	1689.24	2805.5	3025.61
NCU04725	55.4556	1051.87	598.674	204.873	56.6686	321.024	101.038	54.6202	56.3924	1107.38	384.759	40.9357
NCU04914	385.218	989.427	805.867	609.909	386.91	551.057	676.761	540.133	241.43	249.895	217.876	218.324
NCU05070	322.831	960.609	830.855	535.338	375.185	510.162	507.094	299.804	217.64	635.761	425.553	290.189
NCU05143	350.558	21179	25514.9	16967.6	282.366	5959.39	7987.68	3664.41	481.979	9742.22	9918.45	8222.62
NCU05145	391.16	1108.3	687.173	372.068	337.08	653.293	454.669	332.576	407.964	633.312	636.012	470.306
NCU05156	102.989	379.441	234.264	153.851	91.8422	219.809	98.178	60.6891	140.1	214.37	139.07	51.8519
NCU05648	361.451	764.885	270.705	268.454	251.1	207.541	165.854	184.495	212.353	162.922	169.665	198.311
NCU05652	356.5	2347.49	2468.62	1387.01	289.205	1339.3	1372.59	592.326	350.69	1266.62	1582.61	882.393
NCU05834	69.3194	181.315	58.3056	91.8396	66.439	96.1026	87.693	84.9647	40.5321	58.7987	108.474	41.8454
NCU05844	516.925	3502.62	2887.17	1781.84	273.572	1989.53	1952.12	610.532	817.69	2647.17	2310.41	903.315
NCU05851	134.678	437.077	245.716	90.2697	92.8192	251.503	192.543	64.3304	202.66	165.371	189.135	146.459
NCU05915	232.715	493.513	268.622	237.056	164.143	120.639	113.429	203.915	52.8679	120.047	153.904	111.891
NCU06111	281.239	342.217	786.084	743.351	187.593	294.442	506.141	439.389	259.934	851.357	610.98	354.776
NCU06140	70.3097	187.319	90.5819	83.2051	137.763	89.9684	70.5356	154.15	29.9585	80.8483	48.2108	43.6648
NCU06583	265.394	347.02	336.298	704.888	88.9111	147.221	183.011	241.543	134.813	164.147	343.966	385.706
NCU06597	1731.01	12319.8	18306.9	9118.02	1141.19	7513.39	11715.6	3266.29	2096.21	10684.2	10956.8	2648.09
NCU06890	486.226	1288.42	2235.4	1040.06	378.116	809.716	1289.66	697.925	622.079	1117.18	1124.61	487.59
NCU07022	130.717	255.762	333.175	273.164	75.2324	229.011	94.3652	42.4824	233.5	661.486	399.594	122.807
NCU07075	549.604	1960.84	805.867	518.069	219.835	893.55	429.886	161.433	281.962	634.536	246.617	255.621
NCU07082	1218.04	3891.67	1937.62	1162.52	644.849	2015.09	2154.2	547.416	867.034	1163.73	1150.57	804.16
NCU07232	1439.86	3703.15	22494.5	9789.94	13166.7	10466	16280.4	5112.45	5527.34	10487	18600.1	3871.61
NCU07325	292.132	43704.1	47620.1	18729	353.69	24812.9	23973.5	5786.1	271.389	40583.4	19963.9	4086.3
NCU07345	245.589	1257.2	2979.83	1460.8	83.0488	393.612	795.909	197.846	565.687	1473.64	2204.72	463.938
NCU07498	359.471	1581.4	614.291	382.272	255.986	778.022	374.601	286.453	297.823	625.962	450.586	475.764
NCU07541	429.781	4370.77	2980.87	1297.53	162.189	2139.82	1368.77	461.237	276.675	3850.09	2477.29	733.205
NCU07748	155.474	667.623	560.15	616.189	110.406	496.871	449.903	151.723	102.211	232.745	350.456	191.943
NCU07927	124.775	702.445	390.439	233.131	84.0258	453.932	386.04	133.516	110.141	448.34	299.463	152.827
NCU07977	48.5236	82.8525	61.4291	105.184	28.3343	41.9171	59.0974	30.3445	37.0075	26.9494	44.5023	53.6713
NCU08095	1639.9	3398.15	6763.45	4393.39	1254.53	2619.31	6041.28	2374.16	2816.98	4158.79	5266.11	1910.33
NCU08167	1170.51	5431.04	3501.46	1694.72	1709.83	3219.44	1198.15	989.232	1469.73	2238.03	1893.2	1033.4
NCU08168	441.664	1573	1061.99	479.607	800.2	1172.66	323.129	405.403	622.079	904.031	487.671	381.157
NCU08425	129.726	145.292	309.228	262.96	203.225	97.125	203.028	84.9647	63.4415	137.197	143.705	81.8715
NCU08447	172.308	422.668	190.534	200.163	226.674	244.346	264.032	188.136	142.743	133.522	146.487	113.71
NCU08526	567.429	1159.94	706.955	364.219	240.353	564.347	346.006	120.164	397.39	570.838	429.262	285.64
NCU08557	30.6986	615.99	250.922	178.969	23.4491	290.353	122.961	76.4683	26.434	357.692	171.519	54.581
NCU08699	137.649	37373.7	19808.3	12516.1	283.343	29868.5	19533.6	3700.82	244.955	30541	15818.7	4637.56
NCU08850	159.435	1723.09	2101.08	1455.3	61.5538	1071.44	1564.18	497.651	115.428	1131.88	1666.05	782.327
NCU09049	394.131	6504.52	6056.49	1836.79	162.189	1289.21	1132.38	393.265	118.072	923.63	954.018	362.964
NCU09050	205.978	993.029	665.309	431.725	248.169	510.162	558.566	231.832	160.366	532.864	622.105	266.537
NCU09193	268.365	309.796	362.328	628.748	192.478	117.572	216.373	279.17	237.906	258.469	297.609	397.531
NCU09271	64.3681	199.326	90.5819	122.453	71.3243	97.125	151.556	100.744	48.4623	72.2735	81.5876	83.6908
NCU09307	733.796	1831.16	471.651	416.025	551.053	505.05	373.648	390.838	827.383	518.164	571.113	647.694
NCU09319	750.631	3535.04	1099.48	887.783	890.088	1977.26	887.415	839.937	856.46	1768.86	769.519	954.257
NCU09337	154.483	384.244	154.093	175.045	292.136	219.809	180.152	211.198	204.423	230.295	291.119	343.86
NCU09451	199.046	405.857	253.005	236.271	122.131	235.145	392.712	335.004	118.953	213.145	250.325	203.769
NCU09533	1139.81	797.305	3070.41	2423.94	728.875	307.733	1224.84	1035.36	628.247	741.109	1512.15	1433.66
NCU09534	1478.48	4273.51	8601.12	6684.67	786.521	2531.38	3337.1	2746.79	822.977	2832.14	4029.31	3183.89
NCU09712	46.5431	145.292	48.9351	42.3875	54.7145	70.5434	38.1274	59.4753	72.2528	51.4489	47.2837	87.3296
NCU09829	395.121	2879.43	1119.26	775.534	328.287	1633.74	903.619	413.9	373.6	1554.49	824.22	422.093
NCU09830	204.988	18819.5	3362.98	1321.08	311.677	12800.1	2561.21	727.055	274.913	8545.42	2254.78	787.785
NCU09865	42.5819	38.4244	23.9469	194.669	61.5538	26.5816	35.2678	74.0407	12.3358	13.4747	17.6155	35.4776
NCU09975	1930.05	4682.97	2799.71	2532.26	1295.56	2518.09	1489.83	996.515	1783.41	2061.63	1906.18	1637.43
NCU09976	447.606	315.8	1282.72	1826.59	130.924	111.438	209.701	299.804	388.579	513.264	1244.21	765.953
NCU09992	951.657	3069.15	2152.1	1823.45	802.154	1498.79	753.016	856.93	725.172	1732.11	877.066	1373.62
NCU10048	351.549	809.313	460.198	193.884	236.445	447.797	337.427	226.977	148.911	414.041	218.803	159.195
NCU10291	285.2	1563.39	1080.74	354.799	135.809	611.376	502.328	174.785	216.758	487.54	559.06	209.227
NCU10603	1269.54	2603.25	1721.06	1681.37	468.004	1217.64	1006.56	838.723	550.707	1077.98	989.249	595.842
NCU10697	97.0472	284.58	144.723	123.238	57.6456	114.505	52.4251	46.1237	74.8962	128.622	66.7535	51.8519
NCU10894	115.863	292.986	197.823	82.4201	19.5409	147.221	147.744	26.7032	56.3924	112.698	86.2232	47.3035
NCU11172	756.572	1802.34	719.449	697.824	600.882	381.343	247.828	413.9	295.179	578.188	620.251	309.292
NCU11293	19.8056	108.069	86.4172	48.6671	13.6786	48.0513	57.1911	31.5583	23.7906	35.5242	38.9395	21.8324
NCU11395	1408.18	17934.6	16173.6	7727.08	698.587	8640.04	7751.29	3040.52	1324.34	7730.81	7187.12	6470.58
NCU11426	1597.32	7967.05	3704.49	2292.85	879.34	3862.51	1996.92	844.792	1270.59	4229.83	2547.76	1398.18
NCU11480	102.989	222.141	125.982	148.356	91.8422	115.528	52.4251	57.0478	130.408	107.798	60.2635	76.4134
NCU11938	122.794	285.781	158.258	87.9148	75.2324	161.534	79.1143	55.834	113.666	55.1238	148.341	164.653
NCU12021	177.26	667.623	217.605	199.378	212.019	211.63	92.4589	121.378	255.528	241.32	127.944	188.304
NCU12022	128.736	603.983	184.287	157.776	117.245	149.266	73.3952	53.4064	208.828	165.371	96.4217	135.543
NCU12074	209.939	187.319	485.186	527.489	237.422	104.282	211.607	186.922	81.0641	91.873	159.467	99.1554
NCU12134	131.707	419.066	293.61	277.874	81.0947	237.189	235.437	106.813	148.03	303.794	214.167	161.014

## Sheet: Non-light both ∆sub1 ∆ff7 low
gene	wt dark	wt 30' light ind.	wt 60' light ind.	wt 120' light ind.	∆sub1 dark	∆sub1 30' light ind.	∆sub1 60' light ind.	∆sub1 120' light ind.	∆ff7 dark	∆ff7 30' light ind.	∆ff7 60' light ind.	∆ff7 120' light ind.
NCU00175	7667.72	3418.57	2013.63	1983.58	3233.04	1865.82	635.774	281.597	7225.28	1725.99	341.184	499.416
NCU00179	108.931	102.065	93.7054	77.7104	19.5409	19.425	29.5487	18.2067	13.217	15.9247	20.3969	33.6583
NCU00180	963.54	618.392	508.092	343.81	103.567	104.282	155.369	105.599	86.3509	68.5985	115.891	134.633
NCU00250	106.95	153.697	72.882	126.378	35.1736	44.9842	49.5656	69.1856	27.3151	15.9247	16.6884	47.3035
NCU00316	485.236	401.054	399.81	423.09	281.389	236.167	181.105	284.025	267.864	254.795	207.677	297.466
NCU00321	1433.92	2143.36	1030.76	821.847	800.2	494.826	477.545	631.167	1118.16	867.282	882.629	664.069
NCU00691	385.218	444.282	338.381	287.293	257.94	188.116	246.875	155.364	322.494	184.971	207.677	229.24
NCU00701	1010.08	1964.45	1463.89	1819.52	197.363	403.836	169.667	146.868	542.777	1115.95	371.78	369.331
NCU00716	8440.14	5890.93	3765.92	3308.58	1546.66	426.328	219.232	98.3163	2346.45	1558.17	595.218	192.853
NCU00721	1770.62	800.908	1298.34	2395.68	1166.59	575.593	1036.11	1353.37	704.024	748.459	860.378	1408.19
NCU00730	373.335	270.171	265.499	344.595	104.544	87.9237	72.442	152.937	178.87	209.471	195.625	130.994
NCU00787	71.3	61.2388	41.6469	90.2697	34.1966	18.4026	14.2978	12.1378	38.7698	23.2745	23.1783	19.1033
NCU00796	1333.9	1663.05	1170.28	1301.45	746.462	633.868	475.639	514.644	762.179	596.562	492.307	674.075
NCU00829	71171.3	26231.8	26047	29614.7	39992.4	21095.5	10043.7	13161	17538	7453.97	9177.67	8719.31
NCU00830	64459.2	22616.3	23085.9	29026	35615.2	17210.5	7002.09	9165.27	16812.9	4237.18	6128.34	7065.51
NCU00844	71.3	57.6365	57.2644	73.0007	18.5638	29.6487	11.4382	35.1997	33.483	23.2745	24.1054	20.013
NCU00845	257.472	129.682	194.699	298.282	57.6456	39.8724	24.7828	49.7651	103.974	79.6233	90.8589	61.8584
NCU00868	870.454	1018.25	1438.9	981.192	449.441	758.597	687.246	368.99	611.506	523.064	603.562	513.061
NCU00873	528.808	511.524	390.439	689.189	125.062	119.617	108.663	122.592	152.436	129.847	115.891	142.82
NCU00874	553.565	564.358	441.457	600.49	212.996	302.621	201.122	172.357	399.153	240.095	274.431	408.448
NCU00875	188.153	112.872	130.146	211.938	90.8651	70.5434	72.442	91.0336	104.855	55.1238	78.8062	103.704
NCU00876	2636.12	1337.65	1277.52	1733.96	1015.15	354.762	264.985	332.576	924.307	559.813	445.95	645.875
NCU00878	10475.2	9526.84	11158.2	13370.9	10941.9	3867.62	2078.89	4358.69	4579.24	4148.99	4081.23	2991.04
NCU00881	4036.37	4119.81	2533.17	2833.68	2560.83	1535.6	1682.37	1664.1	2435.45	2095.93	2217.7	2003.12
NCU00937	217.861	142.891	271.746	299.852	95.7504	51.1184	81.9738	112.882	171.821	127.397	133.507	140.091
NCU00947	184.192	48.0304	102.035	44.7424	21.495	17.3803	17.1573	48.5513	7.93019	9.79979	4.63566	7.27746
NCU00955	2716.33	2628.47	2851.77	2041.66	1193.95	1453.81	1269.64	861.785	1654.77	1419.74	1619.7	1520.99
NCU00984	4889	6569.36	3832.55	1638.98	345.874	1125.63	467.06	190.564	716.36	596.562	405.156	646.785
NCU00995	2852.99	2037.69	2280.17	1836.01	1411.83	663.517	711.075	1110.61	990.392	1161.28	845.544	805.979
NCU01038	48.5236	37.2236	40.6057	58.8715	42.0129	12.2684	3.81274	7.28269	29.0774	20.8246	15.7612	11.8259
NCU01065	1365.59	608.786	893.325	1139.75	370.3	124.729	139.165	126.233	259.934	154.347	196.552	254.711
NCU01066	2234.07	800.908	781.92	862.664	99.6585	64.4092	56.2379	65.5442	348.928	158.022	144.632	227.421
NCU01195	8473.81	3081.15	6513.57	5467.99	3397.18	1020.32	1766.25	2389.94	4602.15	2875.01	3406.28	3086.55
NCU01210	177.26	66.0419	42.688	87.1299	51.7834	38.85	24.7828	23.0619	82.8264	36.7492	41.7209	36.3873
NCU01270	233.706	213.735	216.564	311.627	127.993	119.617	122.008	132.302	130.408	123.722	128.871	90.9683
NCU01289	860.551	1054.27	761.096	715.093	721.059	247.413	153.463	281.597	247.598	169.046	147.414	194.672
NCU01528	109952	90751.1	79381	68185	91810.9	60164.3	33939.1	22524.2	86322.7	51613.1	38705	32658.5
NCU01769	840.746	272.573	378.986	545.543	360.529	187.093	331.708	218.481	169.177	102.898	246.617	329.305
NCU01860	212.91	277.376	243.634	266.099	107.475	127.796	90.5525	127.447	118.953	129.847	97.3488	137.362
NCU01873	546.633	898.169	538.286	405.821	428.923	565.37	134.399	314.37	353.334	259.694	179.863	170.111
NCU01882	1310.14	862.146	1117.18	988.257	638.987	740.195	615.757	385.983	818.571	700.685	685.15	538.532
NCU01886	9868.12	11306.4	6036.71	4685.39	4991.72	6831.47	3510.58	2603.56	5222.47	2789.27	3046.55	4028.99
NCU01944	388.189	243.755	348.792	419.165	138.74	144.154	208.747	225.763	176.226	90.6481	266.087	292.008
NCU01957	90.1153	56.4358	39.5645	47.8822	9.77045	4.08947	4.76592	6.06891	11.4547	9.79979	14.8341	10.0065
NCU01967	613.972	625.597	719.449	733.932	439.67	303.643	488.03	506.147	378.006	505.914	430.189	373.88
NCU02019	503.061	441.88	500.803	379.918	211.042	151.311	176.339	125.02	160.366	214.37	169.665	100.065
NCU02020	3773.95	2926.25	2307.24	1865.05	1459.7	1166.52	928.402	762.255	1375.45	1210.27	1154.28	976.09
NCU02022	423.839	335.012	415.427	492.951	38.1047	41.9171	40.9869	53.4064	76.6585	89.4231	90.8589	59.1294
NCU02033	897.192	607.585	802.743	820.277	506.109	344.538	406.057	452.741	575.379	306.243	409.792	476.674
NCU02042	180.231	118.875	125.982	199.378	42.99	52.1408	44.7997	44.9099	66.0849	45.324	42.648	54.581
NCU02051	1528.99	1011.04	688.214	572.231	249.146	233.1	162.041	129.875	557.756	289.094	336.549	315.66
NCU02061	184.192	159.701	174.917	264.529	44.9441	29.6487	29.5487	47.3375	38.7698	30.6243	43.5752	44.5745
NCU02071	125.765	206.531	122.858	97.3343	50.8063	33.7382	29.5487	32.7721	44.0566	41.6491	25.0325	38.2067
NCU02084	977.404	1231.98	791.29	457.628	219.835	671.696	295.487	117.737	462.594	906.481	377.342	354.776
NCU02098	3187.7	3411.36	2289.54	1821.88	901.812	1333.17	848.334	563.195	1673.27	1871.76	1189.51	794.153
NCU02099	2400.43	1637.84	1803.31	2352.51	1511.49	1091.89	1061.85	1143.38	1241.51	916.28	973.488	982.458
NCU02110	1143.77	1104.7	561.191	623.253	902.789	480.513	419.401	497.651	779.802	411.591	447.804	493.048
NCU02195	269.356	158.5	139.517	142.862	181.73	85.8789	45.7528	69.1856	200.017	33.0743	29.6682	70.9553
NCU02321	313.918	449.085	425.839	401.111	84.0258	164.601	155.369	95.8888	173.583	240.095	171.519	134.633
NCU02334	114.872	151.296	86.4172	108.324	70.3472	70.5434	71.4888	36.4135	47.5811	71.0485	43.5752	33.6583
NCU02486	82.1931	39.6251	24.9881	51.022	6.83931	2.04474	7.62547	7.28269	8.81132	4.8999	5.56279	5.4581
NCU02502	644.671	445.482	418.551	412.886	431.854	300.576	217.326	247.612	468.762	335.643	216.022	188.304
NCU02540	1156.64	2180.58	1803.31	1237.09	722.036	1390.42	1291.56	659.084	985.105	1044.9	1081.04	860.56
NCU02547	3601.64	5058.81	5895.11	4367.48	2645.84	2365.76	3183.64	2599.92	2258.34	3708	3546.28	2141.39
NCU02703	246.579	369.834	191.576	224.497	78.1636	189.138	103.897	76.4683	126.883	153.122	127.017	160.104
NCU02764	1140.8	811.715	712.161	636.597	646.804	551.057	464.201	413.9	728.696	355.242	409.792	435.738
NCU02767	1503.24	1018.25	955.795	1196.27	410.359	368.053	331.708	481.871	204.423	122.497	274.431	363.873
NCU02773	592.186	821.321	827.731	677.415	415.244	588.884	514.72	342.287	344.523	743.559	417.209	344.77
NCU02798	2663.85	2956.27	2254.14	2715.15	2723.02	1557.07	712.029	1461.39	1465.32	908.931	962.362	1552.83
NCU02811	7863.8	8330.88	5065.3	4161.04	4480.73	3154.01	2600.29	2818.4	2330.59	2620.22	1922.87	1853.93
NCU02877	734.786	332.611	211.358	340.67	369.323	287.286	147.744	197.846	365.67	214.37	142.778	229.24
NCU02885	1955.8	2256.23	1679.41	1422.34	932.101	1831.06	1095.21	548.629	925.188	774.184	828.855	771.411
NCU02895	475.333	298.99	403.975	372.068	150.465	152.333	145.837	262.177	243.192	194.771	182.645	162.833
NCU02903	3365.95	2331.88	4474.96	5480.55	1443.09	1941.48	2471.61	1440.76	1308.48	2175.55	2212.14	1438.21
NCU03022	821.931	435.876	482.062	556.532	581.342	283.196	290.721	282.811	563.043	366.267	262.378	271.995
NCU03107	1670.6	2029.29	1613.82	1058.12	1183.2	900.707	986.546	390.838	684.639	971.404	820.511	321.118
NCU03121	1036.82	408.259	313.393	202.518	85.9799	117.572	61.0038	48.5513	226.451	193.546	280.921	430.28
NCU03132	1814.19	2718.52	1338.95	1461.58	1353.21	1108.25	1076.15	1066.91	958.671	764.384	903.026	1052.5
NCU03171	1741.9	1254.8	1433.69	1265.35	889.111	851.633	647.212	540.133	897.873	614.937	657.336	680.443
NCU03323	986.317	983.423	1371.22	1076.17	389.841	642.047	713.935	389.624	569.211	624.737	565.55	452.112
NCU03378	731.815	644.809	732.985	761.405	313.631	340.449	375.555	263.391	590.358	319.718	452.44	441.196
NCU03388	930.861	409.46	564.315	982.762	539.329	399.746	383.18	529.209	503.126	193.546	445.023	627.681
NCU03426	1121.98	702.445	730.902	808.502	610.653	338.404	445.137	331.362	512.819	317.268	498.797	543.081
NCU03427	527.818	268.97	338.381	445.854	340.012	160.512	193.496	270.673	242.311	181.296	206.75	218.324
NCU03494	239.647	386.645	150.97	147.571	123.108	147.221	107.71	125.02	116.309	113.923	117.746	118.259
NCU03518	145.571	99.6632	70.7997	102.044	40.0588	67.4763	34.3146	38.841	29.9585	47.774	38.0124	45.4842
NCU03654	1770.62	1158.73	1012.02	1080.88	631.171	740.195	355.538	224.55	809.76	667.611	515.485	529.436
NCU03699	1531.96	2060.51	1299.38	844.61	501.224	1717.58	598.6	642.091	1103.18	531.639	949.382	1161.67
NCU03788	23220	8333.28	1167.15	1263.78	5903.3	2795.16	610.038	241.543	375.362	209.471	27.8139	37.297
NCU03789	7083.46	1526.17	393.563	477.252	3021.02	976.362	278.33	186.922	399.153	126.172	44.5023	39.1164
NCU03960	1048.7	1121.51	852.719	979.622	1063.02	606.264	323.129	439.389	222.045	236.42	178.936	178.298
NCU04034	746.669	238.951	288.405	258.25	25.4032	28.6263	9.53184	15.7792	35.2453	11.0248	9.27131	17.284
NCU04088	778.358	661.619	501.845	415.241	396.68	407.925	306.925	328.935	404.44	238.87	321.715	423.912
NCU04122	2406.38	3473.8	1601.32	1199.41	1822.19	1030.55	856.913	1256.26	1053.83	877.081	870.576	770.502
NCU04130	1313.11	1657.05	1515.95	1570.69	475.821	317.957	410.822	223.336	831.788	670.061	598.927	333.854
NCU04255	3118.38	2191.39	2645.62	2142.92	1967.77	1542.75	1466	1031.71	2361.43	874.631	1344.34	1429.11
NCU04265	1421.05	2036.49	2542.54	1457.66	251.1	271.95	210.654	943.109	357.74	193.546	239.2	837.818
NCU04360	1265.58	1300.42	1552.39	1279.47	937.963	734.061	887.415	756.186	534.847	319.718	662.899	619.494
NCU04409	869.464	794.904	759.014	664.071	416.221	635.913	552.847	444.244	498.721	482.64	522.902	488.5
NCU04410	2859.92	3272.07	1741.88	1314.01	917.445	2625.44	937.933	394.479	1238.87	847.682	1013.35	1042.5
NCU04421	487.217	916.181	456.033	301.422	185.638	507.095	204.935	172.357	433.517	280.519	316.152	336.583
NCU04542	1848.85	920.984	633.032	617.759	138.74	160.512	88.6461	115.309	107.498	82.0733	63.0449	114.62
NCU04544	1780.52	1487.74	566.397	547.113	257.94	427.35	164.901	217.267	275.794	123.722	157.612	247.434
NCU04554	2656.92	2599.65	2120.87	1580.11	1121.65	2360.65	1103.79	1031.71	912.853	1150.25	994.812	1251.72
NCU04555	154.483	160.902	122.858	125.593	99.6585	81.7895	48.6124	42.4824	106.617	56.3488	36.1581	47.3035
NCU04556	224.793	146.493	83.2937	83.2051	119.199	100.192	39.0806	40.0548	156.841	58.7987	26.8868	44.5745
NCU04637	1422.04	2642.88	1420.16	892.492	691.748	1843.33	875.976	591.112	1106.7	913.831	865.941	900.586
NCU04638	132.697	258.164	140.558	155.421	96.7274	163.579	67.6761	72.8269	109.26	78.3983	76.9519	99.1554
NCU04645	1601.28	2018.48	1257.74	1003.17	942.848	839.364	669.135	729.483	864.39	942.005	828.855	739.572
NCU04732	2156.83	3114.77	1493.04	1387.01	1321.94	1618.41	990.358	986.805	838.838	818.283	876.139	856.012
NCU04816	596.147	444.282	355.039	346.165	470.935	173.803	107.71	109.24	328.662	182.521	127.944	126.446
NCU04879	178.25	76.8487	97.8701	91.0546	40.0588	23.5145	51.472	77.682	51.9868	56.3488	50.0651	40.0261
NCU04912	332.733	441.88	314.434	195.453	122.131	230.033	190.637	135.944	238.787	144.547	165.029	203.769
NCU04931	14944.3	5420.24	7986.83	6200.35	3963.87	1617.39	2377.24	1742.99	7397.98	3915.02	5074.19	3707.87
NCU04935	53.475	63.6403	71.8408	31.3981	28.3343	34.7605	30.5019	15.7792	32.6019	22.0495	25.9597	25.4711
NCU04942	142.6	219.739	254.046	117.743	68.3931	76.6776	115.335	88.6061	114.547	86.9731	112.183	71.865
NCU04951	25497.7	17589.9	15820.6	12892.9	15030.9	8276.07	6335.82	8809.63	13643.4	14885.9	6774.55	4888.64
NCU04996	534.75	1049.47	836.061	411.316	381.047	431.439	292.628	411.472	221.164	265.819	276.285	231.059
NCU05046	8932.31	4709.39	7043.53	10812.7	2381.06	1092.91	1676.65	2642.4	3328.04	1549.59	2426.3	5184.28
NCU05089	1045.73	1693.07	884.996	716.663	541.283	759.62	301.206	250.039	407.083	630.862	379.197	261.989
NCU05131	557.526	551.149	263.416	190.744	153.396	361.918	124.867	133.516	152.436	129.847	98.2759	192.853
NCU05134	1381.44	1092.69	832.937	882.288	110.406	185.049	100.084	118.951	102.211	345.443	86.2232	55.4907
NCU05138	641.7	416.664	442.498	327.326	191.501	236.167	111.523	91.0336	175.345	260.919	152.05	120.078
NCU05149	1270.53	1846.77	1335.82	863.449	571.571	1472.21	918.87	486.727	810.641	836.657	860.378	704.095
NCU05170	90.1153	60.0381	103.076	76.9255	39.0818	15.3355	35.2678	64.3304	20.266	41.6491	53.7736	40.0261
NCU05183	598.128	331.41	253.005	402.681	299.953	282.174	122.008	76.4683	443.209	289.094	148.341	108.252
NCU05230	144.581	96.0609	93.7054	98.9042	19.5409	22.4921	17.1573	20.6343	24.6717	31.8493	31.5225	26.3808
NCU05236	467.411	308.596	168.67	274.734	185.638	40.8947	38.1274	77.682	47.5811	25.7245	40.7938	50.0326
NCU05243	1247.75	1104.7	1147.37	1310.09	1108.95	664.539	733.952	592.326	760.417	607.587	679.587	531.255
NCU05257	3466.96	2412.33	3428.58	2690.82	1828.05	1078.6	1114.27	702.78	2491.84	1457.72	1478.77	1203.51
NCU05277	817.969	918.582	1263.98	498.446	240.353	475.401	244.015	152.937	139.219	366.267	726.871	269.266
NCU05298	2093.45	632.801	653.856	1093.44	525.65	395.657	204.935	186.922	257.291	538.989	634.158	365.693
NCU05309	4877.12	2540.81	1791.86	1596.6	837.327	1157.32	743.484	568.05	942.811	1112.28	572.04	725.017
NCU05315	1674.56	1083.09	1059.91	1108.35	985.838	790.291	508.047	345.928	1023.88	806.033	415.355	483.042
NCU05318	289.161	142.891	195.74	295.143	164.143	124.729	119.148	131.088	169.177	118.822	92.7131	163.743
NCU05340	892.24	834.529	843.349	856.385	676.115	557.191	400.337	487.94	761.298	354.017	479.327	552.178
NCU05381	319.86	290.584	212.399	207.228	159.258	135.975	93.4121	95.8888	194.73	95.548	101.984	110.072
NCU05384	721.913	1436.11	1162.99	904.267	325.356	613.421	377.461	377.486	407.083	1262.95	695.348	350.228
NCU05387	2007.29	1670.26	2295.78	2179.82	1670.75	872.08	1462.18	1359.44	1513.78	957.93	1163.55	1078.88
NCU05394	703.097	916.181	547.656	452.133	436.739	472.334	314.551	240.329	446.734	618.612	264.232	233.789
NCU05518	329.763	259.364	397.728	383.842	119.199	105.304	102.944	111.668	177.108	134.747	209.532	152.827
NCU05563	509.003	301.391	449.786	553.392	444.555	159.489	143.931	225.763	322.494	135.972	254.961	271.995
NCU05574	116.853	61.2388	109.323	102.829	15.6327	8.17895	12.3914	18.2067	11.4547	15.9247	15.7612	11.8259
NCU05699	124.775	61.2388	115.57	43.9574	48.8522	41.9171	32.4083	37.6272	24.6717	19.5996	21.324	26.3808
NCU05828	2462.82	1293.22	1234.83	1509.47	1409.88	742.239	675.808	655.442	1244.16	685.985	897.463	1196.23
NCU05829	1071.48	1000.23	1145.29	620.898	139.717	220.832	148.697	151.723	320.732	429.966	469.128	186.485
NCU05830	676.36	420.266	549.739	408.176	77.1865	84.8566	63.8633	81.3234	217.64	286.644	321.715	115.53
NCU05835	502.071	790.101	306.104	296.713	278.458	169.713	165.854	239.115	118.072	169.046	240.127	270.176
NCU05875	185.182	164.504	127.023	106.754	96.7274	121.662	76.2547	36.4135	135.694	26.9494	54.7007	81.8715
NCU05994	706.068	557.153	656.979	676.63	371.277	283.196	342.193	387.196	354.215	295.219	495.088	399.351
NCU06061	2461.83	906.575	1873.07	2161.76	562.778	287.286	320.27	418.755	597.407	357.692	302.245	501.235
NCU06062	1298.25	486.308	821.484	1327.36	417.198	145.176	183.011	301.018	393.866	213.145	244.763	543.99
NCU06063	1089.31	575.165	739.232	952.934	126.039	74.6329	61.0038	94.675	122.477	75.9484	92.7131	139.182
NCU06079	631.797	678.43	739.232	735.502	358.575	298.532	303.113	224.55	289.011	248.67	436.679	374.789
NCU06109	1114.06	1048.26	1339.99	1064.4	607.722	576.616	690.105	344.714	562.162	821.957	1000.37	528.526
NCU06117	1000.18	1201.96	825.649	620.113	289.205	592.974	320.27	347.142	445.853	550.013	344.893	411.177
NCU06123	1834.98	1421.7	1446.19	1714.34	741.577	760.642	814.019	502.506	1223.89	649.236	715.745	1037.04
NCU06132	27342.6	28832.7	21717.8	23660.1	6526.66	4370.62	2495.44	3040.52	11077.6	8066.45	6182.11	11089
NCU06133	377.296	617.191	400.851	421.52	123.108	88.9461	51.472	93.4612	124.24	336.868	190.062	137.362
NCU06206	2004.32	1295.62	1327.49	2412.16	2101.62	662.495	675.808	1164.02	890.824	659.036	834.418	816.895
NCU06207	6142.69	2534.81	3401.51	5438.94	6116.3	1368.95	1199.11	2031.87	4136.03	1814.19	1916.38	2536.2
NCU06294	7416.19	8541.01	6241.82	3015.01	851.006	3377.91	2689.89	752.545	948.098	657.811	1556.65	1748.41
NCU06296	1230.92	660.419	658.02	507.08	298.976	423.261	337.427	235.474	589.477	472.84	437.606	452.112
NCU06301	2443.02	2591.24	3471.27	2576.22	2038.12	1616.36	1779.6	1170.09	1727.02	1823.99	1644.73	893.309
NCU06302	274.307	324.206	256.128	245.691	162.189	138.02	101.991	58.2615	168.296	69.8235	97.3488	95.5167
NCU06341	1875.59	166.906	830.855	736.287	769.911	211.63	447.997	585.043	737.507	270.719	471.91	432.099
NCU06376	204.988	210.133	307.146	364.219	140.694	79.7447	147.744	71.6131	98.6868	69.8235	159.467	106.433
NCU06402	12893.4	6246.36	9662.07	15121.3	10855.9	3883.98	3736.48	7130.97	7731.93	4336.41	5725.04	8107.09
NCU06480	50.5042	44.4282	49.9762	44.7424	7.81636	13.2908	5.71911	13.3516	21.1472	18.3746	17.6155	15.4646
NCU06537	660.515	554.752	574.727	632.673	644.849	315.912	279.283	258.536	480.217	269.494	247.544	292.008
NCU06557	2693.56	2575.63	2318.69	1822.66	1281.88	1220.71	1080.91	712.49	1746.4	1353.6	1880.22	886.031
NCU06650	452.557	361.429	410.222	796.728	153.396	112.461	192.543	273.101	107.498	53.8989	66.7535	64.5875
NCU06660	10118.7	16820.3	13024	10928.1	4537.4	11533.3	6210	7898.08	4588.05	11127.7	6751.37	6840.82
NCU06698	13659.9	10487.4	9463.21	7848.75	5304.38	5010.63	8013.42	4023.69	8086.15	6008.5	6130.19	3994.42
NCU06824	1316.08	1322.04	857.925	949.009	327.31	846.521	298.347	364.135	397.39	388.317	240.127	393.893
NCU06860	464.44	300.19	316.516	375.993	260.871	155.4	244.968	145.654	212.353	146.997	188.208	189.214
NCU06918	713.99	411.861	485.186	556.532	278.458	235.145	176.339	172.357	256.409	247.445	273.504	177.388
NCU06977	9851.28	9528.04	11466.4	9260.1	6894.03	5917.47	7179.38	3603.72	7434.99	6886.8	5405.18	4107.22
NCU06989	2082.55	2772.56	1509.7	1282.61	1255.5	1528.44	1011.33	695.497	1203.63	867.282	696.276	706.824
NCU07017	2447.97	1689.47	1014.1	1094.23	1050.32	913.997	546.175	689.428	1324.34	1107.38	807.531	825.992
NCU07036	526.828	178.913	265.499	114.603	108.452	82.8118	100.084	64.3304	159.485	135.972	132.58	105.523
NCU07053	1270.53	1245.19	1226.5	1018.87	210.065	110.416	163.948	135.944	563.043	640.661	682.369	362.964
NCU07063	1907.28	1163.54	1461.8	1033	258.917	259.682	168.714	161.433	532.204	498.564	488.598	354.776
NCU07065	135.668	169.307	173.876	131.872	75.2324	80.7671	75.3016	65.5442	83.7075	63.6986	79.7333	110.072
NCU07068	544.653	359.028	438.333	401.111	280.412	202.429	225.905	243.97	288.13	244.995	231.783	225.601
NCU07073	344.617	416.664	291.528	361.864	85.9799	92.0132	67.6761	71.6131	97.8056	78.3983	68.6077	95.5167
NCU07074	226.774	297.789	235.305	233.916	120.176	152.333	93.4121	83.751	74.8962	115.148	86.2232	115.53
NCU07095	189.143	80.451	113.488	134.227	29.3113	23.5145	15.2509	12.1378	24.6717	28.1744	18.5426	14.5549
NCU07116	157.454	211.334	121.817	137.367	67.4161	51.1184	42.8933	19.4205	58.1547	36.7492	32.4496	29.1099
NCU07117	5306.9	4936.33	3874.2	4550.38	2101.62	1458.92	1152.4	1259.91	1595.73	2191.48	1116.27	1504.62
NCU07129	2964.89	1182.75	1684.62	1774.78	851.983	514.251	561.426	666.366	784.207	514.489	928.986	1075.25
NCU07192	9431.41	15398.6	6280.35	5183.83	5105.06	3662.12	2484	2489.47	3674.32	4751.67	3655.68	2616.25
NCU07205	7537	1954.84	3151.63	5913.06	3633.63	820.962	559.519	717.345	1155.16	1786.01	3179.13	2258.74
NCU07241	325.801	553.551	368.575	200.163	154.373	278.084	289.768	109.24	241.43	203.346	186.353	153.736
NCU07287	26487	21882.7	21730.3	18360.9	7228.18	10206.3	14892.6	6040.99	11215	13016.6	9493.82	6890.85
NCU07311	3047.08	1122.71	1455.56	1702.56	275.527	253.547	324.083	229.405	452.021	330.743	178.009	237.427
NCU07503	926.9	944.999	996.401	722.942	534.443	483.58	400.337	224.55	409.726	796.233	631.376	221.963
NCU07546	900.163	1546.58	856.884	658.576	356.621	992.72	444.184	384.769	422.062	687.21	356.946	533.984
NCU07564	1652.77	1763.92	1119.26	1193.13	881.294	961.026	855.959	633.594	558.638	677.411	409.792	472.125
NCU07582	254.501	284.58	181.164	235.486	92.8192	169.713	99.1312	63.1167	89.8754	99.2229	180.791	120.988
NCU07610	91.1056	52.8335	68.7173	25.9035	22.472	20.4474	16.2041	25.4894	44.9377	19.5996	23.1783	14.5549
NCU07705	1116.04	1253.59	1346.23	1194.7	713.243	611.376	768.267	605.677	794.781	401.791	668.462	839.637
NCU07802	2880.72	1817.95	1209.84	1095.8	862.73	1150.16	531.877	561.981	838.838	951.805	372.707	498.506
NCU07819	143.59	60.0381	115.57	37.6778	23.4491	15.3355	8.57866	7.28269	13.217	8.57482	12.9798	11.8259
NCU07840	604.069	673.627	317.557	269.239	152.419	634.891	165.854	127.447	221.164	198.446	182.645	266.537
NCU07853	3369.92	1227.18	1281.68	1825.8	1984.38	818.917	329.802	972.239	2530.61	746.009	491.38	675.894
NCU07894	631.797	271.372	329.01	475.682	53.7375	25.5592	37.1742	37.6272	53.749	29.3994	23.1783	43.6648
NCU08090	1331.92	680.832	884.996	1200.19	1112.85	291.375	357.444	676.077	747.2	510.814	620.251	643.146
NCU08125	94.0764	68.4434	63.5115	69.0759	25.4032	9.20132	22.8764	27.917	46.7	46.549	25.0325	23.6518
NCU08147	3152.05	1661.85	1702.32	1802.25	1613.1	963.071	844.521	490.368	1834.52	783.983	828.855	1054.32
NCU08183	1916.19	1888.8	1724.18	1387.01	476.798	497.893	565.238	360.493	289.892	311.143	342.111	251.073
NCU08355	754.592	479.104	574.727	266.099	152.419	104.282	143.931	156.578	469.643	458.14	264.232	98.2458
NCU08358	3959.13	1899.6	1731.47	1916.86	1693.22	1397.58	1420.24	1177.37	1409.81	998.354	1072.69	1512.8
NCU08371	164.386	124.879	88.4996	208.798	100.636	62.3645	55.2847	89.8199	82.8264	60.0237	60.2635	104.614
NCU08397	8200.49	2106.13	4402.07	4311.75	1714.71	383.388	458.482	587.47	3045.19	1068.18	2074.92	1909.42
NCU08439	4455.26	5004.77	4237.57	4906.75	1169.52	736.105	713.935	1357.01	993.917	1712.51	1280.37	2637.17
NCU08440	985.326	1579	1358.73	1616.22	212.019	156.422	183.011	243.97	207.947	797.458	437.606	476.674
NCU08441	4697.88	6354.43	4826.87	5365.94	536.397	568.437	384.133	438.175	702.262	1157.6	730.579	1522.81
NCU08489	393.14	202.929	218.646	261.39	72.3013	79.7447	75.3016	71.6131	97.8056	51.4489	53.7736	67.3165
NCU08610	3391.7	2341.48	2255.18	2671.98	2653.65	1581.6	999.89	1298.75	2096.21	1100.03	1469.5	1801.17
NCU08611	1999.37	1857.58	1357.69	1447.45	1310.22	1181.86	1024.67	576.546	1106.7	574.513	928.058	1109.81
NCU08641	814.008	778.093	532.039	288.078	372.254	588.884	339.334	206.343	429.111	289.094	319.86	455.751
NCU08696	563.468	725.26	615.332	456.058	243.284	490.737	351.725	225.763	415.894	231.52	385.687	338.402
NCU08746	160.425	195.724	132.229	134.227	72.3013	87.9237	45.7528	44.9099	75.7773	46.549	30.5953	44.5745
NCU08748	1158.63	911.378	1186.94	897.987	635.079	419.171	468.013	325.294	770.99	634.536	574.821	318.389
NCU08749	254.501	170.508	219.687	199.378	155.35	69.5211	61.957	72.8269	185.038	68.5985	87.1503	106.433
NCU08851	338.675	543.945	312.351	184.464	111.383	208.563	130.586	122.592	178.87	383.417	157.612	161.924
NCU08891	4746.4	5271.34	3414	2609.97	1142.17	950.803	587.162	337.431	2522.68	1155.15	1173.75	1487.33
NCU08957	10614.8	7771.33	7373.58	7245.12	3675.64	4794.91	4483.78	2926.43	5654.22	3662.67	4017.26	4858.62
NCU08965	966.511	773.29	827.731	824.986	607.722	456.999	627.195	561.981	568.33	365.042	663.826	672.256
NCU09027	151.513	54.0343	98.9113	130.302	79.1406	41.9171	50.5188	54.6202	74.8962	48.999	49.138	45.4842
NCU09042	375.315	300.19	310.269	262.175	166.098	134.953	120.101	89.8199	300.466	156.797	132.58	130.994
NCU09103	119.824	74.4472	84.3349	149.141	25.4032	24.5368	21.9232	27.917	51.9868	52.6739	75.0976	50.0326
NCU09197	193.104	214.936	171.793	184.464	47.8752	66.4539	42.8933	46.1237	91.6377	75.9484	77.879	92.7877
NCU09236	63.3778	69.6441	59.3468	86.3449	50.8063	41.9171	21.9232	15.7792	25.5528	24.4995	31.5225	6.36778
NCU09252	1377.48	1545.38	1035.97	821.847	552.03	912.975	521.392	392.052	650.275	377.292	551.643	694.088
NCU09356	4436.44	1481.74	1437.86	1556.56	420.129	275.017	300.253	276.742	370.075	383.417	923.423	1017.94
NCU09357	3172.85	1410.89	1115.09	1347.77	370.3	545.945	408.916	243.97	569.211	280.519	585.947	1141.65
NCU09441	124.775	152.497	123.899	102.044	49.8293	84.8566	85.7866	32.7721	105.736	36.7492	47.2837	85.5102
NCU09470	116.853	74.4472	41.6469	47.8822	9.77045	24.5368	15.2509	6.06891	14.9792	15.9247	18.5426	20.9227
NCU09486	664.476	700.044	626.785	616.189	387.887	392.589	399.384	435.748	239.668	342.993	330.059	335.673
NCU09490	265.394	164.504	243.634	276.304	46.8981	8.17895	32.4083	57.0478	28.1962	17.1496	17.6155	41.8454
NCU09504	393.14	255.762	222.811	178.969	180.753	102.237	81.9738	131.088	172.702	97.9979	148.341	167.382
NCU09505	774.397	426.27	465.404	338.315	142.649	95.0803	71.4888	126.233	202.66	123.722	169.665	158.285
NCU09506	170.328	61.2388	69.7585	93.4095	8.7934	5.11184	11.4382	10.924	58.1547	17.1496	37.0853	25.4711
NCU09536	1319.05	1403.69	1455.56	1153.88	795.314	983.518	859.772	548.629	651.156	782.758	954.018	831.45
NCU09559	932.842	901.772	1570.09	1411.35	443.578	418.149	347.912	296.163	751.605	561.038	763.956	703.185
NCU09564	86.1542	100.864	92.6643	105.969	12.7016	24.5368	31.4551	23.0619	23.7906	40.4241	53.7736	30.9292
NCU09599	1247.75	1175.55	1402.46	1299.1	796.291	687.032	715.841	673.649	995.679	1130.65	597.073	363.873
NCU09705	492.168	480.304	591.385	579.296	240.353	208.563	264.032	253.68	288.13	254.795	229.929	307.473
NCU09755	1362.62	1193.56	987.031	1039.28	1019.06	579.683	553.8	667.58	677.59	754.584	590.583	480.313
NCU09823	571.39	112.872	176.999	146.001	140.694	57.2526	63.8633	41.2686	288.13	88.1981	127.944	77.3231
NCU09874	3390.71	2735.33	3434.82	3169.64	1126.53	1041.79	1898.74	1198	1816.01	1371.97	2472.66	2448.87
NCU09909	371.354	111.671	219.687	160.131	59.5997	30.6711	29.5487	18.2067	96.9245	56.3488	50.0651	33.6583
NCU09915	2583.63	1235.58	1247.32	1317.15	748.416	605.242	447.043	495.223	756.011	444.666	414.428	482.132
NCU09968	237.667	226.944	199.905	195.453	1.95409	4.08947	0.953184	2.42756	0.881132	2.44995	1.85426	2.72905
NCU09969	102.989	126.08	85.3761	84.775	0.977045	1.02237	0.953184	1.21378	0.881132	3.67492	0.927131	0.909683
NCU09986	714.981	599.18	587.221	705.673	485.591	354.762	468.013	292.521	407.964	297.669	369.925	330.215
NCU10276	1133.87	1113.11	1269.19	1388.58	390.818	525.497	570.004	367.776	186.8	497.339	365.29	408.448
NCU10675	289.161	576.365	330.051	293.573	158.281	283.196	197.309	174.785	177.989	340.543	237.346	197.401
NCU10687	2849.03	2863.82	1957.4	2942.01	1388.38	1315.79	858.819	1318.17	1210.68	550.013	995.739	2403.38
NCU11053	641.7	499.517	488.309	610.694	332.195	312.845	292.628	335.004	376.243	278.069	325.423	337.492
NCU11295	1683.47	1242.79	1169.24	1573.05	979.976	617.511	199.216	332.576	1295.26	662.711	471.91	515.79
NCU11306	489.197	491.111	364.41	346.165	286.274	305.688	194.45	168.716	432.636	182.521	197.479	213.776
NCU11347	82.1931	50.432	73.9232	157.776	30.2884	21.4697	23.8296	27.917	32.6019	13.4747	43.5752	34.568
NCU11405	247.569	112.872	146.805	165.625	78.1636	49.0737	93.4121	60.6891	106.617	99.2229	111.256	72.7746
NCU11431	1448.78	597.979	917.272	1220.6	1145.1	326.136	386.993	805.951	687.283	652.911	583.166	633.139
NCU11508	60.4069	68.4434	68.7173	40.8176	30.2884	34.7605	38.1274	12.1378	37.8887	34.2993	20.3969	20.9227
NCU11531	134.678	67.2426	95.7878	148.356	114.314	34.7605	40.0337	46.1237	57.2736	35.5242	50.9922	46.3938
NCU11624	201.026	383.043	330.051	254.325	141.671	197.317	124.867	61.9029	104.855	138.422	119.6	86.4199
NCU11676	277.278	111.671	173.876	112.248	65.462	61.3421	50.5188	66.758	80.183	83.2982	96.4217	51.8519
NCU11684	160.425	86.4548	121.817	83.9901	61.5538	40.8947	58.1442	58.2615	32.6019	66.1486	63.9721	28.2002
NCU11686	81.2028	32.4206	92.6643	67.506	26.3802	19.425	20.9701	32.7721	45.8189	19.5996	38.0124	25.4711
NCU11700	311.938	226.944	222.811	230.776	259.894	122.684	57.1911	144.44	203.541	90.6481	60.2635	100.975
NCU11749	119.824	85.254	113.488	134.227	46.8981	60.3197	60.0506	49.7651	62.5604	61.2487	49.138	54.581
NCU11975	185.182	134.485	78.0879	110.678	106.498	79.7447	34.3146	52.1926	82.8264	44.0991	36.1581	50.9422
NCU12014	36.6403	48.0304	70.7997	63.5813	25.4032	18.4026	22.8764	20.6343	31.7207	29.3994	14.8341	16.3743
NCU12073	122.794	80.451	89.5407	74.5706	46.8981	48.0513	42.8933	49.7651	43.1755	26.9494	21.324	33.6583
