# Supplementary material for: Combinatorial Control of Light Induced Chromatin Remodeling and Gene Activation in Neurospora
Source: PLoS Genet. 2015 Mar 30;11(3):e1005105. doi: 10.1371/journal.pgen.1005105 (PMC4378982; doi:10.1371/journal.pgen.1005105)
Supplement: S2 Table — (XLSX) [file pgen.1005105.s008.xlsx]

## Sheet: WC2 MNase sites
chr	start	end	coverage light	coverage dark	coverage background	max fold enrichment	peak	p value	associated gene
2	46501	46901	622.281	198.431	312.199	4.09684	46754	0	NCU09615
1	119951	120301	765.993	471.999	236.339	2.53002	120093	1.57985e-13	NCU08056
1	235901	236401	851.455	422.714	413.594	2.58348	236156	0	NCU08092
3	255151	255651	669.98	382.907	413.594	2.14292	255426	1.25825e-10	NCU09174
5	300501	300851	395.657	199.036	236.339	2.30991	300707	7.86371e-13	NCU07788
5	300501	300851	395.657	199.036	236.339	2.30991	300707	7.86371e-13	NCU07787
5	301651	302251	1045.59	490.007	531.764	3.23526	302135	0	NCU07787
6	310101	310451	475.177	240.952	249.759	2.37176	310269	2.22045e-16	NCU09968
6	310101	310451	475.177	240.952	249.759	2.37176	310269	2.22045e-16	NCU09969
2	324551	325051	738.561	329.831	413.594	3.06132	324741	0	NCU03537
2	382101	382551	991.781	403.758	354.509	2.68363	382362	0	NCU03520
3	411351	411701	434.696	241.686	236.339	2.0209	411550	4.83169e-13	NCU05664
3	411351	411701	434.696	241.686	236.339	2.0209	411550	4.83169e-13	NCU10605
4	439801	440301	750.335	230.558	437.078	4.89263	440149	0	NCU04851
5	450751	451301	897.879	350.682	472.679	4.02875	451100	0	NCU07744
2	453401	453801	2256.07	440.195	293.62	5.44144	453601	0	NCU03505
1	526101	526601	960.129	500.433	413.594	2.66652	526429	0	NCU07468
5	534901	535451	1035.68	278.166	469.791	6.87353	535151	0	NCU09829
1	578101	578601	757.552	344.995	413.594	2.87805	578421	0	NCU07452
6	585201	585751	1146.88	653.027	472.679	1.97758	585620	2.33147e-15	NCU04731
6	586451	587051	1767.27	822.681	531.764	2.98052	586851	0	NCU04731
6	587451	587901	942.192	401.863	354.509	2.87579	587604	0	NCU04731
7	627251	627601	411.484	199.036	236.339	2.2919	627413	5.88418e-15	NCU11090
3	634301	634801	1265.05	253.06	413.594	13.3173	634564	0	NCU05721
1	647351	647701	409.374	146.907	236.339	3.37553	647530	0	NCU07432
1	647351	647701	409.374	146.907	236.339	3.37553	647530	0	NCU07430
7	669151	669601	1860.12	355.421	354.509	7.79245	669420	0	NCU08159
7	673901	674401	622.474	292.215	411.068	2.5536	674043	0	NCU08159
5	676651	677051	516.992	227.469	295.424	3.29839	676963	0	NCU08907
5	677151	677601	604.565	289.076	354.509	2.89434	677438	0	NCU08907
5	677851	678451	1183.81	494.746	531.764	3.74038	678261	0	NCU08907
5	678501	678901	506.442	259.694	295.424	2.33774	678701	3.24407e-13	NCU08907
5	679251	679601	418.029	214.495	249.759	2.28	679415	2.22045e-16	NCU08907
5	741501	741901	606.675	309.927	295.424	2.20322	741779	1.82077e-14	NCU08892
5	741501	741901	606.675	309.927	295.424	2.20322	741779	1.82077e-14	NCU08891
7	770451	770851	507.497	156.385	295.424	4.60744	770654	0	NCU08133
1	781601	781951	599.289	313.718	236.339	2.03893	781762	0	NCU09079
7	870301	870751	923.201	551.614	354.509	1.75415	870450	9.19242e-12	NCU02193
3	972601	973051	600.344	310.875	354.509	2.64867	972855	2.03504e-13	NCU07817
7	1118201	1118601	1754.24	158.283	293.62	20.615	1118466	0	NCU02264
7	1123501	1124001	3269.09	202.211	437.078	39.13	1123782	0	NCU02265
7	1124401	1125051	1193.3	482.425	590.848	3.12758	1124816	0	NCU02265
7	1125801	1126151	468.458	251.164	236.339	2.18931	1126014	3.70259e-13	NCU02265
3	1296751	1297201	642.548	294.763	354.509	3.33962	1297044	0	NCU06407
4	1309101	1309451	668.925	206.618	236.339	3.79399	1309306	0	NCU11695
3	1345951	1346301	488.505	120.369	236.339	4.91966	1346096	0	NCU06420
2	1366901	1367501	2619.78	769.605	531.764	5.18557	1367326	0	NCU05338
2	1366901	1367501	2619.78	769.605	531.764	5.18557	1367326	0	NCU05340
6	1389151	1389501	452.708	118.01	234.896	4.74387	1389351	0	NCU05594
7	1486501	1487001	920.364	264.117	411.068	6.00585	1486767	0	NCU02356
7	1488001	1488551	830.353	435.983	472.679	2.58264	1488423	0	NCU02356
7	1489051	1489801	2941.58	445.461	709.018	18.8874	1489527	0	NCU02356
7	1489801	1490551	1719.79	452.096	709.018	8.98518	1490336	0	NCU02356
6	1492001	1492351	442.031	139.551	234.896	3.74154	1492249	0	NCU05567
6	1492001	1492351	442.031	139.551	234.896	3.74154	1492249	0	NCU05566
2	1518801	1519201	554.976	230.313	295.424	3.03171	1518999	0	NCU05395
4	1616401	1616901	746.328	239.766	411.068	5.07	1616751	0	NCU06553
4	1616401	1616901	746.328	239.766	411.068	5.07	1616751	0	NCU06554
5	1657601	1657951	582.408	130.795	236.339	6.00457	1657768	0	NCU04568
3	1659751	1660201	626.721	208.514	354.509	3.75708	1659957	0	NCU06500
3	1659751	1660201	626.721	208.514	354.509	3.75708	1659957	0	NCU06503
6	1661251	1661701	1112.06	596.16	354.509	2.29823	1661384	0	NCU05512
6	1721401	1721801	485.76	222.054	312.199	2.43385	1721566	0	NCU05498
6	1722151	1722501	420.98	230.313	236.339	2.36135	1722253	1.00475e-12	NCU05498
2	1915251	1915801	984.396	529.814	472.679	2.35738	1915472	4.44089e-16	NCU06795
2	1915251	1915801	984.396	529.814	472.679	2.35738	1915472	4.44089e-16	NCU06794
2	1918051	1918451	722.734	395.228	295.424	2.03558	1918303	4.44089e-16	NCU06794
1	2007351	2007701	651.302	238.829	234.896	3.09887	2007550	0	NCU01924
1	2018951	2019301	663.649	416.08	236.339	1.92717	2019199	6.21725e-15	NCU01923
1	2018951	2019301	663.649	416.08	236.339	1.92717	2019199	6.21725e-15	NCU01922
1	2021951	2022301	496.484	130.185	234.896	4.62909	2022139	0	NCU01922
1	2056651	2057051	698.467	315.614	295.424	2.58135	2056931	0	NCU01911
5	2154001	2154801	1775.71	816.995	768.103	2.37484	2154551	0	NCU03704
5	2154001	2154801	1775.71	816.995	768.103	2.37484	2154551	0	NCU11260
5	2155951	2156451	856.73	367.742	413.594	2.65933	2156207	0	NCU11260
6	2161701	2162051	687.916	125.108	236.339	7.58185	2161950	0	NCU04021
1	2194651	2195101	898.934	418.923	354.509	2.92615	2194873	0	NCU01873
1	2196201	2196601	667.87	338.361	295.424	2.20755	2196401	9.99201e-16	NCU01872
1	2196201	2196601	667.87	338.361	295.424	2.20755	2196401	9.99201e-16	NCU01871
5	2199151	2199501	488.505	265.381	236.339	2.11509	2199332	7.77156e-16	NCU03721
5	2210751	2211201	565.526	227.469	354.509	2.78302	2210979	0	NCU03725
5	2223401	2223801	561.958	240.952	312.199	2.65548	2223599	0	NCU03727
1	2244551	2244951	563.416	290.024	295.424	2.32997	2244705	2.20934e-14	NCU01856
5	2264401	2264801	570.156	190.127	293.62	5.36903	2264652	0	NCU03741
5	2265201	2265551	403.043	216.096	236.339	2.00377	2265483	7.11864e-11	NCU03741
5	2265951	2266301	379.831	197.14	236.339	2.02997	2266142	8.07732e-11	NCU03741
5	2265951	2266301	379.831	197.14	236.339	2.02997	2266142	8.07732e-11	NCU03742
5	2276151	2276551	583.463	296.658	295.424	2.13967	2276276	0	NCU11610
4	2277101	2277551	650.988	232.208	354.509	4.45283	2277359	0	NCU07675
5	2277251	2277651	844.069	442.618	295.424	2.08726	2277448	0	NCU11610
5	2283201	2283601	454.742	249.269	295.424	1.98572	2283459	2.27322e-09	NCU03747
5	2284051	2284401	407.263	194.297	236.339	2.4536	2284260	0	NCU03747
4	2312351	2312701	521.213	284.337	236.339	1.93486	2312549	2.79776e-14	NCU07666
6	2356701	2357251	813.472	325.092	472.679	3.25174	2357044	0	NCU03969
6	2356701	2357251	813.472	325.092	472.679	3.25174	2357044	0	NCU12116
6	2357801	2358451	2065.86	382.907	590.848	13.7633	2358083	0	NCU12116
6	2358901	2359251	412.135	184.507	234.896	2.79571	2359057	0	NCU03968
6	2358901	2359251	412.135	184.507	234.896	2.79571	2359057	0	NCU03967
6	2359801	2360151	365.06	171.55	236.339	2.44287	2359951	3.78031e-13	NCU03968
6	2362751	2363651	16496.3	643.549	886.273	65.9537	2363133	0	NCU03967
6	2363601	2364251	1728.23	411.341	590.848	7.18198	2363971	0	NCU03967
4	2383601	2383951	533.874	301.397	236.339	1.96448	2383873	2.56373e-12	NCU08331
4	2383601	2383951	533.874	301.397	236.339	1.96448	2383873	2.56373e-12	NCU08330
3	2478501	2478901	734.583	184.507	293.62	6.802	2478722	0	NCU00064
4	2519951	2520351	1029.27	222.907	293.62	5.50095	2520163	0	NCU08291
4	2519951	2520351	1029.27	222.907	293.62	5.50095	2520163	0	NCU08290
6	2525501	2525851	606.675	350.682	236.339	2.32762	2525649	3.43447e-12	NCU03906
6	2525501	2525851	606.675	350.682	236.339	2.32762	2525649	3.43447e-12	NCU03905
7	2535601	2535951	428.365	199.984	236.339	2.22642	2535797	6.88338e-15	NCU06125
4	2544351	2544751	463.183	250.216	295.424	1.92956	2544634	9.12063e-10	NCU08287
4	2544351	2544751	463.183	250.216	295.424	1.92956	2544634	9.12063e-10	NCU08283
2	2546751	2547151	516.451	257.961	312.199	2.29209	2546992	2.63345e-13	NCU01752
3	2619501	2619951	834.573	267.277	354.509	3.92659	2619813	0	NCU00099
3	2621051	2621401	704.687	154.537	234.896	6.43946	2621239	0	NCU00099
2	2857801	2858251	848.29	203.775	354.509	5.3752	2858050	0	NCU11932
2	2858901	2859351	533.874	300.449	354.509	1.9006	2859179	1.08236e-08	NCU11932
2	2858901	2859351	533.874	300.449	354.509	1.9006	2859179	1.08236e-08	NCU01640
1	2891351	2891751	637.422	193.873	293.62	3.8076	2891574	0	NCU02609
4	2971001	2971401	1096.54	184.507	293.62	13.5986	2971236	0	NCU06307
4	2971001	2971401	1096.54	184.507	293.62	13.5986	2971236	0	NCU06306
1	2988501	2988851	627.812	133.932	234.896	7.24452	2988745	0	NCU02629
3	2994101	2994451	813.593	144.234	234.896	11.8644	2994337	0	NCU00203
1	3009551	3010001	583.463	286.232	354.509	2.92732	3009750	5.55112e-16	NCU02636
5	3049101	3049501	571.857	170.602	295.424	5.72507	3049308	0	NCU01153
3	3065101	3065551	711.128	336.465	354.509	2.96855	3065237	0	NCU00222
3	3065101	3065551	711.128	336.465	354.509	2.96855	3065237	0	NCU00223
6	3112951	3113351	658.374	393.333	295.424	1.78113	3113100	2.86975e-09	NCU06005
3	3118251	3118651	603.509	186.715	295.424	4.95883	3118540	0	NCU00236
6	3144251	3144701	618.281	201.879	354.509	4.17453	3144499	0	NCU05995
3	3153351	3153751	529.653	203.775	295.424	3.56226	3153563	0	NCU00243
3	3153351	3153751	529.653	203.775	295.424	3.56226	3153563	0	NCU00244
4	3157851	3158351	999.167	528.867	413.594	2.38544	3157922	0	NCU04502
5	3214901	3215251	679.476	416.08	236.339	1.93668	3215049	9.69225e-14	NCU01197
7	3217851	3218201	483.23	251.164	236.339	2.03448	3218140	3.6301e-12	NCU10051
1	3286651	3287051	601.399	321.301	295.424	2.24466	3286860	1.11022e-16	NCU02713
1	3292101	3292551	793.307	327.805	352.344	2.78667	3292352	0	NCU02713
6	3292851	3293201	388.646	201.366	234.896	2.13447	3292999	1.76903e-12	NCU05964
6	3292851	3293201	388.646	201.366	234.896	2.13447	3292999	1.76903e-12	NCU12129
6	3294951	3295551	1060.36	356.369	531.764	5.36097	3295441	0	NCU12129
6	3310751	3311101	368.359	174.205	234.896	2.55517	3310922	6.43929e-15	NCU05960
4	3312701	3313051	667.317	95.5318	234.896	12.2718	3312923	0	NCU04452
3	3367701	3368101	745.946	337.413	295.424	4.55403	3367858	0	NCU11844
7	3397401	3397751	384.051	173.445	236.339	2.35244	3397565	1.11022e-16	NCU06945
7	3497001	3497351	761.976	193.707	249.759	4.81362	3497254	0	NCU06915
3	3553851	3554201	377.721	199.984	236.339	2.09991	3553996	1.30441e-10	NCU00354
5	3565451	3565801	389.327	199.984	236.339	2.36557	3565651	1.66533e-15	NCU01297
2	3568851	3569551	1540.43	472.947	649.933	4.41444	3569316	0	NCU08457
6	3586201	3586701	1019.66	324.059	411.068	3.87125	3586508	0	NCU05143
6	3603051	3604351	3246.5	1529.73	1358.95	3.4568	3603188	0	NCU05137
6	3603051	3604351	3246.5	1529.73	1358.95	3.4568	3603188	0	NCU05136
7	3630351	3630701	614.06	325.092	236.339	2.36913	3630500	0	NCU06874
7	3630351	3630701	614.06	325.092	236.339	2.36913	3630500	0	NCU06872
4	3713701	3714251	1116.28	360.16	472.679	4.47509	3713947	0	NCU04342
2	3723451	3723851	853.099	161.093	293.62	10.032	3723641	0	NCU08699
3	3732051	3732601	954.853	373.429	472.679	3.47321	3732429	0	NCU00401
2	3761101	3761451	374.556	176.289	236.339	2.19991	3761274	8.22453e-13	NCU08709
7	3789601	3789951	644.896	177.015	234.896	5.28122	3789812	0	NCU11395
2	3794701	3795051	545.48	254.008	236.339	2.74591	3794940	0	NCU08720
7	3800301	3800651	531.764	196.192	236.339	3.44823	3800447	0	NCU09049
2	3812201	3812601	464.238	222.731	295.424	2.82013	3812382	3.33067e-16	NCU08727
2	3812201	3812601	464.238	222.731	295.424	2.82013	3812382	3.33067e-16	NCU08728
5	3885801	3886151	994.036	150.79	234.896	9.67371	3885960	0	NCU01392
5	4032051	4032401	362.95	154.49	236.339	2.62222	4032152	0	NCU01427
4	4071601	4071951	406.797	118.01	234.896	4.275	4071823	0	NCU08694
4	4071601	4071951	406.797	118.01	234.896	4.275	4071823	0	NCU11751
4	4071601	4071951	406.797	118.01	234.896	4.275	4071823	0	NCU08693
2	4121651	4122001	379.036	126.439	234.896	4.35882	4121800	0	NCU08445
2	4121651	4122001	379.036	126.439	234.896	4.35882	4121800	0	NCU09335
2	4122051	4122401	657.708	203.239	234.896	4.30408	4122242	0	NCU08445
2	4122051	4122401	657.708	203.239	234.896	4.30408	4122242	0	NCU09335
2	4124251	4124701	1632.22	221.783	354.509	11.7583	4124436	0	NCU08445
2	4124251	4124701	1632.22	221.783	354.509	11.7583	4124436	0	NCU09335
2	4126751	4127101	398.823	218.939	236.339	2.15381	4126847	1.241e-11	NCU08445
2	4126751	4127101	398.823	218.939	236.339	2.15381	4126847	1.241e-11	NCU09335
1	4146751	4147151	734.461	366.626	312.199	2.19579	4147024	0	NCU09816
4	4315851	4316351	941.137	364.899	413.594	2.94902	4316055	0	NCU07338
4	4390451	4390801	364.005	173.445	236.339	2.53708	4390627	0	NCU07316
1	4406301	4406651	481.536	185.444	234.896	4.161	4406495	0	NCU03064
1	4406301	4406651	481.536	185.444	234.896	4.161	4406495	0	NCU03065
3	4441551	4442251	3101.69	431.766	645.963	24.396	4441945	0	NCU07541
1	4448851	4449351	2500.57	528.234	411.068	5.74222	4449169	0	NCU03072
5	4500451	4500951	686.861	260.642	413.594	3.13722	4500742	0	NCU09534
5	4500451	4500951	686.861	260.642	413.594	3.13722	4500742	0	NCU09535
4	4545501	4545951	715.349	354.473	354.509	2.27412	4545830	0	NCU07277
5	4700201	4700551	506.442	183.871	236.339	3.64753	4700412	0	NCU01451
1	4732901	4733251	404.661	140.488	234.896	3.84	4733137	0	NCU03151
1	4732901	4733251	404.661	140.488	234.896	3.84	4733137	0	NCU03152
4	4783651	4784001	369.28	175.341	236.339	2.68312	4783811	0	NCU06986
1	4827951	4828401	882.052	478.634	354.509	2.07228	4828283	1.11022e-16	NCU03184
1	4829351	4830001	1948.74	907.035	590.848	2.72655	4829600	0	NCU03184
1	4831151	4831601	792.37	388.594	354.509	2.49057	4831310	0	NCU03184
4	4938851	4939201	483.672	149.854	234.896	5.05875	4939071	0	NCU07022
5	5025201	5025651	568.692	294.763	354.509	2.33502	5025308	2.26597e-13	NCU04158
5	5105151	5105651	2823.02	331.551	411.068	20.3604	5105420	0	NCU04179
5	5105751	5106151	571.857	268.224	295.424	2.40596	5105950	0	NCU04179
5	5108101	5108451	482.604	258.498	234.896	1.98581	5108339	9.59233e-13	NCU04179
4	5114051	5114401	517.838	133.932	234.896	5.57333	5114241	0	NCU10777
4	5114051	5114401	517.838	133.932	234.896	5.57333	5114241	0	NCU08824
4	5170301	5170701	863.061	457.782	295.424	2.59748	5170551	0	NCU08809
4	5186651	5187401	2524.82	1056.79	709.018	4.5067	5186939	0	NCU08806
1	5373101	5373551	593.646	224.781	352.344	4.32529	5373402	0	NCU11502
1	5373101	5373551	593.646	224.781	352.344	4.32529	5373402	0	NCU10852
5	5468951	5470001	3554.59	1933.49	1063.53	2.80794	5469100	0	NCU04276
1	5470751	5471251	908.429	488.112	413.594	2.48331	5471001	0	NCU09141
5	5538851	5539251	1117.89	184.507	293.62	7.88087	5539122	0	NCU04295
5	5590251	5590601	616.171	344.048	236.339	1.97341	5590466	1.44329e-15	NCU04315
1	5709451	5709851	1114.69	247.259	293.62	12.9622	5709694	0	NCU08336
1	5732901	5733351	590.532	199.376	374.638	3.776	5733200	0	NCU11510
1	5732901	5733351	590.532	199.376	374.638	3.776	5733200	0	NCU09191
5	5889351	5889851	1432.81	308.979	413.594	8.90566	5889699	0	NCU10063
5	5917451	5917801	382.239	134.868	234.896	3.68824	5917645	0	NCU09841
1	6050851	6051251	562.682	228.527	293.62	3.04	6050996	0	NCU11512
1	6100651	6101251	2318.03	544.979	531.764	6.2117	6100917	0	NCU07392
1	6100651	6101251	2318.03	544.979	531.764	6.2117	6100917	0	NCU07390
5	6205751	6206151	547.59	274.859	295.424	2.27185	6205997	2.86438e-14	NCU07221
1	6657701	6658251	1376.89	736.433	472.679	2.15826	6657859	0	NCU00939
1	6657701	6658251	1376.89	736.433	472.679	2.15826	6657859	0	NCU00938
1	6659601	6660001	763.883	374.377	295.424	2.52109	6659743	0	NCU00939
1	6659601	6660001	763.883	374.377	295.424	2.52109	6659743	0	NCU00938
1	6660101	6660651	900.078	339.044	469.791	4.53522	6660414	0	NCU00939
1	6660101	6660651	900.078	339.044	469.791	4.53522	6660414	0	NCU00938
1	6790901	6791351	657.319	182.923	354.509	4.50713	6791139	0	NCU00911
1	7321701	7322051	533.874	296.658	236.339	2.22642	7321827	2.22045e-16	NCU11095
1	7325851	7326251	533.874	265.381	295.424	2.34676	7326127	1.21436e-12	NCU11529
1	7325851	7326251	533.874	265.381	295.424	2.34676	7326127	1.21436e-12	NCU00749
1	7560351	7560701	530.709	154.49	236.339	5.26517	7560589	0	NCU00687
1	7560351	7560701	530.709	154.49	236.339	5.26517	7560589	0	NCU00685
1	7632801	7633151	458.963	145.012	236.339	5.16846	7633045	0	NCU00667
1	7924051	7924701	1193.3	435.035	590.848	4.88099	7924236	0	NCU00585
1	7924051	7924701	1193.3	435.035	590.848	4.88099	7924236	0	NCU00584
1	7931051	7932201	5216.82	679.025	1174.48	43.51	7931418	0	NCU00583
1	7931051	7932201	5216.82	679.025	1174.48	43.51	7931418	0	NCU00582
1	8032601	8033551	2845.44	601.288	939.583	10.26	8033295	0	NCU00552
1	8214751	8215101	391.437	198.088	236.339	2.26842	8214983	6.43929e-15	NCU11547
1	8374701	8375051	359.785	181.976	236.339	2.20053	8374842	7.76934e-12	NCU03034
1	8374701	8375051	359.785	181.976	236.339	2.20053	8374842	7.76934e-12	NCU03033
1	8649801	8650201	652.043	291.919	295.424	2.65457	8650061	0	NCU02932
1	9001651	9002351	6891.83	625.541	649.933	34.8624	9001940	0	NCU11564
1	9001651	9002351	6891.83	625.541	649.933	34.8624	9001940	0	NCU02819
1	9002551	9003301	1711.35	725.059	709.018	3.98186	9003102	0	NCU11564
1	9002551	9003301	1711.35	725.059	709.018	3.98186	9003102	0	NCU02819
1	9073051	9073451	1170.09	172.498	295.424	10.5327	9073291	0	NCU02801
1	9073051	9073451	1170.09	172.498	295.424	10.5327	9073291	0	NCU02800
1	9096801	9097151	709.061	307.096	249.759	2.47758	9096951	0	NCU02796
1	9096801	9097151	709.061	307.096	249.759	2.47758	9096951	0	NCU02795
1	9251551	9251901	446.302	122.693	234.896	4.73273	9251768	0	NCU02771
1	9251551	9251901	446.302	122.693	234.896	4.73273	9251768	0	NCU02770
1	2000851	2001201	620.391	333.622	236.339	2.05325	2001072	0
1	6647251	6647601	575.022	290.971	236.339	2.30949	6647467	0
1	6767801	6768151	370.335	185.767	236.339	2.15684	6768027	2.58027e-12
1	6771651	6772051	516.992	270.12	295.424	2.14292	6771907	9.11571e-12
1	6773751	6774251	776.544	388.594	413.594	2.31373	6773968	3.33067e-16
1	6778301	6778751	780.764	434.088	354.509	1.98379	6778489	1.82077e-14
1	7317901	7318251	424.145	235.052	236.339	2.18931	7317968	1.87962e-10
1	738601	738951	404.661	173.268	234.896	2.89171	738726	0
1	7927951	7928451	1142.45	274.42	411.068	5.59636	7928175	0
2	1641451	1642101	1180.64	612.272	590.848	2.24232	1641815	0
2	1642851	1643351	1739.84	365.847	413.594	9.47463	1643190	0
2	2862701	2863051	665.76	369.638	236.339	2.41195	2862850	5.81757e-14
2	2882601	2883051	700.577	377.22	354.509	2.10273	2882930	2.61546e-12
2	2883851	2884201	506.442	293.815	236.339	1.89069	2883988	6.96309e-11
2	2884651	2885001	464.238	232.208	236.339	2.42882	2884802	8.88178e-16
4	5189001	5189801	2047.92	1037.83	768.103	2.76712	5189394	0
4	5190451	5190901	763.883	443.566	354.509	1.96137	5190780	1.60316e-13
4	5191201	5191651	590.848	289.076	354.509	2.59748	5191428	6.66134e-16
5	2158801	2159401	1067.75	477.686	531.764	3.53155	2159182	0
5	3724551	3724951	499.056	130.795	295.424	5.52151	3724723	0
6	2366751	2367101	467.403	205.67	236.339	2.86592	2366968	0
6	3115501	3115851	406.387	201.266	249.759	2.47059	3115660	1.88738e-15
6	3295751	3296101	826.406	147.981	234.896	8.03302	3295931	0
6	491901	492251	588.738	284.337	236.339	2.45228	492123	0
7	2534651	2535001	467.403	208.514	236.339	2.56248	2534846	0

## Sheet: WC2 TAP sites
chr	start	end	coverage light	coverage dark	coverage background	max fold enrichment	peak	p value	associated gene
2	46451	47001	569.688	123.134	256.761	7.80952	46762	0	NCU09615
5	151251	151651	325.889	90.7304	160.475	4.337	151486	0	NCU08850
4	214551	214901	212.939	58.3267	128.38	4.31746	214741	0	NCU07604
4	214551	214901	212.939	58.3267	128.38	4.31746	214741	0	NCU11362
6	218951	219401	304.286	90.7304	192.571	4.02721	219264	0	NCU07082
6	218951	219401	304.286	90.7304	192.571	4.02721	219264	0	NCU07081
7	225201	225601	285.153	110.173	160.475	3.42857	225352	0	NCU05844
6	244051	244401	212.321	71.2881	128.38	3.7672	244286	1.11022e-16	NCU07075
2	322751	323101	194.422	74.5285	128.38	3.04762	323000	8.63065e-12	NCU03537
2	322751	323101	194.422	74.5285	128.38	3.04762	323000	8.63065e-12	NCU03536
2	351301	351751	582.032	255.989	192.571	3.02521	351465	0	NCU03528
2	371451	371801	195.657	68.0478	128.38	3.31429	371662	7.21645e-14	NCU03523
2	382101	382751	810.188	249.137	184.637	8	382512	0	NCU03520
2	383501	383901	269.722	74.5285	160.475	6.53968	383677	0	NCU03520
3	418151	418551	435.753	191.182	160.475	2.81179	418422	0	NCU05667
4	434301	434701	245.651	89.1102	160.475	3.00529	434439	2.72113e-11	NCU04851
4	439901	440401	1020.87	71.2881	224.666	23.873	440170	0	NCU04851
5	450801	451251	316.63	55.0863	192.571	7.11111	451052	0	NCU07744
2	453401	453851	861.013	43.745	192.571	45.0794	453616	0	NCU03505
2	454951	455301	246.268	110.173	128.38	2.34921	455151	1.40706e-10	NCU03505
3	458951	459301	204.915	56.7065	128.38	5.52381	459103	0	NCU05678
7	464101	464551	293.176	105.312	192.571	3.47619	464301	6.56142e-14	NCU11979
5	534951	535451	359.835	66.4276	224.666	10.0952	535219	0	NCU09829
6	536051	536401	322.803	131.235	128.38	2.77551	536221	0	NCU04720
6	537001	537351	368.476	163.639	128.38	2.5974	537199	1.11022e-16	NCU04720
6	537501	537951	554.875	270.571	192.571	2.6501	537700	0	NCU04720
6	540351	540701	201.212	68.0478	128.38	3.39048	540475	1.96509e-14	NCU04721
6	540851	541201	224.048	82.6294	128.38	3.39048	540973	2.08722e-14	NCU04721
1	578151	578551	269.105	71.2881	160.475	5.38776	578409	0	NCU07452
6	584501	584851	199.977	77.7689	128.38	2.8254	584695	1.42638e-11	NCU04731
6	585251	585801	481.426	126.374	256.761	10.9206	585467	0	NCU04731
6	586451	587001	585.118	204.143	256.761	5.44762	586848	0	NCU04731
6	587551	588051	382.672	82.6294	224.666	10	587732	0	NCU04731
1	613751	614301	393.782	142.576	256.761	3.49206	613902	7.21645e-14	NCU07442
7	620351	620801	298.114	108.552	192.571	2.95238	620462	5.15477e-13	NCU08174
7	620351	620801	298.114	108.552	192.571	2.95238	620462	5.15477e-13	NCU10080
3	634351	634751	341.319	40.5046	160.475	20.0635	634586	0	NCU05721
6	635951	636301	199.977	85.8698	128.38	2.79365	636112	3.63414e-09	NCU04742
3	654451	654801	196.274	68.0478	128.38	3.27619	654641	7.21645e-14	NCU05726
3	654451	654801	196.274	68.0478	128.38	3.27619	654641	7.21645e-14	NCU11805
7	669151	669651	1845.47	100.451	224.666	30.7619	669451	0	NCU08159
7	673801	674551	1555.99	236.547	385.141	11.5165	674147	0	NCU08159
5	679401	679801	565.985	315.936	160.475	2.09524	679507	1.21436e-12	NCU08907
6	713901	714251	194.422	77.7689	128.38	3.27619	714145	7.21645e-14	NCU10905
2	735401	735751	212.939	69.668	128.38	4.85714	735552	0	NCU03433
7	754301	754651	209.853	79.3891	128.38	3.7672	754503	1.11022e-16	NCU08137
2	763201	763551	192.571	61.567	128.38	5.40952	763353	0	NCU03424
7	775901	776301	270.339	108.552	160.475	3.20635	776179	1.44329e-15	NCU08132
7	775901	776301	270.339	108.552	160.475	3.20635	776179	1.44329e-15	NCU08131
1	775901	776301	278.98	68.0478	160.475	5.71429	776097	0	NCU09079
6	781401	781801	248.12	84.2496	160.475	3.46667	781588	1.66533e-15	NCU04777
1	781501	781851	223.431	87.49	128.38	3.00529	781649	1.01752e-12	NCU09079
1	785801	786251	295.028	95.5909	192.571	3.55556	786119	1.66533e-15	NCU09079
2	849751	850201	313.544	103.692	192.571	5.96825	850013	0	NCU03398
7	856451	857201	732.632	254.369	385.141	5.79048	856648	0	NCU02190
7	867851	868251	764.727	351.58	160.475	2.92063	868038	0	NCU02193
7	867851	868251	764.727	351.58	160.475	2.92063	868038	0	NCU02194
7	868301	868751	948.04	419.628	192.571	3.47773	868548	0	NCU02193
7	868301	868751	948.04	419.628	192.571	3.47773	868548	0	NCU02194
7	869351	869801	574.008	281.912	192.571	3.06878	869625	0	NCU02193
7	869951	870701	933.844	408.287	385.141	3.00952	870041	0	NCU02193
6	874401	874751	237.01	103.692	128.38	2.42857	874652	1.34316e-10	NCU04801
2	902301	902651	230.221	84.2496	128.38	3.29004	902531	1.66533e-15	NCU03381
2	902301	902651	230.221	84.2496	128.38	3.29004	902531	1.66533e-15	NCU03380
7	914051	914401	206.766	90.7304	128.38	2.34014	914324	6.18922e-09	NCU02204
2	942551	942951	262.316	71.2881	160.475	5.94286	942676	0	NCU03369
2	945601	946001	304.903	131.235	160.475	3.07483	945806	3.33067e-16	NCU03368
3	973451	974001	844.348	349.96	256.761	3.5671	973650	0	NCU07817
7	976301	976651	222.197	92.3506	128.38	2.73593	976448	2.00998e-10	NCU02224
6	987251	987651	306.755	76.1487	160.475	6.32381	987463	0	NCU04830
6	987251	987651	306.755	76.1487	160.475	6.32381	987463	0	NCU04832
2	1035751	1036101	209.235	64.8074	128.38	3.72487	1036035	1.11022e-16	NCU03343
2	1035751	1036101	209.235	64.8074	128.38	3.72487	1036035	1.11022e-16	NCU03342
2	1040301	1040651	192.571	59.9469	128.38	7.14286	1040501	0	NCU03341
3	1070301	1070651	195.039	81.0093	128.38	2.57143	1070473	2.52726e-09	NCU07843
7	1118201	1118701	899.897	87.49	224.666	20.3537	1118468	0	NCU02264
7	1120601	1121251	501.177	191.182	320.951	4	1120989	0	NCU02265
7	1123451	1124051	3131.12	115.033	288.856	75.4286	1123773	0	NCU02265
7	1124451	1124951	1212.21	448.791	224.666	3.92674	1124650	0	NCU02265
7	1128951	1129301	230.838	55.0863	128.38	7.1619	1129159	0	NCU02265
1	1135351	1135801	328.975	121.514	192.571	3.22344	1135685	3.33067e-16	NCU02133
7	1153701	1154051	301.817	131.235	128.38	2.72682	1153902	5.55112e-16	NCU02275
7	1154151	1154501	296.88	102.072	128.38	4.15584	1154317	0	NCU02275
7	1181451	1181951	366.008	147.437	224.666	2.92063	1181836	7.98139e-13	NCU02282
4	1214901	1215301	424.643	144.196	160.475	3.94805	1215098	0	NCU07962
4	1214901	1215301	424.643	144.196	160.475	3.94805	1215098	0	NCU07960
6	1227801	1228201	259.23	106.932	160.475	3.51323	1228100	5.55112e-15	NCU05642
1	1263101	1263451	207.384	87.49	128.38	2.80519	1263360	6.76805e-11	NCU02106
7	1294101	1294451	227.752	79.3891	128.38	3.2381	1294292	1.44329e-15	NCU02315
4	1294651	1295001	208.001	79.3891	128.38	3.25926	1294710	9.65783e-13	NCU07937
3	1295951	1296301	207.384	43.745	128.38	5.46032	1296161	0	NCU06407
7	1336101	1336451	259.847	98.8313	128.38	2.77551	1336253	1.27898e-13	NCU02323
2	1366951	1367501	1562.17	372.643	256.761	5.24868	1367250	0	NCU05338
2	1366951	1367501	1562.17	372.643	256.761	5.24868	1367250	0	NCU05340
3	1370001	1370451	311.076	105.312	192.571	4.33333	1370205	0	NCU06425
6	1389151	1389601	576.477	98.8313	192.571	9.95918	1389424	0	NCU05594
6	1389851	1390251	264.167	69.668	160.475	5.20635	1390142	0	NCU05594
6	1437201	1437551	201.212	50.2257	128.38	6.04082	1437432	0	NCU05580
7	1473851	1474201	202.446	66.4276	128.38	5.14286	1474027	0	NCU02355
7	1486501	1487101	675.849	127.995	288.856	10.381	1486767	0	NCU02356
7	1489151	1489801	885.701	108.552	320.951	16.5079	1489571	0	NCU02356
7	1490001	1490501	478.958	72.9083	224.666	13.1429	1490305	0	NCU02356
7	1520051	1520551	354.898	134.475	224.666	3.2381	1520364	2.4547e-13	NCU02367
7	1523851	1524301	295.028	103.692	192.571	3.7672	1524101	1.11022e-16	NCU02368
6	1533351	1533901	403.658	137.716	256.761	3.64021	1533482	3.33067e-16	NCU05554
4	1539401	1539751	197.508	76.1487	128.38	2.85714	1539633	2.54825e-10	NCU06530
2	1606001	1606351	194.422	40.5046	128.38	6.01905	1606185	0	NCU05427
4	1608751	1609251	636.964	205.764	224.666	4.59683	1609055	0	NCU06550
4	1616501	1616951	719.054	106.932	192.571	11.5429	1616732	0	NCU06553
4	1616501	1616951	719.054	106.932	192.571	11.5429	1616732	0	NCU06554
2	1667851	1668351	339.467	118.274	224.666	4.46259	1668030	0	NCU05459
1	1707451	1707951	377.735	145.817	224.666	3.35931	1707694	4.44089e-16	NCU02003
6	1720301	1720701	258.492	100.196	92.3186	3.14685	1720529	6.65024e-14	NCU05499
6	1753351	1753851	416.002	168.499	224.666	2.95971	1753704	1.13132e-13	NCU05488
4	1756351	1756751	289.473	53.4661	160.475	12.5714	1756589	0	NCU06597
1	1776551	1776951	259.23	95.5909	160.475	4.04762	1776885	0	NCU01984
2	1788201	1788551	218.494	74.5285	128.38	4.66667	1788374	0	NCU06842
2	1788201	1788551	218.494	74.5285	128.38	4.66667	1788374	0	NCU06841
2	1789151	1789501	238.862	92.3506	128.38	3.4632	1789332	0	NCU06842
2	1789151	1789501	238.862	92.3506	128.38	3.4632	1789332	0	NCU06841
1	1799951	1800301	193.805	66.4276	128.38	4.08163	1800083	7.77156e-16	NCU01977
4	1876151	1876501	198.743	72.9083	128.38	3.30159	1876349	5.17364e-14	NCU11705
6	1881651	1882051	243.799	84.2496	160.475	6.24762	1881825	0	NCU09860
6	1964351	1964801	328.975	131.235	192.571	3.42857	1964683	7.60503e-14	NCU04078
6	1966451	1966851	284.535	98.8313	160.475	3.80952	1966644	2.22045e-16	NCU04077
3	1991701	1992101	303.669	118.274	160.475	3.74026	1991832	0	NCU06232
6	1996951	1997301	199.977	74.5285	128.38	2.85714	1997054	2.54825e-10	NCU04069
1	2007301	2007751	599.314	145.817	192.571	5.76508	2007511	0	NCU01924
1	2015351	2015701	309.224	106.932	128.38	3.21429	2015554	0	NCU01923
1	2015351	2015701	309.224	106.932	128.38	3.21429	2015554	0	NCU01922
1	2026801	2027201	337.616	153.918	160.475	2.57703	2027083	1.49036e-12	NCU11201
3	2035301	2035701	278.98	81.0093	160.475	4.91005	2035550	0	NCU06247
3	2035301	2035701	278.98	81.0093	160.475	4.91005	2035550	0	NCU06248
1	2056701	2057051	195.657	37.2643	128.38	7.1619	2056884	0	NCU01911
5	2056901	2057351	311.076	81.0093	192.571	6.70476	2057145	0	NCU03682
5	2056901	2057351	311.076	81.0093	192.571	6.70476	2057145	0	NCU03684
5	2062401	2062801	245.651	92.3506	160.475	3.7672	2062674	1.11022e-16	NCU03685
6	2068351	2068851	983.221	455.272	224.666	2.8254	2068600	0	NCU04050
6	2068901	2069451	898.045	346.72	256.761	4.07326	2069373	0	NCU04050
6	2072101	2072701	641.902	97.2111	288.856	9.04762	2072404	0	NCU04050
6	2073401	2074151	856.075	285.153	385.141	6.47619	2073912	0	NCU04049
1	2093301	2093651	203.063	76.1487	128.38	3.91837	2093524	1.33227e-14	NCU01900
5	2154701	2155251	3601.9	2081.11	147.71	2.22995	2154900	0	NCU03704
5	2154701	2155251	3601.9	2081.11	147.71	2.22995	2154900	0	NCU11260
6	2161751	2162101	146.233	39.2662	73.8549	5.78182	2161925	0	NCU04021
3	2178901	2179301	270.339	97.2111	160.475	3.18615	2179170	4.88498e-15	NCU06278
3	2178901	2179301	270.339	97.2111	160.475	3.18615	2179170	4.88498e-15	NCU06279
7	2179801	2180251	317.248	71.2881	192.571	8.60952	2180059	0	NCU11300
7	2179801	2180251	317.248	71.2881	192.571	8.60952	2180059	0	NCU06017
4	2181551	2181901	309.224	123.134	128.38	3.77778	2181768	0	NCU07699
1	2194651	2195051	219.349	43.3282	92.3186	5.54545	2194869	0	NCU01873
5	2210801	2211201	263.55	72.9083	160.475	7.61905	2211001	0	NCU03725
5	2217951	2218351	298.114	106.932	160.475	3.93651	2218219	0	NCU03726
5	2218751	2219101	134.416	39.2662	73.8549	5.45455	2218891	1.11022e-16	NCU03726
1	2227151	2227501	245.651	85.8698	128.38	3.52381	2227373	3.33067e-16	NCU01861
2	2230151	2230501	339.467	181.461	128.38	2.16541	2230298	4.22066e-09	NCU01835
1	2243351	2243751	462.293	189.562	160.475	3.61905	2243546	0	NCU01856
4	2243851	2244301	316.013	121.514	192.571	3.54286	2244113	4.44089e-16	NCU07684
2	2263551	2263901	198.743	51.8459	128.38	5.5873	2263748	0	NCU01830
5	2264451	2264801	197.508	45.3652	128.38	10.1587	2264648	0	NCU03741
2	2294851	2295201	220.962	85.8698	128.38	3.42857	2295057	5.88418e-15	NCU01820
5	2302451	2302851	277.694	98.8425	92.3186	3.69231	2302710	0	NCU03752
2	2348851	2349301	320.951	123.134	192.571	3.21693	2349121	2.75213e-12	NCU01810
2	2353401	2353751	199.36	63.1872	128.38	4.2449	2353633	0	NCU01809
6	2359051	2359601	553.64	140.956	256.761	8.44444	2359352	0	NCU03968
6	2362801	2363401	5481.47	108.552	288.856	162.381	2363096	0	NCU03968
6	2362801	2363401	5481.47	108.552	288.856	162.381	2363096	0	NCU03967
6	2363851	2364201	272.808	43.745	128.38	9.71429	2364044	0	NCU03967
6	2364901	2366001	1015.93	293.254	609.807	5.07937	2365251	0	NCU03967
7	2378401	2378801	307.372	127.995	160.475	2.63492	2378695	9.50628e-12	NCU06080
5	2382801	2383151	212.321	85.8698	128.38	3.08995	2382949	1.13036e-11	NCU03777
5	2382801	2383151	212.321	85.8698	128.38	3.08995	2382949	1.13036e-11	NCU03778
4	2385151	2385551	376.5	129.615	160.475	3.33333	2385358	0	NCU08329
5	2385551	2385901	208.001	64.8074	128.38	3.80952	2385713	0	NCU03779
5	2389751	2390251	389.462	145.817	224.666	3.1746	2389973	4.88498e-15	NCU03781
5	2389751	2390251	389.462	145.817	224.666	3.1746	2389973	4.88498e-15	NCU03780
6	2412051	2412451	252.44	77.7689	160.475	4.89796	2412283	0	NCU03952
5	2443501	2443851	193.188	72.9083	128.38	3.37415	2443661	1.58595e-12	NCU03796
5	2443501	2443851	193.188	72.9083	128.38	3.37415	2443661	1.58595e-12	NCU03797
3	2478551	2478951	318.482	42.1248	160.475	17.5238	2478705	0	NCU00064
7	2482751	2483101	208.618	81.0093	128.38	2.9932	2482953	5.73985e-14	NCU06110
3	2484851	2485251	282.684	118.274	160.475	2.93333	2485104	2.66368e-11	NCU00064
7	2489151	2489751	3627.98	2443.24	288.856	1.69982	2489450	0	NCU06110
4	2519901	2520351	606.104	85.8698	192.571	9.98942	2520157	0	NCU08291
4	2519901	2520351	606.104	85.8698	192.571	9.98942	2520157	0	NCU08290
2	2539251	2539601	215.407	84.2496	128.38	3.13228	2539403	8.58702e-12	NCU01754
2	2539251	2539601	215.407	84.2496	128.38	3.13228	2539403	8.58702e-12	NCU01754
6	2560701	2561101	257.378	95.5909	160.475	3.15152	2560982	1.96509e-14	NCU03893
4	2562251	2562601	223.431	72.9083	128.38	3.39683	2562461	0	NCU08280
7	2564651	2565051	300.583	121.514	160.475	2.80952	2564901	4.10783e-15	NCU06132
7	2588801	2589201	245.651	66.4276	160.475	5.71429	2588998	0	NCU06140
3	2636651	2637001	197.508	76.1487	128.38	3.12381	2636850	2.68474e-12	NCU00104
3	2636651	2637001	197.508	76.1487	128.38	3.12381	2636850	2.68474e-12	NCU00105
1	2649251	2649601	199.36	58.3267	128.38	4.73469	2649395	0	NCU02534
1	2692551	2692901	268.488	124.754	128.38	2.28571	2692695	3.72399e-10	NCU02548
4	2697901	2698251	195.657	74.5285	128.38	3.00952	2698089	2.72113e-11	NCU06383
6	2718301	2718701	241.948	72.9083	160.475	6.7619	2718543	0	NCU03860
3	2718551	2719051	374.031	153.918	224.666	4.7619	2718671	0	NCU00128
2	2726601	2726951	199.977	51.8459	128.38	5.5873	2726769	0	NCU01681
2	2727401	2727751	224.666	79.3891	128.38	3.89418	2727549	0	NCU01679
7	2740201	2740601	259.23	89.1102	160.475	3.95238	2740340	0	NCU04539
1	2746101	2746551	298.114	116.653	192.571	3.80952	2746256	2.22045e-16	NCU02564
1	2746101	2746551	298.114	116.653	192.571	3.80952	2746256	2.22045e-16	NCU02565
1	2756301	2756701	243.799	81.0093	160.475	3.31429	2756445	7.21645e-14	NCU02568
7	2792601	2792951	249.971	93.9707	128.38	2.99683	2792793	6.66134e-16	NCU04554
7	2792601	2792951	249.971	93.9707	128.38	2.99683	2792793	6.66134e-16	NCU04555
7	2793101	2793451	201.829	71.2881	128.38	3.11688	2793224	6.65024e-14	NCU04554
3	2799901	2800301	294.411	93.9707	160.475	4.19048	2800097	0	NCU00152
2	2857801	2858251	431.432	56.7065	192.571	17.0159	2858050	0	NCU11932
3	2873801	2874201	245.034	66.4276	160.475	6.24762	2874089	0	NCU00169
1	2891401	2891751	282.684	55.0863	128.38	7.14286	2891604	0	NCU02609
3	2892851	2893201	218.494	85.8698	128.38	3.10623	2893062	3.77476e-15	NCU00171
3	2892851	2893201	218.494	85.8698	128.38	3.10623	2893062	3.77476e-15	NCU00172
5	2937101	2937651	491.919	140.956	256.761	5.87755	2937245	0	NCU01107
5	2938901	2939451	544.382	210.624	256.761	3.30159	2939253	0	NCU01107
4	2971001	2971451	738.804	71.2881	192.571	15.619	2971196	0	NCU06307
4	2971001	2971451	738.804	71.2881	192.571	15.619	2971196	0	NCU06306
4	2973801	2974301	362.304	115.033	224.666	7.14286	2974038	0	NCU06305
4	2979651	2980201	461.676	189.562	256.761	4.19048	2979950	0	NCU06304
4	2980401	2980801	282.684	127.995	160.475	2.31746	2980667	2.69553e-09	NCU06304
4	2983851	2984251	256.761	82.6294	160.475	7.52381	2984012	0	NCU06303
1	2986801	2987351	448.097	158.778	256.761	4.38095	2987197	0	NCU02629
1	2987551	2988101	404.892	142.576	256.761	3.97279	2987651	0	NCU02629
1	2988551	2988901	232.689	42.1248	128.38	9.2381	2988779	0	NCU02629
5	3049101	3049451	309.841	40.5046	128.38	10.6667	3049349	0	NCU01153
5	3051101	3051501	291.325	81.0093	160.475	4.40212	3051300	0	NCU11618
3	3118301	3118701	320.334	77.7689	160.475	7.1746	3118529	0	NCU00236
6	3146251	3146701	457.355	162.019	192.571	4.337	3146491	0	NCU05995
6	3147101	3147551	563.516	204.143	192.571	4.03361	3147379	0	NCU11215
3	3153301	3153751	291.942	85.8698	192.571	4.8	3153618	0	NCU00243
3	3153301	3153751	291.942	85.8698	192.571	4.8	3153618	0	NCU00244
4	3158251	3158601	172.082	67.7003	73.8549	2.92562	3158366	1.21597e-10	NCU04502
4	3160501	3160951	297.497	118.274	192.571	2.93333	3160742	8.41148e-11	NCU04501
4	3174901	3175251	204.915	81.0093	128.38	2.72109	3175141	2.30416e-12	NCU04496
1	3192251	3192651	246.885	90.7304	160.475	3.42857	3192368	3.41949e-13	NCU02684
6	3208001	3208401	296.88	102.072	160.475	3.42857	3208142	3.33067e-16	NCU05979
5	3210151	3210501	217.876	92.3506	128.38	2.53968	3210396	7.21047e-11	NCU01197
5	3210151	3210501	217.876	92.3506	128.38	2.53968	3210396	7.21047e-11	NCU01198
3	3219651	3220051	245.651	90.7304	160.475	3.91837	3219701	4.10783e-15	NCU00265
1	3288251	3288601	218.494	92.3506	128.38	2.71429	3288398	4.4742e-14	NCU02713
1	3292051	3292601	1075.8	259.23	256.761	6.5	3292249	0	NCU02713
6	3294801	3295601	861.013	181.461	417.236	7.91534	3295394	0	NCU12129
4	3296301	3296651	207.384	82.6294	128.38	2.87179	3296525	1.01752e-12	NCU04456
5	3307051	3307401	194.422	69.668	128.38	3.39394	3307299	1.11022e-16	NCU01233
6	3310701	3311101	316.013	119.894	160.475	5.42857	3310816	0	NCU05960
4	3311401	3311751	213.556	66.4276	128.38	4.04762	3311574	0	NCU04452
4	3312701	3313101	297.497	48.6056	160.475	9.90476	3312858	0	NCU04452
3	3313251	3313651	402.509	199.039	92.3186	2.22925	3313456	8.69312e-10	NCU00285
2	3359901	3360251	206.766	56.7065	128.38	5.0068	3360153	0	NCU11940
2	3359901	3360251	206.766	56.7065	128.38	5.0068	3360153	0	NCU10035
3	3367651	3368001	216.025	56.7065	128.38	7.80952	3367888	0	NCU11844
4	3388351	3388701	204.915	66.4276	128.38	4	3388484	0	NCU04430
1	3402751	3403101	208.001	87.49	128.38	3.01299	3402841	7.19425e-13	NCU02745
7	3410301	3410651	295.645	82.6294	128.38	6.09524	3410482	0	NCU06940
7	3410301	3410651	295.645	82.6294	128.38	6.09524	3410482	0	NCU06939
4	3447351	3447901	420.94	140.956	256.761	4	3447673	0	NCU04415
3	3464101	3464451	225.9	45.3652	128.38	6.92063	3464349	0	NCU00326
3	3464101	3464451	225.9	45.3652	128.38	6.92063	3464349	0	NCU00327
4	3483751	3484101	198.743	59.9469	128.38	4.44444	3483913	0	NCU10110
4	3483751	3484101	198.743	59.9469	128.38	4.44444	3483913	0	NCU04401
5	3493501	3493851	210.47	76.1487	128.38	2.9304	3493752	3.41949e-13	NCU11027
5	3493501	3493851	210.47	76.1487	128.38	2.9304	3493752	3.41949e-13	NCU01278
7	3496951	3497451	1796.09	87.49	224.666	31.9238	3497250	0	NCU06915
7	3497851	3498251	313.544	106.932	160.475	3.91837	3498102	2.22045e-16	NCU06915
1	3546551	3546951	248.737	82.6294	160.475	3.66667	3546738	1.11022e-16	NCU09370
1	3546551	3546951	248.737	82.6294	160.475	3.66667	3546738	1.11022e-16	NCU09368
1	3547501	3547851	234.541	79.3891	128.38	3.80952	3547717	0	NCU09370
1	3547501	3547851	234.541	79.3891	128.38	3.80952	3547717	0	NCU09368
2	3556801	3557151	261.081	106.932	128.38	3.32468	3557034	4.44089e-16	NCU08468
5	3557601	3557951	204.915	66.4276	128.38	3.55556	3557777	5.55112e-15	NCU10467
2	3569051	3569601	686.851	227.473	147.71	6.14876	3569400	0	NCU08457
3	3576101	3576451	211.704	87.49	128.38	3.08225	3576312	2.20712e-13	NCU00359
6	3586251	3586701	416.619	93.9707	192.571	6.89947	3586523	0	NCU05143
6	3588201	3588551	293.794	95.5909	128.38	3.6044	3588387	0	NCU05142
6	3601001	3601501	496.857	196.042	224.666	3.12925	3601309	0	NCU05137
6	3601001	3601501	496.857	196.042	224.666	3.12925	3601309	0	NCU05136
4	3606101	3606501	266.636	108.552	160.475	2.9011	3606268	3.41949e-13	NCU04370
6	3654251	3654801	411.681	157.158	256.761	3.01299	3654484	5.15477e-13	NCU05129
4	3707501	3707901	303.052	92.3506	160.475	4.69841	3707701	0	NCU04343
4	3707501	3707901	303.052	92.3506	160.475	4.69841	3707701	0	NCU04342
7	3708201	3708551	295.028	103.692	128.38	4.22511	3708438	0	NCU06862
4	3708551	3708901	257.995	68.0478	128.38	4.78307	3708782	0	NCU04343
4	3708551	3708901	257.995	68.0478	128.38	4.78307	3708782	0	NCU04342
4	3713701	3714301	530.186	127.995	288.856	6.36735	3714050	0	NCU04342
2	3723351	3723901	1533.78	97.2111	256.761	49.4286	3723621	0	NCU08699
2	3724151	3724801	527.717	129.615	320.951	5.60544	3724349	0	NCU08699
2	3725101	3725451	225.9	102.072	128.38	2.83598	3725251	1.19802e-09	NCU08700
3	3732151	3732601	391.931	79.3891	192.571	7.09524	3732419	0	NCU00401
2	3767451	3767851	256.761	85.8698	160.475	4.50794	3767661	1.11022e-16	NCU08712
7	3770651	3771301	728.929	280.292	320.951	3.80952	3771165	0	NCU09057
7	3790301	3790851	471.551	153.918	256.761	7.54286	3790482	0	NCU11395
7	3829151	3829551	375.883	145.817	160.475	3.02948	3829273	0	NCU09041
7	3860451	3860851	260.464	90.7304	160.475	3.15152	3860613	1.96509e-14	NCU09031
5	3885751	3886201	474.637	81.0093	192.571	10.9841	3885959	0	NCU01392
2	3939401	3939801	312.927	51.8459	160.475	11.1429	3939625	0	NCU08402
6	3957801	3958151	196.274	64.8074	128.38	3.59788	3957996	4.44089e-16	NCU05041
6	3957801	3958151	196.274	64.8074	128.38	3.59788	3957996	4.44089e-16	NCU12147
6	3959151	3959501	225.9	82.6294	128.38	3.29004	3959329	1.66533e-15	NCU05041
6	3959151	3959501	225.9	82.6294	128.38	3.29004	3959329	1.66533e-15	NCU12147
6	3959601	3960001	270.339	84.2496	160.475	3.60173	3959804	0	NCU12147
5	3964251	3964651	245.651	68.0478	160.475	6.78095	3964464	0	NCU01410
5	4018251	4018601	208.001	82.6294	128.38	3.08571	4018453	8.58702e-12	NCU01422
5	4018251	4018601	208.001	82.6294	128.38	3.08571	4018453	8.58702e-12	NCU01423
5	4031051	4031401	227.752	84.2496	128.38	3.72487	4031184	1.11022e-16	NCU01427
5	4031051	4031401	227.752	84.2496	128.38	3.72487	4031184	1.11022e-16	NCU06636
5	4068651	4069101	320.951	132.855	192.571	3.91837	4068914	1.33227e-14	NCU06637
5	4068651	4069101	320.951	132.855	192.571	3.91837	4068914	1.33227e-14	NCU06638
2	4078001	4078401	275.894	110.173	160.475	2.75458	4078128	8.58702e-12	NCU08442
3	4107451	4107801	222.814	53.4661	128.38	5.33333	4107648	0	NCU08975
7	4120451	4120901	361.07	149.057	192.571	2.88889	4120639	1.58595e-12	NCU09270
7	4120451	4120901	361.07	149.057	192.571	2.88889	4120639	1.58595e-12	NCU09271
2	4122001	4122401	253.675	58.3267	160.475	6.47619	4122291	0	NCU08445
2	4122001	4122401	253.675	58.3267	160.475	6.47619	4122291	0	NCU09335
2	4124201	4124701	757.321	87.49	224.666	29.3333	4124460	0	NCU08445
2	4124201	4124701	757.321	87.49	224.666	29.3333	4124460	0	NCU09335
3	4125501	4125851	204.915	68.0478	128.38	4.2381	4125631	0	NCU08981
5	4130451	4130801	195.657	29.1633	128.38	12.6984	4130686	0	NCU06651
4	4141201	4141601	277.129	116.653	160.475	2.74286	4141467	6.54843e-12	NCU08676
1	4161651	4162001	199.977	56.7065	128.38	4.19048	4161795	0	NCU09821
2	4175351	4175701	252.44	90.7304	128.38	3.49206	4175547	0	NCU09343
2	4175351	4175701	252.44	90.7304	128.38	3.49206	4175547	0	NCU09344
7	4176701	4177151	448.714	162.019	192.571	3.84127	4176950	0	NCU09285
2	4177301	4177651	288.239	53.4661	128.38	10.2857	4177506	0	NCU09345
2	4177301	4177651	288.239	53.4661	128.38	10.2857	4177506	0	NCU09345
2	4177301	4177651	288.239	53.4661	128.38	10.2857	4177506	0	NCU09345
2	4178451	4179101	2791.04	1406.32	320.951	2.50829	4178757	0	NCU11960
7	4178701	4179151	326.506	106.932	192.571	4.19048	4178897	0	NCU12058
3	4187351	4187751	264.785	108.552	160.475	2.88889	4187625	1.58595e-12	NCU09003
5	4210801	4211151	296.262	95.5909	128.38	3.58095	4210999	0	NCU10240
5	4210801	4211151	296.262	95.5909	128.38	3.58095	4210999	0	NCU06674
3	4301901	4302351	330.209	119.894	192.571	3.84762	4301986	0	NCU07573
5	4323201	4323551	202.446	59.9469	128.38	5.06122	4323456	0	NCU06699
3	4342051	4342501	311.076	108.552	192.571	4.13605	4342186	0	NCU07564
4	4374451	4374801	220.962	66.4276	128.38	4.62585	4374619	0	NCU07321
3	4436651	4437051	265.402	110.173	160.475	2.78388	4436787	8.58702e-12	NCU07541
3	4441501	4442151	1080.74	149.057	320.951	17.5873	4441945	0	NCU07541
3	4442801	4444051	1903.49	351.58	706.092	18.1905	4443539	0	NCU07540
1	4448801	4449401	3036.69	635.113	288.856	5.90476	4449000	0	NCU03072
5	4500451	4500951	733.25	77.7689	224.666	23.5238	4500692	0	NCU09534
5	4500451	4500951	733.25	77.7689	224.666	23.5238	4500692	0	NCU09535
1	4519751	4520101	199.977	79.3891	128.38	2.7619	4519908	4.16658e-11	NCU03092
1	4519751	4520101	199.977	79.3891	128.38	2.7619	4519908	4.16658e-11	NCU03093
4	4578001	4579301	1797.94	533.041	738.187	7.02041	4578251	0	NCU07267
4	4604151	4604501	422.791	160.398	128.38	2.96825	4604347	0	NCU11346
3	4615751	4616201	311.693	82.6294	192.571	4.80952	4615916	0	NCU08197
4	4619701	4620051	230.838	100.451	128.38	2.66667	4619843	3.36252e-10	NCU07253
4	4619701	4620051	230.838	100.451	128.38	2.66667	4619843	3.36252e-10	NCU07252
3	4621001	4621351	196.274	76.1487	128.38	2.96296	4621116	5.04115e-11	NCU08199
1	4696401	4696901	686.959	277.052	224.666	3.24812	4696552	0	NCU03141
5	4697101	4697551	409.83	142.576	192.571	3.45098	4697350	0	NCU01452
5	4700201	4700601	243.799	58.3267	160.475	8.47619	4700414	0	NCU01451
1	4732901	4733351	553.64	48.6056	192.571	27.1746	4733089	0	NCU03151
1	4732901	4733351	553.64	48.6056	192.571	27.1746	4733089	0	NCU03152
4	4760201	4760651	295.028	87.49	192.571	5.33333	4760534	0	NCU06981
4	4760201	4760651	295.028	87.49	192.571	5.33333	4760534	0	NCU11768
1	4798901	4799351	307.989	98.8313	192.571	4.62585	4799051	0	NCU03174
5	4804751	4805101	241.33	85.8698	128.38	3.26984	4804997	4.44089e-16	NCU04095
5	4804751	4805101	241.33	85.8698	128.38	3.26984	4804997	4.44089e-16	NCU04096
5	4817951	4818351	248.12	61.567	160.475	6.4	4818140	0	NCU04097
1	4829401	4829851	456.738	205.764	192.571	3.01832	4829600	3.68594e-14	NCU03184
1	4835651	4836051	181.683	28.4341	92.3186	9	4835908	0	NCU10621
5	4876601	4877051	292.559	90.7304	192.571	4.2449	4876789	0	NCU04111
3	4901501	4901851	208.001	85.8698	128.38	2.85714	4901705	4.79772e-12	NCU08561
4	4905001	4905351	215.407	97.2111	128.38	2.57875	4905085	5.00859e-10	NCU07012
4	4905001	4905351	215.407	97.2111	128.38	2.57875	4905085	5.00859e-10	NCU07013
3	4961951	4962301	227.135	85.8698	128.38	3.27619	4962112	7.21645e-14	NCU08549
3	4961951	4962301	227.135	85.8698	128.38	3.27619	4962112	7.21645e-14	NCU11870
5	5104051	5104501	310.458	82.6294	192.571	6.09524	5104389	0	NCU04179
5	5105051	5105651	1173.94	136.096	288.856	19.3524	5105350	0	NCU04179
4	5114001	5114451	453.035	72.9083	192.571	14.2857	5114227	0	NCU10777
4	5114001	5114451	453.035	72.9083	192.571	14.2857	5114227	0	NCU08824
3	5149701	5150051	297.497	127.995	128.38	3.15646	5149848	0	NCU08779
3	5149701	5150051	297.497	127.995	128.38	3.15646	5149848	0	NCU11871
3	5150851	5151851	1323.92	536.281	545.617	4.64069	5151417	0	NCU08779
3	5169301	5169751	478.958	81.0093	192.571	11.102	5169491	0	NCU11290
4	5179101	5179451	237.01	68.0478	128.38	4.01732	5179281	0	NCU08807
4	5186701	5187401	926.437	181.461	353.046	23.619	5186999	0	NCU08806
4	5187351	5187851	748.68	76.1487	224.666	17.1429	5187600	0	NCU08806
4	5194051	5194401	358.935	121.861	73.8549	3.25	5194236	0	NCU08805
5	5250951	5251351	253.057	53.4661	160.475	5.71429	5251096	0	NCU04221
1	5280901	5281251	216.025	92.3506	128.38	2.53061	5281056	1.36484e-10	NCU03313
5	5291451	5291801	229.603	97.2111	128.38	2.7483	5291698	7.98139e-13	NCU04231
1	5307151	5307501	201.212	68.0478	128.38	3.59788	5307400	0	NCU03322
1	5376051	5376851	853.606	343.479	417.236	4.2328	5376567	0	NCU10852
1	5377301	5377651	249.971	97.2111	128.38	3.08225	5377532	3.21965e-15	NCU09115
1	5392501	5392851	215.407	72.9083	128.38	3.7551	5392650	1.44329e-15	NCU09118
1	5392501	5392851	215.407	72.9083	128.38	3.7551	5392650	1.44329e-15	NCU09119
4	5394851	5395201	208.001	92.3506	128.38	2.93333	5395049	8.41148e-11	NCU05306
5	5471251	5471601	241.33	95.5909	128.38	2.7483	5471356	7.98139e-13	NCU04277
5	5523551	5523951	267.871	110.173	160.475	3.32468	5523738	4.44089e-16	NCU04292
5	5538851	5539301	408.595	72.9083	192.571	18.4127	5539144	0	NCU04295
1	5609301	5609701	253.057	87.49	160.475	4.09524	5609459	0	NCU08366
5	5647601	5647951	202.446	76.1487	128.38	3.13228	5647720	1.13036e-11	NCU04332
4	5654051	5654401	192.571	85.8698	128.38	2.45503	5654259	2.11206e-09	NCU05238
4	5691451	5692101	496.24	165.259	320.951	3.68254	5691902	3.33067e-16	NCU05225
1	5709401	5709851	504.263	79.3891	192.571	13.7905	5709648	0	NCU08336
1	5727951	5728401	549.937	204.143	192.571	4.16327	5728200	0	NCU08332
1	5733001	5733501	349.96	98.8313	224.666	6.19048	5733127	0	NCU11510
1	5733001	5733501	349.96	98.8313	224.666	6.19048	5733127	0	NCU09191
5	5772101	5772451	194.422	74.5285	128.38	3.14286	5772250	2.72113e-11	NCU08940
5	5772101	5772451	194.422	74.5285	128.38	3.14286	5772250	2.72113e-11	NCU08941
5	5779201	5779601	250.589	85.8698	160.475	4.19048	5779475	6.21725e-15	NCU08942
5	5794351	5794751	264.785	82.6294	160.475	5.20635	5794512	0	NCU08949
5	5797851	5798451	601.783	213.864	288.856	3.59788	5798001	0	NCU08949
1	5861501	5861901	256.144	87.49	160.475	3.7672	5861767	1.11022e-16	NCU09213
5	5863601	5864101	346.874	106.932	224.666	5.18095	5863849	0	NCU08967
5	5863601	5864101	346.874	106.932	224.666	5.18095	5863849	0	NCU08968
5	5887801	5889151	1901.02	510.358	770.282	9.77778	5887950	0	NCU10063
5	5889251	5889951	1374.53	131.235	353.046	24.381	5889622	0	NCU10063
1	6045001	6045651	931.992	220.345	320.951	7.38095	6045194	0	NCU07407
1	6045001	6045651	931.992	220.345	320.951	7.38095	6045194	0	NCU07406
1	6047301	6047701	371.562	134.475	160.475	3.49206	6047543	0	NCU07405
1	6048751	6049151	432.667	183.081	160.475	2.81905	6048991	0	NCU11512
1	6067751	6068101	206.766	82.6294	128.38	2.66667	6067972	3.36787e-10	NCU07399
1	6100601	6101101	1055.43	55.0863	224.666	32.0952	6100848	0	NCU07392
1	6100601	6101101	1055.43	55.0863	224.666	32.0952	6100848	0	NCU07390
5	6137051	6137451	295.028	102.072	160.475	9.65079	6137174	0	NCU07237
1	6144051	6144401	194.422	55.0863	128.38	4.89796	6144242	0	NCU07381
5	6161901	6163351	2350.35	547.623	834.473	8	6162353	0	NCU07233
5	6161901	6163351	2350.35	547.623	834.473	8	6162353	0	NCU07232
1	6339951	6340351	255.526	76.1487	160.475	4.31746	6340231	0	NCU09886
1	6339951	6340351	255.526	76.1487	160.475	4.31746	6340231	0	NCU09885
1	6363001	6363351	225.9	64.8074	128.38	4.51701	6363179	0	NCU09878
1	6363001	6363351	225.9	64.8074	128.38	4.51701	6363179	0	NCU09877
1	6657751	6658301	1344.91	202.523	256.761	10.9206	6657902	0	NCU00939
1	6657751	6658301	1344.91	202.523	256.761	10.9206	6657902	0	NCU00938
1	6659601	6660051	427.729	63.1872	192.571	14.2222	6659888	0	NCU00939
1	6659601	6660051	427.729	63.1872	192.571	14.2222	6659888	0	NCU00938
1	6660101	6660551	423.408	93.9707	192.571	5.95238	6660343	0	NCU00939
1	6660101	6660551	423.408	93.9707	192.571	5.95238	6660343	0	NCU00938
1	6671951	6672301	228.986	85.8698	128.38	3.42857	6672097	5.88418e-15	NCU00935
1	6790851	6791351	866.568	85.8698	224.666	15.3333	6791034	0	NCU00911
1	6812651	6813001	247.503	77.7689	128.38	5.04762	6812850	0	NCU00903
1	6917551	6917901	227.752	82.6294	128.38	6.95238	6917698	0	NCU00866
1	6917551	6917901	227.752	82.6294	128.38	6.95238	6917698	0	NCU00865
1	6919901	6920251	213.556	76.1487	128.38	3.84762	6920144	0	NCU00865
1	7151851	7152451	631.409	272.191	288.856	2.91317	7152023	0	NCU00792
1	7554351	7554701	218.494	69.668	128.38	6.38095	7554501	0	NCU00687
1	7554351	7554701	218.494	69.668	128.38	6.38095	7554501	0	NCU00685
1	7597451	7597901	316.013	103.692	192.571	5.01587	7597697	0	NCU00675
1	7723901	7724251	198.743	74.5285	128.38	3.34392	7724047	2.73781e-13	NCU00644
1	7766051	7766501	420.322	155.538	192.571	3.73333	7766244	0	NCU00629
1	7766051	7766501	420.322	155.538	192.571	3.73333	7766244	0	NCU00628
1	7767301	7767801	420.94	145.817	224.666	4.22511	7767563	0	NCU00629
1	7772801	7773151	228.986	106.932	128.38	2.22711	7773052	1.22375e-08	NCU00627
1	7774351	7774701	262.933	97.2111	128.38	3.18367	7774589	0	NCU00627
1	7920701	7921051	208.618	58.3267	128.38	4.85714	7920923	0	NCU00586
1	7923751	7924851	1059.76	249.509	609.807	9.52381	7924242	0	NCU00585
1	7923751	7924851	1059.76	249.509	609.807	9.52381	7924242	0	NCU00584
1	8029601	8032101	4110.02	874.9	1508.47	12.381	8030382	0	NCU00552
1	8032551	8033551	2454.04	171.74	545.617	35.4286	8033250	0	NCU00552
1	8035051	8035701	628.323	230.066	320.951	5.0068	8035485	0	NCU00551
1	8035051	8035701	628.323	230.066	320.951	5.0068	8035485	0	NCU00550
1	8218301	8218751	581.415	226.826	192.571	2.74687	8218492	0	NCU11548
1	8219351	8220001	854.223	348.34	320.951	3.55556	8219569	0	NCU11548
1	8609651	8610051	258.612	103.692	160.475	3.35931	8609803	4.44089e-16	NCU02949
1	8612801	8613301	482.044	140.956	224.666	4.64762	8612997	0	NCU02948
1	8656951	8657451	340.085	118.274	224.666	3.2381	8657321	2.4547e-13	NCU02930
1	8799751	8800101	222.197	63.1872	128.38	7.31429	8799943	0	NCU02887
1	9000651	9001101	480.809	166.879	192.571	4.42857	9000903	0	NCU11564
1	9000651	9001101	480.809	166.879	192.571	4.42857	9000903	0	NCU02819
1	9001601	9002251	1633.15	173.36	320.951	19.5325	9002000	0	NCU11564
1	9001601	9002251	1633.15	173.36	320.951	19.5325	9002000	0	NCU02819
1	9002751	9003251	396.868	89.1102	224.666	7.56463	9003020	0	NCU11564
1	9002751	9003251	396.868	89.1102	224.666	7.56463	9003020	0	NCU02819
1	9073051	9073451	390.696	45.3652	160.475	11.9619	9073282	0	NCU02801
1	9073051	9073451	390.696	45.3652	160.475	11.9619	9073282	0	NCU02800
1	9111801	9112451	495.622	197.663	320.951	3.51323	9111916	5.55112e-15	NCU02793
1	9251551	9251901	286.387	24.3028	128.38	16.5079	9251740	0	NCU02771
1	9251551	9251901	286.387	24.3028	128.38	16.5079	9251740	0	NCU02770
1	9478051	9478501	299.348	98.8313	192.571	5.5873	9478201	0	NCU09230
1	9478051	9478501	299.348	98.8313	192.571	5.5873	9478201	0	NCU08594
1	9578801	9579201	244.417	87.49	160.475	3.97279	9579054	3.21965e-15	NCU08606
1	1712901	1713301	634.495	285.153	160.475	2.43386	1713105	0
1	2104151	2104501	115.214	25.7261	73.8549	5.23636	2104297	1.11022e-16
1	4226701	4227051	194.422	56.7065	128.38	5.33333	4226922	0
1	4516751	4517101	208.618	77.7689	128.38	3.77143	4516947	0
1	4634151	4634501	200.594	68.0478	128.38	3.01299	4634262	7.19425e-13
1	4841601	4842051	275.479	77.1784	110.782	5.18182	4841836	0
1	4926801	4927151	211.087	74.5285	128.38	3.08225	4926996	1.17684e-14
1	6724901	6725451	407.978	124.754	256.761	3.68254	6725321	3.33067e-16
1	6726301	6726651	166.912	43.3282	73.8549	4.8	6726506	0
1	6768051	6768401	216.642	55.0863	128.38	9.01587	6768259	0
1	6873451	6873901	336.381	108.552	192.571	4.14815	6873778	0
1	6920501	6920901	316.013	90.7304	160.475	5.79048	6920651	0
1	738451	738951	1101.11	110.173	224.666	20.1429	738726	0
1	7579201	7579601	299.966	84.2496	160.475	5.28571	7579461	0
1	7927851	7928451	686.959	160.398	288.856	6.28571	7928056	0
1	7931101	7931701	4690.2	98.8313	288.856	172.476	7931405	0
1	7934601	7935001	294.411	64.8074	160.475	7.52381	7934787	0
1	8428101	8428451	207.384	81.0093	128.38	3.11688	8428223	6.65024e-14
1	8798301	8798651	195.657	79.3891	128.38	3.15646	8798507	1.32564e-09
1	9092701	9093101	329.592	121.514	160.475	3.64021	9092902	3.33067e-16
1	9223851	9224201	205.532	76.1487	128.38	3.30159	9224027	2.73781e-13
1	9408851	9409201	193.805	63.1872	128.38	4.46259	9409000	0
1	9458051	9458401	200.594	72.9083	128.38	3.31429	9458224	7.21645e-14
2	1436651	1437001	211.704	92.3506	128.38	4	1436875	1.28009e-13
2	1642951	1643401	591.29	79.3891	192.571	14.4762	1643203	0
2	1771701	1772201	468.465	152.297	224.666	3.65714	1771935	0
2	1895301	1895651	198.743	84.2496	128.38	2.56277	1895473	4.66993e-09
2	2073801	2074251	295.028	103.692	192.571	3.95238	2074036	0
2	2183551	2183901	196.891	74.5285	128.38	3.14286	2183668	4.16658e-11
2	328351	328951	556.109	215.485	288.856	3.04762	328650	3.33067e-16
2	3426101	3426451	203.063	87.49	128.38	3.2381	3426273	1.27964e-11
2	61001	61351	228.986	93.9707	128.38	3.11111	61122	1.59872e-14
2	728551	728901	197.508	72.9083	128.38	2.85714	728696	6.76805e-11
2	950201	950601	283.301	108.552	160.475	3.42857	950363	0
3	1014301	1014651	251.823	87.49	128.38	3.80952	1014465	0
3	1162201	1162551	202.446	58.3267	128.38	6.62857	1162368	0
3	1530751	1531201	296.262	98.8313	192.571	5.42857	1531071	0
3	3239501	3239851	211.704	89.1102	128.38	2.63736	3239647	1.36484e-10
3	3536201	3536551	206.766	77.7689	128.38	2.89524	3536328	4.79772e-12
3	4037101	4037501	280.832	108.552	160.475	2.85714	4037366	4.79772e-12
3	4886751	4887101	198.126	85.8698	128.38	2.73593	4886858	2.00998e-10
3	5113551	5114251	641.902	243.028	353.046	3.74603	5113986	0
4	1739551	1739901	203.063	82.6294	128.38	2.60806	1739793	5.00859e-10
4	1752451	1752801	204.298	89.1102	128.38	2.50794	1752558	6.72704e-09
4	1971401	1971801	259.847	92.3506	160.475	3.80952	1971547	0
4	4074151	4074601	296.88	115.033	192.571	4.02721	4074479	3.21965e-15
4	4512701	4513051	225.9	102.072	128.38	2.63492	4512833	3.36787e-10
4	5191051	5191451	184.637	60.9303	92.3186	3.42149	5191354	2.07612e-14
4	5596451	5596801	196.274	59.9469	128.38	4.95238	5596591	0
5	1338301	1338651	209.235	79.3891	128.38	2.94372	1338513	2.30382e-12
5	1803251	1803751	507.349	200.903	224.666	3.9619	1803386	0
5	2534701	2535101	250.589	68.0478	160.475	5.52381	2534917	0
5	2704101	2704451	220.962	55.0863	128.38	5.44218	2704287	0
5	3562651	3563001	306.755	155.538	128.38	2.46154	3562851	2.85341e-09
5	4547901	4548251	192.571	61.567	128.38	4.19048	4548052	2.22045e-16
5	5504551	5505001	453.035	207.384	192.571	2.81905	5504748	4.36318e-14
5	5783251	5783601	214.79	79.3891	128.38	3.2	5783476	8.19456e-13
5	6128701	6129101	272.808	92.3506	160.475	3.13553	6129003	1.11022e-15
5	744351	744701	210.47	90.7304	128.38	2.60317	744566	9.31344e-10
6	102101	102601	641.902	254.369	224.666	3.12925	102377	0
6	102651	103651	1544.27	533.041	545.617	6.06061	103240	0
6	104301	104701	399.954	152.297	160.475	3.5	104557	0
6	1390401	1390801	328.975	124.754	160.475	3.22078	1390607	5.77316e-15
6	2215201	2215551	234.541	55.0863	128.38	8.57143	2215454	0
6	2491801	2492151	292.559	134.475	128.38	2.7563	2491990	9.32587e-15
6	2492351	2492701	275.894	108.552	128.38	3.48299	2492550	0
6	2741201	2741551	198.126	68.0478	128.38	5.14286	2741346	0
6	3288251	3288901	535.124	171.74	320.951	4.78912	3288783	0
6	3295701	3296201	422.174	90.7304	224.666	6.09524	3296002	0
6	3866501	3867151	485.13	152.297	320.951	5.17007	3867019	0
6	491851	492251	214.918	55.5143	92.3186	7.77273	492095	0
6	500851	501251	412.299	168.499	160.475	2.77871	501070	1.11022e-16
6	508701	509051	235.158	48.6056	128.38	9.33333	508865	0
6	515301	515701	266.636	110.173	160.475	3.2	515501	8.19456e-13
6	561501	561851	199.977	71.2881	128.38	3.08571	561668	2.30382e-12
7	1052701	1053051	208.618	90.7304	128.38	2.38095	1052903	5.12558e-09
7	1170851	1171201	213.556	81.0093	128.38	4.33333	1171021	0
7	1441151	1441551	253.057	87.49	160.475	3.35931	1441350	4.44089e-16
7	1498801	1499251	338.85	126.374	192.571	3.42857	1499033	5.88418e-15
7	2439701	2440101	262.316	92.3506	160.475	3.39048	2439964	4.88498e-15
7	2534601	2535001	172.82	41.9742	92.3186	5.63636	2534883	0
7	2856351	2856751	254.909	95.5909	160.475	3.14286	2856624	7.24343e-12
7	3728501	3728851	205.532	81.0093	128.38	2.93333	3728725	8.41148e-11

## Sheet: MNase and TAP overlap sites
chr	start	end	coverage light	coverage dark	coverage background	max fold enrichment	peak	p value	associated gene
1	5732901	5733351	590.532	199.376	374.638	3.776	5733200	0	NCU11510
1	5732901	5733351	590.532	199.376	374.638	3.776	5733200	0	NCU09191
5	4500451	4500951	686.861	260.642	413.594	3.13722	4500742	0	NCU09534
5	4500451	4500951	686.861	260.642	413.594	3.13722	4500742	0	NCU09535
7	1118201	1118601	1754.24	158.283	293.62	20.615	1118466	0	NCU02264
1	2194651	2195101	898.934	418.923	354.509	2.92615	2194873	0	NCU01873
2	4121651	4122001	379.036	126.439	234.896	4.35882	4121800	0	NCU08445
2	4121651	4122001	379.036	126.439	234.896	4.35882	4121800	0	NCU09335
2	4124251	4124701	1632.22	221.783	354.509	11.7583	4124436	0	NCU08445
2	4124251	4124701	1632.22	221.783	354.509	11.7583	4124436	0	NCU09335
1	6659601	6660001	763.883	374.377	295.424	2.52109	6659743	0	NCU00939
1	6659601	6660001	763.883	374.377	295.424	2.52109	6659743	0	NCU00938
2	3568851	3569551	1540.43	472.947	649.933	4.41444	3569316	0	NCU08457
5	3049101	3049501	571.857	170.602	295.424	5.72507	3049308	0	NCU01153
1	9251551	9251901	446.302	122.693	234.896	4.73273	9251768	0	NCU02771
1	9251551	9251901	446.302	122.693	234.896	4.73273	9251768	0	NCU02770
1	6100651	6101251	2318.03	544.979	531.764	6.2117	6100917	0	NCU07392
1	6100651	6101251	2318.03	544.979	531.764	6.2117	6100917	0	NCU07390
3	2478501	2478901	734.583	184.507	293.62	6.802	2478722	0	NCU00064
4	2519951	2520351	1029.27	222.907	293.62	5.50095	2520163	0	NCU08291
4	2519951	2520351	1029.27	222.907	293.62	5.50095	2520163	0	NCU08290
3	3153351	3153751	529.653	203.775	295.424	3.56226	3153563	0	NCU00243
3	3153351	3153751	529.653	203.775	295.424	3.56226	3153563	0	NCU00244
5	2154001	2154801	1775.71	816.995	768.103	2.37484	2154551	0	NCU03704
5	2154001	2154801	1775.71	816.995	768.103	2.37484	2154551	0	NCU11260
5	5105151	5105651	2823.02	331.551	411.068	20.3604	5105420	0	NCU04179
4	3312701	3313051	667.317	95.5318	234.896	12.2718	3312923	0	NCU04452
7	870301	870751	923.201	551.614	354.509	1.75415	870450	9.19242e-12	NCU02193
2	1366901	1367501	2619.78	769.605	531.764	5.18557	1367326	0	NCU05338
2	1366901	1367501	2619.78	769.605	531.764	5.18557	1367326	0	NCU05340
6	3586201	3586701	1019.66	324.059	411.068	3.87125	3586508	0	NCU05143
1	2007351	2007701	651.302	238.829	234.896	3.09887	2007550	0	NCU01924
1	6790901	6791351	657.319	182.923	354.509	4.50713	6791139	0	NCU00911
7	1123501	1124001	3269.09	202.211	437.078	39.13	1123782	0	NCU02265
5	5538851	5539251	1117.89	184.507	293.62	7.88087	5539122	0	NCU04295
5	3885801	3886151	994.036	150.79	234.896	9.67371	3885960	0	NCU01392
1	781601	781951	599.289	313.718	236.339	2.03893	781762	0	NCU09079
6	2161701	2162051	687.916	125.108	236.339	7.58185	2161950	0	NCU04021
6	1389151	1389501	452.708	118.01	234.896	4.74387	1389351	0	NCU05594
4	3157851	3158351	999.167	528.867	413.594	2.38544	3157922	0	NCU04502
5	2264401	2264801	570.156	190.127	293.62	5.36903	2264652	0	NCU03741
1	4829351	4830001	1948.74	907.035	590.848	2.72655	4829600	0	NCU03184
3	3732051	3732601	954.853	373.429	472.679	3.47321	3732429	0	NCU00401
4	2971001	2971401	1096.54	184.507	293.62	13.5986	2971236	0	NCU06307
4	2971001	2971401	1096.54	184.507	293.62	13.5986	2971236	0	NCU06306
1	2891351	2891751	637.422	193.873	293.62	3.8076	2891574	0	NCU02609
7	1489051	1489801	2941.58	445.461	709.018	18.8874	1489527	0	NCU02356
4	5186651	5187401	2524.82	1056.79	709.018	4.5067	5186939	0	NCU08806
5	450751	451301	897.879	350.682	472.679	4.02875	451100	0	NCU07744
7	3497001	3497351	761.976	193.707	249.759	4.81362	3497254	0	NCU06915
6	3294951	3295551	1060.36	356.369	531.764	5.36097	3295441	0	NCU12129
6	586451	587051	1767.27	822.681	531.764	2.98052	586851	0	NCU04731
1	8032601	8033551	2845.44	601.288	939.583	10.26	8033295	0	NCU00552
4	1616401	1616901	746.328	239.766	411.068	5.07	1616751	0	NCU06553
4	1616401	1616901	746.328	239.766	411.068	5.07	1616751	0	NCU06554
1	5709451	5709851	1114.69	247.259	293.62	12.9622	5709694	0	NCU08336
5	679251	679601	418.029	214.495	249.759	2.28	679415	2.22045e-16	NCU08907
7	673901	674401	622.474	292.215	411.068	2.5536	674043	0	NCU08159
1	9001651	9002351	6891.83	625.541	649.933	34.8624	9001940	0	NCU11564
1	9001651	9002351	6891.83	625.541	649.933	34.8624	9001940	0	NCU02819
2	2857801	2858251	848.29	203.775	354.509	5.3752	2858050	0	NCU11932
2	382101	382551	991.781	403.758	354.509	2.68363	382362	0	NCU03520
3	3118251	3118651	603.509	186.715	295.424	4.95883	3118540	0	NCU00236
3	634301	634801	1265.05	253.06	413.594	13.3173	634564	0	NCU05721
1	7931051	7932201	5216.82	679.025	1174.48	43.51	7931418	0	NCU00583
1	7931051	7932201	5216.82	679.025	1174.48	43.51	7931418	0	NCU00582
4	5114051	5114401	517.838	133.932	234.896	5.57333	5114241	0	NCU10777
4	5114051	5114401	517.838	133.932	234.896	5.57333	5114241	0	NCU08824
1	4732901	4733251	404.661	140.488	234.896	3.84	4733137	0	NCU03151
1	4732901	4733251	404.661	140.488	234.896	3.84	4733137	0	NCU03152
1	578101	578601	757.552	344.995	413.594	2.87805	578421	0	NCU07452
6	3310751	3311101	368.359	174.205	234.896	2.55517	3310922	6.43929e-15	NCU05960
1	2056651	2057051	698.467	315.614	295.424	2.58135	2056931	0	NCU01911
2	3723451	3723851	853.099	161.093	293.62	10.032	3723641	0	NCU08699
1	3292101	3292551	793.307	327.805	352.344	2.78667	3292352	0	NCU02713
6	2363601	2364251	1728.23	411.341	590.848	7.18198	2363971	0	NCU03967
1	9002551	9003301	1711.35	725.059	709.018	3.98186	9003102	0	NCU11564
1	9002551	9003301	1711.35	725.059	709.018	3.98186	9003102	0	NCU02819
2	453401	453801	2256.07	440.195	293.62	5.44144	453601	0	NCU03505
7	1486501	1487001	920.364	264.117	411.068	6.00585	1486767	0	NCU02356
3	3367701	3368101	745.946	337.413	295.424	4.55403	3367858	0	NCU11844
2	46501	46901	622.281	198.431	312.199	4.09684	46754	0	NCU09615
1	4448851	4449351	2500.57	528.234	411.068	5.74222	4449169	0	NCU03072
1	7924051	7924701	1193.3	435.035	590.848	4.88099	7924236	0	NCU00585
1	7924051	7924701	1193.3	435.035	590.848	4.88099	7924236	0	NCU00584
4	3713701	3714251	1116.28	360.16	472.679	4.47509	3713947	0	NCU04342
5	4700201	4700551	506.442	183.871	236.339	3.64753	4700412	0	NCU01451
7	1489801	1490551	1719.79	452.096	709.018	8.98518	1490336	0	NCU02356
5	534901	535451	1035.68	278.166	469.791	6.87353	535151	0	NCU09829
6	585201	585751	1146.88	653.027	472.679	1.97758	585620	2.33147e-15	NCU04731
1	6657701	6658251	1376.89	736.433	472.679	2.15826	6657859	0	NCU00939
1	6657701	6658251	1376.89	736.433	472.679	2.15826	6657859	0	NCU00938
1	6660101	6660651	900.078	339.044	469.791	4.53522	6660414	0	NCU00939
1	6660101	6660651	900.078	339.044	469.791	4.53522	6660414	0	NCU00938
6	587451	587901	942.192	401.863	354.509	2.87579	587604	0	NCU04731
1	9073051	9073451	1170.09	172.498	295.424	10.5327	9073291	0	NCU02801
1	9073051	9073451	1170.09	172.498	295.424	10.5327	9073291	0	NCU02800
7	1124401	1125051	1193.3	482.425	590.848	3.12758	1124816	0	NCU02265
6	2362751	2363651	16496.3	643.549	886.273	65.9537	2363133	0	NCU03967
5	5889351	5889851	1432.81	308.979	413.594	8.90566	5889699	0	NCU10063
6	2358901	2359251	412.135	184.507	234.896	2.79571	2359057	0	NCU03968
6	2358901	2359251	412.135	184.507	234.896	2.79571	2359057	0	NCU03967
3	4441551	4442251	3101.69	431.766	645.963	24.396	4441945	0	NCU07541
7	669151	669601	1860.12	355.421	354.509	7.79245	669420	0	NCU08159
1	2988501	2988851	627.812	133.932	234.896	7.24452	2988745	0	NCU02629
4	439801	440301	750.335	230.558	437.078	4.89263	440149	0	NCU04851
5	2210751	2211201	565.526	227.469	354.509	2.78302	2210979	0	NCU03725
1	6767801	6768151	370.335	185.767	236.339	2.15684	6768027	2.58027e-12
1	738601	738951	404.661	173.268	234.896	2.89171	738726	0
1	7927951	7928451	1142.45	274.42	411.068	5.59636	7928175	0
2	1642851	1643351	1739.84	365.847	413.594	9.47463	1643190	0
4	5191201	5191651	590.848	289.076	354.509	2.59748	5191428	6.66134e-16
6	3295751	3296101	826.406	147.981	234.896	8.03302	3295931	0
6	491901	492251	588.738	284.337	236.339	2.45228	492123	0
7	2534651	2535001	467.403	208.514	236.339	2.56248	2534846	0

## Sheet: SUB1 dark sites
chr	start	end	coverage light	coverage dark	coverage background	max fold enrichment	peak	p value	associated gene
7	265651	266401	14713.2	591.962	1165.21	82.1726	266020	0	NCU05834
5	3552201	3553051	19980.9	1338.4	1359.41	43.4373	3552518	0	NCU01294
4	5466051	5466901	15017.5	1408.84	1359.41	35.29	5466382	0	NCU05285
7	2516901	2517501	11975	694.536	873.907	31.5272	2517199	0	NCU06121
7	2516901	2517501	11975	694.536	873.907	31.5272	2517199	0	NCU06122
3	4144151	4144701	9609.75	819.354	776.807	24.996	4144456	0	NCU08988
3	1451351	1451951	8124.91	700.715	873.907	24.9364	1451681	0	NCU06449
1	4698551	4699151	7628.89	694.536	873.907	24.5952	4698870	0	NCU03141
6	594301	595001	8116.82	923.164	1068.11	24.2678	594733	0	NCU04732
6	594301	595001	8116.82	923.164	1068.11	24.2678	594733	0	NCU04733
5	3103701	3104351	11044.4	874.967	971.008	24.189	3104074	0	NCU01165
5	3103701	3104351	11044.4	874.967	971.008	24.189	3104074	0	NCU01166
1	4269201	4269801	15576.6	1099.89	873.907	23.9236	4269543	0	NCU09316
2	3794551	3795151	13303.6	1065.28	873.907	23.7482	3794885	0	NCU08720
1	525801	526751	14635.5	2077.43	1553.61	23.5783	526183	0	NCU07468
4	4510801	4511351	8726.94	720.488	776.807	20.8404	4511100	0	NCU07289
4	4510801	4511351	8726.94	720.488	776.807	20.8404	4511100	0	NCU07288
4	4510801	4511351	8726.94	720.488	776.807	20.8404	4511100	0	NCU07288
3	2707651	2708201	9602.46	766.214	776.807	20.3116	2707954	0	NCU00125
1	9398601	9399151	12695.9	991.135	776.807	19.9166	9398908	0	NCU09253
6	727101	727701	4798.4	580.84	873.907	18.9881	727367	0	NCU04765
1	5378901	5379451	8663.01	764.978	776.807	18.4413	5379200	0	NCU09115
5	677901	678451	9887.29	1140.67	776.807	17.0899	678198	0	NCU08907
4	700701	701701	8148.38	1536.14	1650.71	16.721	700985	0	NCU04908
4	700701	701701	8148.38	1536.14	1650.71	16.721	700985	0	NCU11293
4	700701	701701	8148.38	1536.14	1650.71	16.721	700985	0	NCU04909
2	4075451	4076001	4677.83	669.819	776.807	16.7026	4075752	0	NCU08440
7	3800151	3800751	6847.23	928.107	873.907	16.0544	3800476	0	NCU09049
1	4460801	4461351	4638.18	668.583	776.807	14.7321	4461100	0	NCU03074
1	4460801	4461351	4638.18	668.583	776.807	14.7321	4461100	0	NCU03076
1	9270401	9270951	8898.48	1015.85	776.807	14.6033	9270715	0	NCU02767
6	1586801	1587351	4528.14	672.291	776.807	14.2675	1587118	0	NCU05536
7	1378701	1379301	6081.75	931.815	873.907	14.2651	1379040	0	NCU02333
5	2754351	2754901	5060.57	608.028	776.807	14.2318	2754599	0	NCU01045
5	2754351	2754901	5060.57	608.028	776.807	14.2318	2754599	0	NCU01045
2	1631551	1632801	12391.7	2716.35	2136.22	14.1324	1632441	0	NCU05448
7	501951	502401	3412.29	389.286	582.605	13.7901	502227	0	NCU05767
3	46401	46901	4483.63	883.618	679.706	13.5837	46656	0	NCU09514
3	1296751	1297351	6668.4	1003.49	873.907	13.5475	1297087	0	NCU06407
5	4481051	4481551	5410.94	611.735	679.706	13.377	4481309	0	NCU09529
3	3358601	3359301	3643.71	659.933	1068.11	12.8516	3358910	0	NCU00298
3	3358601	3359301	3643.71	659.933	1068.11	12.8516	3358910	0	NCU00299
1	8816101	8816651	4363.06	720.488	776.807	12.734	8816399	0	NCU02883
5	6392601	6393101	3445.46	486.917	679.706	12.6258	6392875	0	NCU07159
1	380951	381451	3277.96	380.635	679.706	12.4672	381192	0	NCU07505
4	5467951	5468601	7527.74	1459.51	971.008	12.0839	5468269	0	NCU05285
6	1637751	1638301	4631.71	677.234	776.807	11.7329	1638066	0	NCU05518
6	217701	218551	4626.05	968.89	1359.41	11.5628	218216	0	NCU07083
7	670101	670701	4914.11	942.937	873.907	11.3819	670399	0	NCU08159
4	5581701	5582201	2719.63	493.096	679.706	11.2071	5581981	0	NCU05257
5	6261401	6261901	3297.38	643.867	679.706	10.619	6261642	0	NCU07200
5	4766151	4766651	5013.64	798.345	679.706	10.4357	4766444	0	NCU01433
2	3213751	3214251	2862.86	611.735	679.706	10.3377	3214026	0	NCU01517
5	6169451	6169901	2936.49	477.03	582.605	10.1797	6169692	0	NCU07231
5	6169451	6169901	2936.49	477.03	582.605	10.1797	6169692	0	NCU07230
6	4124301	4125051	5370.49	1099.89	1165.21	9.75832	4124653	0	NCU05001
1	6119401	6120301	4870.42	1352	1456.51	9.57589	6119649	0	NCU07388
1	2737201	2737651	3139.59	478.266	582.605	9.57589	2737449	0	NCU02561
1	2245951	2246451	3346.74	645.103	679.706	9.34799	2246218	0	NCU01856
3	2613551	2614101	4703.73	972.597	776.807	9.33747	2613849	0	NCU00099
3	1104151	1104751	5906.97	1240.77	873.907	9.33345	1104465	0	NCU07850
3	12151	12601	2531.9	464.672	582.605	9.21517	12378	0	NCU09525
7	3051101	3051551	2369.26	417.71	582.605	9.17976	3051361	0	NCU09410
7	3051101	3051551	2369.26	417.71	582.605	9.17976	3051361	0	NCU09411
6	1455401	1455901	3024.69	589.49	679.706	9.13029	1455685	0	NCU05577
1	6202751	6203251	1911.27	495.567	679.706	9.11358	6203050	0	NCU07366
1	5687951	5688451	3687.4	641.395	679.706	8.8225	5688204	0	NCU08342
1	8512551	8513101	3232.65	611.735	776.807	8.79114	8512852	0	NCU11085
1	8512551	8513101	3232.65	611.735	776.807	8.79114	8512852	0	NCU02980
4	4809751	4810601	8053.7	1735.1	1359.41	8.6756	4810362	0	NCU06991
4	4809751	4810601	8053.7	1735.1	1359.41	8.6756	4810362	0	NCU06992
2	1625851	1626651	4167.24	1206.17	1262.31	8.57931	1626348	0	NCU05437
5	3295651	3296151	2578.03	515.341	679.706	8.52426	3295946	0	NCU01227
5	1919501	1920001	4956.19	976.305	679.706	8.30456	1919782	0	NCU03641
3	1837451	1837901	2530.29	526.463	582.605	8.27381	1837709	0	NCU06189
1	7645651	7646201	3958.48	793.402	776.807	8.26913	7645947	0	NCU00664
1	7645651	7646201	3958.48	793.402	776.807	8.26913	7645947	0	NCU11534
6	888451	889001	4120.31	805.76	776.807	8.24646	888700	0	NCU04806
1	8903051	8903551	2951.87	598.141	679.706	8.10969	8903322	0	NCU02855
4	3874951	3875451	2593.4	554.887	679.706	8.10129	3875246	0	NCU08001
3	3385851	3386301	1696.84	360.862	582.605	8.05357	3386095	0	NCU00308
1	6918801	6919451	4419.71	1291.44	971.008	7.75425	6919188	0	NCU00866
1	6918801	6919451	4419.71	1291.44	971.008	7.75425	6919188	0	NCU00865
4	3516801	3517351	2315.85	525.227	776.807	7.59272	3517134	0	NCU04391
4	3516801	3517351	2315.85	525.227	776.807	7.59272	3517134	0	NCU04390
4	4810651	4811301	6598.81	1501.53	971.008	7.41531	4810950	0	NCU06992
4	3102101	3102601	2387.06	583.311	679.706	7.20238	3102377	0	NCU04521
4	3158151	3158751	4181.81	1169.09	873.907	6.83709	3158491	0	NCU04502
6	2342451	2343001	3269.87	861.373	776.807	6.44462	2342773	0	NCU03973
4	2685001	2685451	2209.85	561.066	582.605	6.40439	2685214	0	NCU06387
3	420701	421201	2160.49	577.132	679.706	6.19599	420979	0	NCU05667
2	1941301	1941801	3211.61	769.921	679.706	5.96948	1941581	0	NCU06786
4	257401	258051	3528.81	949.116	971.008	5.74554	257642	0	NCU10936
5	3203051	3203601	2490.64	742.733	776.807	5.68997	3203348	0	NCU01195
1	5809401	5809851	2005.13	542.529	582.605	5.62325	5809697	0	NCU09201
5	1800851	1801401	3079.71	865.08	776.807	5.6161	1801200	0	NCU03600
5	2203451	2203851	1976.81	527.699	485.504	5.61481	2203650	0	NCU03725
6	1460051	1460501	1473.51	396.701	582.605	5.5291	1460294	0	NCU05575
5	1863851	1864301	1398.25	402.88	582.605	5.33163	1864128	0	NCU03617
1	8740301	8741201	3721.39	1366.83	1456.51	5.31513	8740842	0	NCU02904
1	8740301	8741201	3721.39	1366.83	1456.51	5.31513	8740842	0	NCU02903
1	120101	120601	3172.77	960.239	679.706	5.27551	120365	0	NCU08056
3	2127101	2127751	2548.9	1025.74	971.008	5.26148	2127550	0	NCU10274
3	2127101	2127751	2548.9	1025.74	971.008	5.26148	2127550	0	NCU06266
2	689051	689501	2011.61	504.218	582.605	5.24628	689300	0	NCU03448
2	689051	689501	2011.61	504.218	582.605	5.24628	689300	0	NCU03446
3	2948901	2949351	2179.91	622.858	582.605	5.24571	2949123	0	NCU00193
3	2948901	2949351	2179.91	622.858	582.605	5.24571	2949123	0	NCU00194
1	6694501	6695001	2591.78	748.912	679.706	5.23065	6694798	0	NCU00929
6	2330501	2330951	2209.85	627.801	582.605	5.15625	2330745	0	NCU03975
6	2330501	2330951	2209.85	627.801	582.605	5.15625	2330745	0	NCU03974
6	3603451	3603901	2893.6	814.411	582.605	5.12795	3603714	0	NCU05137
6	3603451	3603901	2893.6	814.411	582.605	5.12795	3603714	0	NCU05136
7	2316601	2317051	2012.41	584.547	582.605	5.12743	2316848	0	NCU06062
3	3516651	3517151	1974.38	495.567	679.706	5.07678	3516908	0	NCU00343
1	5731151	5731651	2601.49	774.865	679.706	5.06541	5731439	0	NCU11510
2	466051	466451	1668.52	435.012	485.504	4.95495	466282	0	NCU03501
2	466051	466451	1668.52	435.012	485.504	4.95495	466282	0	NCU03500
1	2989101	2989551	2268.11	643.867	582.605	4.93467	2989374	0	NCU02629
7	203301	203751	1806.88	614.207	582.605	4.83954	203550	0	NCU05850
1	2976551	2977001	1462.99	485.681	582.605	4.82726	2976813	0	NCU02627
1	2976551	2977001	1462.99	485.681	582.605	4.82726	2976813	0	NCU02628
6	3309701	3310201	2243.84	659.933	679.706	4.7528	3309998	0	NCU05960
4	405651	406201	3445.46	1138.2	776.807	4.74434	405982	0	NCU07649
4	405651	406201	3445.46	1138.2	776.807	4.74434	405982	0	NCU07651
2	3511051	3511501	1444.37	386.814	582.605	4.72656	3511301	0	NCU08480
4	5843951	5844401	1607.83	501.746	582.605	4.68604	5844208	0	NCU05180
6	2107851	2108351	1429.81	507.926	679.706	4.65888	2108199	0	NCU04037
6	2107851	2108351	1429.81	507.926	679.706	4.65888	2108199	0	NCU04036
5	302051	302551	2277.82	678.47	679.706	4.59407	302300	0	NCU07787
5	3399501	3400001	1912.89	588.254	679.706	4.59269	3399763	0	NCU01258
5	3399501	3400001	1912.89	588.254	679.706	4.59269	3399763	0	NCU01259
7	869801	870801	7229.97	2516.15	1650.71	4.57341	870392	0	NCU02193
2	4268601	4269151	2140.26	677.234	776.807	4.528	4268900	0	NCU09775
5	4338751	4339151	939.451	296.599	485.504	4.45862	4338984	0	NCU11118
5	4338751	4339151	939.451	296.599	485.504	4.45862	4338984	0	NCU06704
1	1135951	1136401	1641	510.397	582.605	4.43367	1136193	0	NCU02133
5	4186701	4187251	2348.22	756.327	776.807	4.42744	4186945	0	NCU06666
3	411001	411751	6107.64	2036.65	1165.21	4.3638	411298	0	NCU05664
3	411001	411751	6107.64	2036.65	1165.21	4.3638	411298	0	NCU10605
5	4372951	4373451	2154.83	699.479	679.706	4.36263	4373201	0	NCU06716
5	4372951	4373451	2154.83	699.479	679.706	4.36263	4373201	0	NCU06717
3	1232751	1233151	1200.81	437.483	485.504	4.30272	1232947	0	NCU07884
3	1232751	1233151	1200.81	437.483	485.504	4.30272	1232947	0	NCU07885
6	94801	95351	1803.65	673.527	776.807	4.25595	95127	0	NCU07119
1	3377901	3378351	2358.74	795.874	582.605	4.20426	3378150	0	NCU02739
2	2922151	2922601	1312.48	519.048	582.605	4.17693	2922384	0	NCU01631
1	9016751	9017151	980.718	304.014	485.504	4.15147	9016999	0	NCU02817
4	84301	84751	1270.4	389.286	582.605	4.13124	84496	0	NCU11414
1	7462801	7463451	3141.21	982.484	971.008	4.07503	7463040	0	NCU00713
5	4415351	4415851	2220.37	713.073	679.706	4.06085	4415621	0	NCU06729
1	4669751	4670201	1385.31	510.397	582.605	4.05561	4670007	0	NCU03131
6	1118801	1119251	1143.36	448.606	582.605	3.96709	1119094	0	NCU09787
1	6786351	6786901	2783.56	1023.27	776.807	3.91178	6786628	0	NCU00911
2	739551	739951	1119.09	404.116	485.504	3.90129	739751	0	NCU03433
4	3441951	3442351	1073.77	354.683	485.504	3.89349	3442157	0	NCU04416
1	2856801	2857201	1002.57	385.579	485.504	3.87512	2856976	0	NCU02595
1	2856801	2857201	1002.57	385.579	485.504	3.87512	2856976	0	NCU02596
5	4124901	4125401	1677.42	537.586	679.706	3.8708	4125126	0	NCU06650
1	5055101	5055501	1310.86	432.54	485.504	3.83503	5055313	0	NCU03247
5	3512501	3513001	1828.73	704.422	679.706	3.82911	3512800	0	NCU01283
4	4783801	4784251	2442.09	857.665	582.605	3.79762	4784047	0	NCU06986
5	1800451	1800851	969.39	381.871	485.504	3.79495	1800691	0	NCU03600
1	5824701	5825051	638.438	229.864	388.403	3.72396	5824901	0	NCU09205
2	1902751	1903251	1724.35	616.679	679.706	3.71032	1902969	0	NCU06801
1	3088751	3089101	647.339	219.978	388.403	3.71032	3088989	0	NCU02656
4	5392151	5393151	4715.86	1946.43	1650.71	3.68	5392463	0	NCU05307
4	5392151	5393151	4715.86	1946.43	1650.71	3.68	5392463	0	NCU05306
5	5104101	5104551	1466.22	490.624	582.605	3.66257	5104319	0	NCU04179
4	5474201	5474601	1341.61	505.454	485.504	3.63095	5474426	0	NCU05284
1	1386751	1387151	1103.71	447.37	485.504	3.60639	1386960	0	NCU02086
1	1386751	1387151	1103.71	447.37	485.504	3.60639	1386960	0	NCU10903
6	1793701	1794151	1986.52	683.413	582.605	3.57534	1793957	0	NCU09873
4	5194451	5195051	3464.07	1360.65	873.907	3.57191	5194785	0	NCU08805
4	1528001	1528451	1076.2	367.041	582.605	3.56312	1528196	0	NCU06525
5	3058901	3059601	2802.98	968.89	1068.11	3.53571	3059133	0	NCU01154
4	4602451	4602901	2338.51	884.853	582.605	3.5119	4602723	0	NCU07257
6	3292801	3293251	1450.04	578.368	582.605	3.44903	3293062	0	NCU05964
6	3292801	3293251	1450.04	578.368	582.605	3.44903	3293062	0	NCU12129
2	3570701	3571051	1261.5	444.898	388.403	3.43369	3570891	0	NCU08457
7	736551	737051	1865.15	743.969	679.706	3.41518	736833	0	NCU08141
1	4297601	4298001	994.474	430.068	485.504	3.38813	4297804	0	NCU09310
3	1297251	1297751	1799.6	638.923	679.706	3.37279	1297568	0	NCU06407
1	2146751	2147201	1372.36	596.905	582.605	3.37154	2147041	0	NCU01886
2	3793801	3794301	1363.46	635.216	679.706	3.37041	3793998	0	NCU08720
3	1768051	1768401	1178.97	438.719	388.403	3.35955	1768240	0	NCU06174
3	1768051	1768401	1178.97	438.719	388.403	3.35955	1768240	0	NCU06175
5	6348201	6348601	834.258	320.08	485.504	3.35869	6348405	0	NCU07175
1	4743301	4743751	1240.46	498.039	582.605	3.34759	4743591	0	NCU03154
5	3885201	3885651	1514.77	559.83	582.605	3.28998	3885434	0	NCU01392
1	8492301	8492801	2021.32	857.665	679.706	3.28731	8492560	0	NCU02994
3	5138951	5139401	1123.94	404.116	582.605	3.27381	5139165	0	NCU08783
4	4938901	4939401	1708.97	736.554	679.706	3.24985	4939173	0	NCU07022
1	355151	355751	2364.41	898.448	873.907	3.24624	355399	0	NCU07509
4	4879701	4880151	2157.26	904.627	582.605	3.2408	4879932	0	NCU07008
5	3897651	3898101	1245.32	500.511	582.605	3.23935	3897923	0	NCU01396
1	1301451	1301901	1551.19	622.858	582.605	3.23529	1301651	0	NCU02097
1	1301451	1301901	1551.19	622.858	582.605	3.23529	1301651	0	NCU02096
5	3745551	3746001	1234.8	548.708	582.605	3.22942	3745725	0	NCU01353
4	98701	99201	1543.09	703.187	679.706	3.22896	98932	0	NCU09659
5	3906451	3906851	974.245	357.155	485.504	3.21925	3906680	0	NCU01400
5	3906451	3906851	974.245	357.155	485.504	3.21925	3906680	0	NCU01401
5	5595201	5595551	596.361	243.458	388.403	3.20106	5595388	0	NCU04316
5	5595201	5595551	596.361	243.458	388.403	3.20106	5595388	0	NCU04317
1	3250751	3251151	1240.46	515.341	485.504	3.20106	3250950	0	NCU02701
1	3250751	3251151	1240.46	515.341	485.504	3.20106	3250950	0	NCU02702
5	4906151	4906601	1152.26	496.803	582.605	3.18586	4906420	0	NCU04118
1	4824201	4824851	2533.52	1102.36	971.008	3.18452	4824602	0	NCU03182
1	4824201	4824851	2533.52	1102.36	971.008	3.18452	4824602	0	NCU03183
2	1914851	1915351	2249.5	915.749	679.706	3.1835	1915150	0	NCU06795
2	1914851	1915351	2249.5	915.749	679.706	3.1835	1915150	0	NCU06794
4	4152601	4153101	1496.97	595.669	679.706	3.18315	4152847	0	NCU08674
5	3204001	3204801	3987.61	1658.48	1262.31	3.1721	3204430	0	NCU01195
4	3575301	3575801	1812.55	757.563	679.706	3.16283	3575482	0	NCU10760
4	3692701	3693201	1590.84	684.649	679.706	3.15199	3692895	0	NCU11745
4	3692701	3693201	1590.84	684.649	679.706	3.15199	3692895	0	NCU04348
6	2043901	2044451	2508.44	1187.63	776.807	3.14146	2044152	0	NCU04058
1	7106151	7106601	1397.44	668.583	582.605	3.11249	7106400	0	NCU00805
3	5162301	5162751	1131.22	474.558	582.605	3.09319	5162546	0	NCU11873
3	5162301	5162751	1131.22	474.558	582.605	3.09319	5162546	0	NCU11290
1	2778701	2779051	922.458	447.37	388.403	3.06803	2778892	0	NCU02575
5	5025101	5025551	1686.32	799.581	582.605	3.04894	5025348	0	NCU04158
3	3082251	3082601	710.454	289.184	388.403	3.04716	3082500	0	NCU00226
3	3082251	3082601	710.454	289.184	388.403	3.04716	3082500	0	NCU00227
1	7683651	7684051	877.953	365.805	485.504	3.04076	7683865	0	NCU00652
1	2827601	2828101	1194.34	520.284	679.706	3.02545	2827825	0	NCU02587
1	2827601	2828101	1194.34	520.284	679.706	3.02545	2827825	0	NCU02588
1	2827601	2828101	1194.34	520.284	679.706	3.02545	2827825	0	NCU02588
3	4315951	4316301	725.02	307.721	388.403	3.0119	4316121	0	NCU07571
3	4315951	4316301	725.02	307.721	388.403	3.0119	4316121	0	NCU07569
5	5024351	5025051	2508.44	1277.85	1068.11	3.00995	5024645	0	NCU04158
4	5170001	5170651	3521.52	1469.4	971.008	3.0048	5170428	0	NCU08809
1	2015651	2016301	3556.32	1652.3	971.008	2.99008	2016141	0	NCU01923
1	2015651	2016301	3556.32	1652.3	971.008	2.99008	2016141	0	NCU01922
6	100901	101351	1662.85	637.688	582.605	2.986	101111	0	NCU07117
7	299951	300351	887.663	363.334	485.504	2.98151	300138	0	NCU05827
7	2316151	2316701	1329.47	710.602	776.807	2.95339	2316349	0	NCU06062
7	189301	189951	2499.54	1175.27	971.008	2.95285	189670	0	NCU05855
3	3477401	3477901	1547.95	646.338	679.706	2.9518	3477753	0	NCU00330
1	2017251	2017701	1224.28	535.114	582.605	2.94643	2017592	0	NCU01923
1	2017251	2017701	1224.28	535.114	582.605	2.94643	2017592	0	NCU01922
1	6169651	6170301	2883.09	1225.94	971.008	2.93781	6169917	0	NCU11514
5	4921801	4922201	767.906	342.325	485.504	2.93587	4921949	0	NCU04123
4	693701	694251	2039.12	991.135	776.807	2.92125	694008	0	NCU04907
3	3442151	3442651	1298.72	630.273	679.706	2.92045	3442421	0	NCU00321
4	2418151	2418651	2139.45	883.618	679.706	2.89966	2418480	0	NCU08321
1	229751	230201	992.047	505.454	582.605	2.8869	230093	0	NCU08090
2	3569151	3569551	1439.52	663.64	485.504	2.87406	3569347	0	NCU08457
6	3503051	3503451	1121.51	463.436	485.504	2.86349	3503296	0	NCU05908
1	2754351	2754801	1115.04	469.615	582.605	2.86336	2754613	0	NCU02566
1	2754351	2754801	1115.04	469.615	582.605	2.86336	2754613	0	NCU02567
6	1614451	1614951	1903.18	872.495	679.706	2.8331	1614747	0	NCU05527
4	767151	767501	651.385	276.826	388.403	2.82518	767393	0	NCU04927
3	4716601	4717251	2234.94	1134.49	971.008	2.8145	4717053	0	NCU08230
1	8371751	8372151	1056.78	453.549	485.504	2.81162	8371988	0	NCU03035
5	3198851	3199301	1318.14	574.66	582.605	2.79092	3199087	0	NCU01193
5	5880201	5880601	737.966	331.202	485.504	2.78929	5880415	0	NCU08972
4	574551	574901	775.997	368.277	388.403	2.77965	574798	0	NCU04874
3	1979001	1979451	2031.83	836.656	582.605	2.77311	1979239	0	NCU06230
1	528201	528751	1539.05	720.488	776.807	2.77183	528400	0	NCU07468
5	1583401	1583801	765.478	336.145	485.504	2.75336	1583684	0	NCU04592
4	4888751	4889301	1716.26	756.327	776.807	2.7381	4889127	0	NCU07009
4	3168401	3168751	840.731	354.683	388.403	2.73459	3168561	0	NCU04499
2	1625201	1625751	2175.87	1088.77	776.807	2.72712	1625472	0	NCU05435
2	1625201	1625751	2175.87	1088.77	776.807	2.72712	1625472	0	NCU05437
7	2261101	2261801	2768.99	1501.53	1068.11	2.71726	2261457	0	NCU06043
1	2950451	2950901	1412.82	666.112	582.605	2.71371	2950660	0	NCU02622
6	70551	70901	746.058	308.957	388.403	2.70353	70736	0	NCU07123
6	70551	70901	746.058	308.957	388.403	2.70353	70736	0	NCU07122
5	3931851	3932551	2752.81	1301.33	1068.11	2.69684	3932334	0	NCU01401
6	1490651	1491051	890.091	367.041	485.504	2.69317	1490934	0	NCU05567
6	1490651	1491051	890.091	367.041	485.504	2.69317	1490934	0	NCU05566
7	230901	231301	1560.09	687.121	485.504	2.67857	231126	0	NCU05842
4	25901	26401	1864.34	923.164	679.706	2.67464	26175	0	NCU09640
4	25901	26401	1864.34	923.164	679.706	2.67464	26175	0	NCU09641
4	5173501	5173951	996.902	510.397	582.605	2.65873	5173786	0	NCU08809
1	6242701	6243051	729.065	315.136	388.403	2.65873	6242864	0	NCU07358
3	3635201	3635651	975.863	464.672	582.605	2.65476	3635445	0	NCU00376
1	7562701	7563101	1135.27	575.896	485.504	2.64063	7562900	0	NCU00685
1	7562701	7563101	1135.27	575.896	485.504	2.64063	7562900	0	NCU00685
1	6827451	6827951	1557.66	731.611	679.706	2.63376	6827697	0	NCU00900
1	3154801	3155751	3474.59	1756.11	1553.61	2.63189	3155100	0	NCU02673
1	3154801	3155751	3474.59	1756.11	1553.61	2.63189	3155100	0	NCU11483
4	3110051	3110801	2407.29	1359.41	1165.21	2.62684	3110538	0	NCU11295
1	8672451	8672801	636.01	299.071	388.403	2.61905	8672649	0	NCU02927
1	8672451	8672801	636.01	299.071	388.403	2.61905	8672649	0	NCU11554
3	5171901	5172301	1381.26	611.735	485.504	2.61905	5172142	0	NCU11290
1	5074251	5074801	2212.28	1045.51	776.807	2.61315	5074550	0	NCU03253
5	4202201	4202601	1046.26	531.406	485.504	2.60882	4202448	0	NCU11338
7	3902051	3902451	927.313	464.672	485.504	2.5989	3902350	0	NCU09020
1	7321801	7322301	1703.31	811.939	679.706	2.59119	7321978	0	NCU11095
5	4031951	4032351	775.188	354.683	485.504	2.57228	4032148	0	NCU01427
4	2845901	2846251	750.913	332.438	388.403	2.55357	2846099	0	NCU06341
1	9547751	9548201	983.955	491.86	582.605	2.54136	9547966	0	NCU08599
1	9547751	9548201	983.955	491.86	582.605	2.54136	9547966	0	NCU08600
6	4079001	4079351	682.943	313.901	388.403	2.51832	4079168	0	NCU05013
4	5894901	5895451	1753.48	853.958	776.807	2.50213	5895050	0	NCU05168
1	535251	535651	795.418	376.928	485.504	2.5	535409	0	NCU07467
1	6918401	6918751	683.752	346.032	388.403	2.49697	6918571	0	NCU00866
1	6918401	6918751	683.752	346.032	388.403	2.49697	6918571	0	NCU00865
6	3448701	3449101	779.234	391.758	485.504	2.49487	3448947	0	NCU05926
2	255651	256051	924.076	454.785	485.504	2.49387	255892	0	NCU03552
3	2083651	2084001	721.783	354.683	388.403	2.49173	2083820	0	NCU06255
4	5171901	5172451	1766.43	900.919	776.807	2.48971	5172120	0	NCU08809
3	4152451	4152851	1036.55	475.794	485.504	2.4881	4152585	0	NCU11399
2	4169851	4170251	766.287	346.032	485.504	2.4881	4170046	0	NCU09342
4	2417801	2418251	1125.56	543.765	582.605	2.4881	2418051	0	NCU08321
1	4461851	4462251	746.058	392.994	485.504	2.48315	4462081	0	NCU03074
1	4461851	4462251	746.058	392.994	485.504	2.48315	4462081	0	NCU03076
1	5499801	5500151	724.21	357.155	388.403	2.47461	5500038	0	NCU09144
6	2586301	2586651	846.396	399.173	388.403	2.47259	2586466	0	NCU03887
1	6878301	6878801	1375.6	680.942	679.706	2.46599	6878562	0	NCU00882
1	6878301	6878801	1375.6	680.942	679.706	2.46599	6878562	0	NCU00881
2	3541301	3541651	640.056	318.844	388.403	2.46064	3541456	0	NCU10142
1	7844051	7844451	823.739	358.39	485.504	2.46003	7844263	0	NCU00609
1	4827851	4828451	2607.16	1337.17	873.907	2.45377	4828150	0	NCU03184
1	3150151	3150601	1039.79	528.935	582.605	2.45291	3150376	0	NCU02672
7	189901	190401	1865.15	900.919	679.706	2.45238	190163	0	NCU05855
7	189901	190401	1865.15	900.919	679.706	2.45238	190163	0	NCU05854
7	2637401	2637901	1147.41	543.765	679.706	2.43773	2637688	0	NCU06153
6	1009001	1009451	1108.57	559.83	582.605	2.43773	1009168	0	NCU04837
6	1009001	1009451	1108.57	559.83	582.605	2.43773	1009168	0	NCU04838
4	1317601	1318001	1008.23	504.218	485.504	2.43671	1317846	0	NCU07931
2	4073451	4073951	1488.07	777.336	679.706	2.4349	4073696	0	NCU08439
4	168201	168651	1041.41	546.236	582.605	2.43337	168512	0	NCU11676
4	4858051	4858501	1095.62	536.35	582.605	2.42647	4858295	0	NCU07003
2	2189401	2190251	4145.4	2133.04	1359.41	2.42607	2189620	0	NCU01845
2	2189401	2190251	4145.4	2133.04	1359.41	2.42607	2189620	0	NCU01844
3	4000451	4000801	649.766	341.089	388.403	2.41839	4000679	0	NCU00478
7	3098801	3099251	1070.54	514.105	582.605	2.41616	3098989	0	NCU09427
1	8846251	8846801	1978.43	1112.25	776.807	2.41616	8846436	0	NCU02875
3	42451	43201	3146.88	1630.06	1165.21	2.41563	42723	0	NCU09514
1	8847001	8847501	1404.73	640.159	679.706	2.41228	8847140	0	NCU02875
2	515751	516201	1404.73	699.479	582.605	2.4116	516027	0	NCU03488
2	515751	516201	1404.73	699.479	582.605	2.4116	516027	0	NCU03486
4	3111301	3111851	1578.7	818.119	776.807	2.40807	3111599	0	NCU11295
3	2803851	2804351	1399.06	726.667	679.706	2.40751	2804019	0	NCU00153
5	4215201	4215701	2212.28	1106.07	679.706	2.40429	4215438	0	NCU10240
5	4215201	4215701	2212.28	1106.07	679.706	2.40429	4215438	0	NCU06674
1	4831151	4831851	3227.79	1562.09	1068.11	2.40079	4831682	0	NCU03184
6	3835951	3836351	937.023	428.833	485.504	2.3885	3836186	0	NCU05070
5	1541501	1541851	952.397	442.427	388.403	2.38624	1541642	0	NCU04603
2	3752801	3753151	599.598	291.656	388.403	2.37782	3753044	0	NCU08707
7	262551	263151	1852.2	910.806	873.907	2.3704	262741	0	NCU05836
7	262551	263151	1852.2	910.806	873.907	2.3704	262741	0	NCU05835
1	7704951	7705451	1511.54	737.79	679.706	2.36661	7705226	0	NCU00646
1	4956351	4956751	924.076	470.851	485.504	2.36533	4956546	0	NCU03222
1	4956351	4956751	924.076	470.851	485.504	2.36533	4956546	0	NCU03222
1	7390301	7390651	639.247	331.202	388.403	2.36328	7390524	0	NCU00732
3	3553851	3554401	1604.59	846.543	776.807	2.35714	3554201	0	NCU00354
1	6110551	6110951	921.649	485.681	485.504	2.34694	6110818	0	NCU07389
2	4089901	4090401	1280.92	730.375	679.706	2.34336	4090098	0	NCU08443
5	4864151	4864551	1036.55	540.057	485.504	2.34174	4864394	0	NCU04106
4	3850601	3851051	891.709	459.728	582.605	2.34161	3850893	0	NCU07996
4	3850601	3851051	891.709	459.728	582.605	2.34161	3850893	0	NCU07997
5	492551	493101	2132.17	1041.8	776.807	2.33923	492794	0	NCU09823
1	8805451	8805851	1027.65	563.538	485.504	2.33259	8805681	0	NCU02886
4	3851601	3852101	1566.56	798.345	679.706	2.32804	3851743	0	NCU07996
4	3851601	3852101	1566.56	798.345	679.706	2.32804	3851743	0	NCU07997
7	3411551	3411951	1102.09	575.896	485.504	2.32633	3411795	0	NCU06940
7	3411551	3411951	1102.09	575.896	485.504	2.32633	3411795	0	NCU06939
7	110601	111001	945.924	490.624	485.504	2.3244	110887	0	NCU05878
2	1902051	1902601	1780.18	931.815	776.807	2.32204	1902307	0	NCU06801
1	7060151	7060901	2451.8	1337.17	1165.21	2.31472	7060568	0	NCU00821
7	2568101	2568801	2250.31	1217.29	1068.11	2.31399	2568547	0	NCU06132
4	2780801	2781401	1668.52	849.014	873.907	2.31139	2781081	0	NCU06362
5	1293151	1293701	1831.16	983.72	776.807	2.30787	1293423	0	NCU04662
4	440051	440451	1140.93	532.642	485.504	2.30726	440298	0	NCU04851
3	52651	53051	744.44	367.041	485.504	2.3019	52899	0	NCU09513
1	2951051	2951701	2679.17	1376.71	971.008	2.30017	2951260	0	NCU02622
4	2146451	2146901	984.764	559.83	582.605	2.29167	2146733	0	NCU11711
1	1213701	1214151	1044.64	573.425	582.605	2.29167	1213931	0	NCU02114
5	1967151	1967651	1272.83	631.508	679.706	2.2873	1967424	0	NCU03651
1	6785201	6785601	849.632	462.2	485.504	2.28647	6785450	0	NCU00911
6	3112751	3113401	3841.96	1979.8	971.008	2.28091	3113200	0	NCU06005
5	1917951	1918401	1497.78	792.166	582.605	2.28038	1918149	0	NCU03639
5	1917951	1918401	1497.78	792.166	582.605	2.28038	1918149	0	NCU03640
5	3567301	3568001	2642.76	1427.38	1068.11	2.27908	3567585	0	NCU01297
5	3567301	3568001	2642.76	1427.38	1068.11	2.27908	3567585	0	NCU01298
3	2716451	2716901	1106.95	591.962	582.605	2.27608	2716644	0	NCU00127
2	2210351	2210751	958.062	493.096	485.504	2.27146	2210599	0	NCU01838
2	2210351	2210751	958.062	493.096	485.504	2.27146	2210599	0	NCU01837
3	1088251	1088601	771.952	385.579	388.403	2.27041	1088450	0	NCU07848
5	5468901	5469851	4185.05	2666.92	1553.61	2.27032	5469100	0	NCU04276
5	4671801	4672301	1408.77	776.1	679.706	2.26883	4671960	0	NCU01460
5	4671801	4672301	1408.77	776.1	679.706	2.26883	4671960	0	NCU01459
4	5815851	5816301	1488.88	831.713	582.605	2.26464	5816111	0	NCU05188
4	4688251	4688651	742.012	390.522	485.504	2.26078	4688449	0	NCU06965
1	7389801	7390251	1520.44	815.647	582.605	2.2578	7390061	0	NCU00732
6	1714151	1714601	1556.04	816.883	582.605	2.25529	1714418	0	NCU05501
1	4827251	4827651	1216.19	626.565	485.504	2.24399	4827475	0	NCU03184
2	1912251	1912651	1081.06	569.717	485.504	2.24376	1912482	0	NCU06795
5	3846351	3846801	1551.19	895.976	582.605	2.24104	3846541	0	NCU01382
5	3846351	3846801	1551.19	895.976	582.605	2.24104	3846541	0	NCU01383
1	6109201	6109551	693.462	354.683	388.403	2.23792	6109433	0	NCU07389
3	2569801	2570201	1022.8	495.567	485.504	2.2377	2569967	0	NCU00087
3	2569801	2570201	1022.8	495.567	485.504	2.2377	2569967	0	NCU00088
3	2780251	2780801	1959.01	1076.41	776.807	2.23563	2780544	0	NCU00144
3	3629401	3629751	798.654	428.833	388.403	2.23291	3629591	0	NCU00375
3	3281951	3282401	1263.12	667.348	582.605	2.22178	3282192	0	NCU00277
3	3281951	3282401	1263.12	667.348	582.605	2.22178	3282192	0	NCU00278
6	3111301	3111801	1727.59	884.853	679.706	2.22079	3111500	0	NCU06006
6	3111301	3111801	1727.59	884.853	679.706	2.22079	3111500	0	NCU06005
4	3853801	3854351	1963.06	1022.03	776.807	2.2205	3854072	0	NCU07997
5	2154101	2154501	1297.11	701.951	485.504	2.21754	2154400	0	NCU03704
5	2154101	2154501	1297.11	701.951	485.504	2.21754	2154400	0	NCU11260
1	5470751	5471151	768.715	396.701	485.504	2.20822	5470949	0	NCU09141
6	2708651	2709301	2739.86	1419.97	971.008	2.20551	2708913	0	NCU03863
6	2708651	2709301	2739.86	1419.97	971.008	2.20551	2708913	0	NCU03862
5	1783601	1784201	1885.37	1015.85	873.907	2.20366	1783945	0	NCU03593
3	4298351	4298751	1049.5	608.028	485.504	2.20308	4298583	0	NCU07575
5	3326001	3326401	836.685	405.352	485.504	2.20073	3326209	0	NCU01240
1	6080451	6080801	830.212	457.257	388.403	2.2003	6080653	0	NCU07396
1	7321151	7321651	1840.06	1022.03	679.706	2.19977	7321360	0	NCU11095
3	1686301	1686701	733.92	402.88	485.504	2.19345	1686501	0	NCU06509
7	1211251	1211651	807.555	415.238	485.504	2.19203	1211400	0	NCU10775
1	2777301	2777751	1204.05	609.264	582.605	2.19007	2777535	0	NCU02574
1	2777301	2777751	1204.05	609.264	582.605	2.19007	2777535	0	NCU02573
4	2177401	2177751	700.744	355.919	388.403	2.18878	2177575	0	NCU07700
5	741651	742151	1322.19	719.252	679.706	2.18852	741983	0	NCU08892
5	741651	742151	1322.19	719.252	679.706	2.18852	741983	0	NCU08891
2	1823501	1823951	1876.47	1034.39	582.605	2.18615	1823750	0	NCU06834
6	1669501	1669851	585.033	323.787	388.403	2.17834	1669655	1.11022e-16	NCU05510
3	3894651	3895051	1009.04	589.49	485.504	2.17708	3894922	0	NCU11853
3	4225201	4225601	945.924	493.096	485.504	2.17227	4225369	0	NCU10429
5	3859251	3859601	675.66	353.447	388.403	2.17058	3859490	0	NCU01385
1	6381851	6382351	1255.84	692.064	679.706	2.16951	6382118	0	NCU09874
6	3195301	3195701	1017.94	566.01	485.504	2.1689	3195444	0	NCU05985
3	4441451	4441851	962.917	507.926	485.504	2.16637	4441748	0	NCU07541
4	1572251	1572651	978.291	500.511	485.504	2.16575	1572475	0	NCU06538
4	1572251	1572651	978.291	500.511	485.504	2.16575	1572475	0	NCU06539
2	2946101	2946651	1773.71	968.89	776.807	2.16129	2946456	0	NCU11934
6	2413951	2414351	1094	600.613	485.504	2.16004	2414201	0	NCU03952
6	2413951	2414351	1094	600.613	485.504	2.16004	2414201	0	NCU03950
1	2018751	2019501	3701.97	2113.27	1165.21	2.15485	2019302	0	NCU01923
1	2018751	2019501	3701.97	2113.27	1165.21	2.15485	2019302	0	NCU01922
1	572601	573151	1464.6	747.676	776.807	2.15136	572907	0	NCU07454
2	1633151	1633601	1084.29	638.923	582.605	2.1501	1633432	0	NCU05448
4	3849201	3849851	1985.71	1071.46	971.008	2.14844	3849486	0	NCU07996
4	3849201	3849851	1985.71	1071.46	971.008	2.14844	3849486	0	NCU07997
1	8593601	8594001	970.199	509.161	485.504	2.14573	8593849	0	NCU02956
3	1176851	1177201	681.324	371.984	388.403	2.14458	1177110	0	NCU07869
4	3997301	3997701	823.739	453.549	485.504	2.14382	3997602	0	NCU11750
1	5210551	5210901	686.988	363.334	388.403	2.14201	5210766	0	NCU03293
7	190301	190901	2365.21	1389.07	873.907	2.14125	190526	0	NCU05855
7	190301	190901	2365.21	1389.07	873.907	2.14125	190526	0	NCU05854
1	8406751	8407101	1060.83	587.019	388.403	2.13509	8407000	0	NCU03023
1	5020701	5021051	800.273	447.37	388.403	2.13119	5020844	0	NCU03240
1	6948751	6949201	1151.45	659.933	582.605	2.13028	6948955	0	NCU00854
1	2015051	2015501	2773.85	1465.69	582.605	2.12885	2015293	0	NCU01923
1	2015051	2015501	2773.85	1465.69	582.605	2.12885	2015293	0	NCU01922
7	3217701	3218251	2275.4	1284.03	776.807	2.12798	3217949	0	NCU10051
5	4865751	4866101	631.155	350.975	388.403	2.12546	4865971	0	NCU04107
4	2847651	2848151	1618.35	888.561	679.706	2.12449	2847923	0	NCU06341
4	2847651	2848151	1618.35	888.561	679.706	2.12449	2847923	0	NCU06340
5	3426551	3426901	763.051	395.465	388.403	2.116	3426750	0	NCU01262
5	3426551	3426901	763.051	395.465	388.403	2.116	3426750	0	NCU01266
4	2547901	2548251	641.675	350.975	388.403	2.11087	2548028	0	NCU08287
4	2547901	2548251	641.675	350.975	388.403	2.11087	2548028	0	NCU08283
2	382351	382851	1227.52	688.357	679.706	2.10663	382646	0	NCU03520
4	4009351	4009851	1501.83	797.11	679.706	2.10414	4009591	0	NCU08044
3	255501	255851	687.798	397.937	388.403	2.10018	255739	2.44249e-15	NCU09174
4	5815301	5815701	1002.57	530.171	485.504	2.09663	5815537	0	NCU05189
4	5815301	5815701	1002.57	530.171	485.504	2.09663	5815537	0	NCU05188
4	5467101	5467451	881.19	491.86	388.403	2.09254	5467274	0	NCU05285
4	5144651	5145001	588.269	315.136	388.403	2.09101	5144814	0	NCU08816
5	5501451	5501951	1215.38	679.706	679.706	2.08986	5501650	0	NCU11649
1	3367501	3367901	839.113	451.077	485.504	2.08816	3367657	0	NCU02735
4	704151	704551	945.924	512.869	485.504	2.08754	704379	0	NCU04910
3	276051	276451	941.878	549.944	485.504	2.08516	276304	0	NCU09182
2	1627801	1628151	964.535	531.406	388.403	2.08277	1628036	0	NCU05448
6	2584701	2585051	725.829	401.644	388.403	2.07887	2584942	0	NCU03887
7	675301	675751	1613.49	884.853	582.605	2.07761	675551	0	NCU08159
4	3183451	3183801	992.856	541.293	388.403	2.07547	3183663	0	NCU04493
4	2903851	2904251	767.097	432.54	485.504	2.07526	2904100	0	NCU06328
4	2903851	2904251	767.097	432.54	485.504	2.07526	2904100	0	NCU06327
3	4394401	4394751	698.317	381.871	388.403	2.07483	4394649	0	NCU07553
2	1763251	1763601	710.454	399.173	388.403	2.07341	1763449	0	NCU06850
1	5094001	5094701	2020.51	1132.02	1068.11	2.07087	5094584	0	NCU03257
5	3566101	3566501	782.471	426.361	485.504	2.06989	3566257	1.11022e-16	NCU01297
5	3566101	3566501	782.471	426.361	485.504	2.06989	3566257	1.11022e-16	NCU01298
6	1585251	1585601	719.355	409.059	388.403	2.06905	1585450	0	NCU05537
2	2854551	2855101	1827.92	949.116	776.807	2.06822	2854894	0	NCU11932
5	1985351	1985751	827.785	467.143	485.504	2.06659	1985511	0	NCU03654
1	7430501	7430951	1212.14	672.291	582.605	2.06295	7430751	0	NCU00719
7	2566351	2566901	1859.48	1076.41	776.807	2.06089	2566658	0	NCU06132
5	6247451	6247851	1091.58	587.019	485.504	2.06057	6247619	0	NCU07205
1	4835701	4836051	640.056	365.805	388.403	2.05918	4835991	0	NCU10621
1	2196101	2196651	2203.38	1196.28	776.807	2.05886	2196466	0	NCU01872
1	2196101	2196651	2203.38	1196.28	776.807	2.05886	2196466	0	NCU01871
2	45601	45951	903.038	493.096	388.403	2.05879	45849	0	NCU09615
5	1676051	1676401	752.531	405.352	388.403	2.05782	1676249	0	NCU04561
3	4110851	4111301	1198.39	666.112	582.605	2.05581	4111087	0	NCU08977
1	2977901	2978401	2081.19	1192.57	679.706	2.0546	2978092	0	NCU02627
3	4309351	4309701	585.842	332.438	388.403	2.0546	4309550	9.99201e-16	NCU07572
1	8844901	8845401	1227.52	705.658	679.706	2.05224	8845036	0	NCU02875
1	7058801	7059201	1108.57	610.499	485.504	2.04774	7059022	0	NCU00821
5	5590201	5590601	1799.6	1001.02	485.504	2.04703	5590397	0	NCU04315
5	4546451	4546901	1089.15	596.905	582.605	2.04257	4546687	0	NCU09546
1	4836551	4836901	699.126	395.465	388.403	2.04182	4836722	0	NCU10621
2	1633501	1633901	1043.83	643.867	485.504	2.04182	1633644	0	NCU05448
4	780501	780851	674.851	376.928	388.403	2.04082	780637	0	NCU04930
4	780501	780851	674.851	376.928	388.403	2.04082	780637	0	NCU04931
6	2586851	2587301	1555.23	857.665	582.605	2.03841	2587159	0	NCU03887
4	2312301	2312801	1441.14	868.788	679.706	2.03704	2312601	0	NCU07666
6	3882101	3882501	1120.71	610.499	485.504	2.03631	3882276	0	NCU05060
3	3245301	3245651	746.867	414.003	388.403	2.02976	3245551	0	NCU00271
3	3245301	3245651	746.867	414.003	388.403	2.02976	3245551	0	NCU00270
4	5640001	5640351	788.944	437.483	388.403	2.02459	5640150	0	NCU05242
4	5640001	5640351	788.944	437.483	388.403	2.02459	5640150	0	NCU05240
5	3987101	3987551	1297.11	821.826	582.605	2.0223	3987377	0	NCU01415
5	4400401	4400901	1666.09	926.872	679.706	2.01977	4400542	0	NCU06724
7	3630151	3630701	1518.01	916.985	776.807	2.01758	3630490	0	NCU06874
7	3630151	3630701	1518.01	916.985	776.807	2.01758	3630490	0	NCU06872
7	3158301	3158651	792.99	447.37	388.403	2.00521	3158513	0	NCU08397
3	5134901	5135351	2285.11	1302.56	582.605	2.00377	5135156	0	NCU08784

## Sheet: SUB1 light sites
chr	start	end	coverage light	coverage dark	coverage background	max fold enrichment	peak	p value	associated gene
7	265701	266251	9098.93	537.158	836.03	42.0314	266020	0	NCU05834
5	3552251	3552801	11977.3	812.143	836.03	30.8239	3552518	0	NCU01294
1	4698601	4699101	4720.93	471.122	731.526	22.5283	4698872	0	NCU03141
7	2516901	2517401	7719.07	655.431	731.526	22.468	2517197	0	NCU06121
7	2516901	2517401	7719.07	655.431	731.526	22.468	2517197	0	NCU06122
5	3103751	3104301	9032.98	861.424	836.03	20.3755	3104075	0	NCU01165
5	3103751	3104301	9032.98	861.424	836.03	20.3755	3104075	0	NCU01166
2	3794601	3795201	9932.93	948.158	940.534	19.3873	3794889	0	NCU08720
4	5466101	5466651	8413.06	844.668	836.03	19.124	5466380	0	NCU05285
6	594451	594951	7210.76	695.841	731.526	18.0147	594733	0	NCU04732
6	594451	594951	7210.76	695.841	731.526	18.0147	594733	0	NCU04733
1	4269251	4269751	8426.25	805.244	731.526	17.9289	4269543	0	NCU09316
4	4510851	4511351	6923.63	684.999	731.526	17.7451	4511120	0	NCU07289
4	4510851	4511351	6923.63	684.999	731.526	17.7451	4511120	0	NCU07288
4	4510851	4511351	6923.63	684.999	731.526	17.7451	4511120	0	NCU07288
3	1451401	1451901	6995.66	659.374	731.526	16.3115	1451681	0	NCU06449
6	727101	727601	3177.73	443.525	731.526	16.0544	727368	0	NCU04765
1	5378901	5379451	6785.64	896.906	836.03	15.7482	5379200	0	NCU09115
1	9398601	9399101	8074.18	911.69	731.526	15.5042	9398898	0	NCU09253
1	525901	526651	9188.21	1888.43	1254.04	14.6341	526185	0	NCU07468
1	8816101	8816651	7277.72	1006.31	836.03	14.4479	8816399	0	NCU02883
7	670201	670701	5756.84	844.668	731.526	13.7028	670444	0	NCU08159
3	2707701	2708201	6685.19	716.539	731.526	13.6291	2707950	0	NCU00125
7	3800201	3800751	6990.59	1104.87	836.03	13.2663	3800478	0	NCU09049
7	501951	502401	2798.26	376.503	627.022	13.2438	502227	0	NCU05767
4	700651	701551	6860.72	1535.58	1567.56	13.1687	700983	0	NCU04908
4	700651	701551	6860.72	1535.58	1567.56	13.1687	700983	0	NCU11293
4	700651	701551	6860.72	1535.58	1567.56	13.1687	700983	0	NCU04909
1	9270401	9271001	7290.91	1112.75	940.534	12.5725	9270715	0	NCU02767
3	4144201	4144651	5757.85	699.784	627.022	12.5285	4144450	0	NCU08988
3	2613601	2614101	4248.13	742.165	731.526	12.2312	2613852	0	NCU00099
5	677901	678401	7243.22	1115.71	731.526	11.4672	678198	0	NCU08907
4	5468001	5468501	5380.42	990.539	731.526	11.3318	5468269	0	NCU05285
2	4075501	4075951	2751.59	532.23	627.022	11.1575	4075727	0	NCU08440
5	1919501	1920001	3982.3	765.82	731.526	10.8937	1919785	0	NCU03641
1	4460801	4461301	2886.54	526.316	731.526	10.8472	4461116	0	NCU03074
1	4460801	4461301	2886.54	526.316	731.526	10.8472	4461116	0	NCU03076
2	1632151	1632751	6439.66	1145.28	940.534	10.4541	1632441	0	NCU05448
1	5687951	5688401	2944.37	505.618	627.022	9.86631	5688196	0	NCU08342
5	2754351	2754851	3227.44	563.769	731.526	9.75637	2754599	0	NCU01045
5	2754351	2754851	3227.44	563.769	731.526	9.75637	2754599	0	NCU01045
3	1296801	1297301	5713.21	929.431	731.526	9.51142	1297051	0	NCU06407
6	888501	888951	4061.44	732.309	627.022	9.14312	888734	0	NCU04806
6	1586851	1587301	3503.41	564.755	627.022	9.04548	1587113	0	NCU05536
5	4481051	4481551	3681.98	715.553	731.526	8.85861	4481309	0	NCU09529
5	6261401	6261851	2903.78	622.906	627.022	8.61977	6261649	0	NCU07200
6	1637801	1638301	3160.48	598.266	731.526	8.57489	1638076	0	NCU05518
1	380951	381401	2012.97	342.993	627.022	8.5053	381199	0	NCU07505
5	4766201	4766701	3631.25	727.381	731.526	8.24402	4766448	0	NCU01433
5	3295701	3296151	2667.38	534.201	627.022	8.04152	3295946	0	NCU01227
3	1837451	1837901	2185.45	472.108	627.022	7.69683	1837708	0	NCU06189
3	3358651	3359201	2261.54	651.489	836.03	7.63757	3358905	0	NCU00299
6	4124401	4124851	2908.86	652.474	627.022	7.63655	4124655	0	NCU10597
6	4124401	4124851	2908.86	652.474	627.022	7.63655	4124655	0	NCU05001
7	1378751	1379301	4348.57	1000.39	836.03	7.38971	1379043	0	NCU02333
3	46401	46851	3012.35	733.294	627.022	7.18609	46658	0	NCU09514
4	5581751	5582151	1368.69	363.69	522.519	7.16776	5581982	0	NCU05257
4	3102151	3102551	1652.78	372.561	522.519	7.10784	3102383	0	NCU04521
1	8512601	8513051	2324.45	559.827	627.022	6.97578	8512847	0	NCU11085
1	8512601	8513051	2324.45	559.827	627.022	6.97578	8512847	0	NCU02980
1	2245951	2246451	2810.44	662.33	731.526	6.97343	2246200	0	NCU01856
7	3051101	3051601	1906.43	511.532	731.526	6.5352	3051350	0	NCU09410
7	3051101	3051601	1906.43	511.532	731.526	6.5352	3051350	0	NCU09411
4	257401	258051	5014.15	1220.19	1045.04	6.52235	257698	0	NCU10936
5	5104101	5104551	2442.14	587.424	627.022	6.51281	5104369	0	NCU04179
4	2685001	2685451	2021.08	522.374	627.022	6.50223	2685222	0	NCU06387
5	6169451	6169901	2507.07	588.41	627.022	6.40523	6169694	0	NCU07231
5	6169451	6169901	2507.07	588.41	627.022	6.40523	6169694	0	NCU07230
4	4810651	4811251	5447.38	1508.97	940.534	6.39423	4810938	0	NCU06992
3	5162301	5162801	2258.5	573.625	731.526	6.33374	5162547	0	NCU11873
3	5162301	5162801	2258.5	573.625	731.526	6.33374	5162547	0	NCU11290
1	2737201	2737651	2301.11	544.057	627.022	6.30897	2737449	0	NCU02561
1	5809401	5809851	1800.91	495.762	627.022	6.11765	5809634	0	NCU09201
4	3516901	3517351	2397.5	547.014	627.022	6.10849	3517149	0	NCU04391
4	3516901	3517351	2397.5	547.014	627.022	6.10849	3517149	0	NCU04390
4	3158151	3158651	3487.18	1060.52	731.526	6.06729	3158480	0	NCU04502
3	3516651	3517101	1671.05	448.453	627.022	6.02459	3516900	0	NCU00343
6	217701	218501	2810.44	1018.14	1358.55	5.9322	218198	0	NCU07083
3	12151	12551	1680.18	408.043	522.519	5.88612	12378	0	NCU09525
6	2342501	2343001	2535.48	689.928	731.526	5.85413	2342770	0	NCU03973
1	7645701	7646151	2502	568.697	627.022	5.83975	7645946	0	NCU00664
1	7645701	7646151	2502	568.697	627.022	5.83975	7645946	0	NCU11534
2	1626051	1626551	2642.02	742.165	731.526	5.80882	1626354	0	NCU05437
4	4809801	4810551	5646.25	1541.5	1254.04	5.79248	4810362	0	NCU06991
4	4809801	4810551	5646.25	1541.5	1254.04	5.79248	4810362	0	NCU06992
4	405651	406201	3339.05	945.201	836.03	5.54782	405982	0	NCU07649
4	405651	406201	3339.05	945.201	836.03	5.54782	405982	0	NCU07651
3	1104251	1104751	2836.82	897.891	731.526	5.54235	1104502	0	NCU07850
5	6392601	6393051	2035.29	513.503	627.022	5.51233	6392863	0	NCU07159
1	8903001	8903551	2374.16	721.467	836.03	5.44917	8903319	0	NCU02855
2	1941351	1941801	2068.77	599.251	627.022	5.42378	1941578	0	NCU06786
1	6119401	6120251	3576.46	1348.32	1463.05	5.40751	6119649	0	NCU07388
3	420701	421151	1745.11	578.554	627.022	5.35858	420982	0	NCU05667
2	3511051	3511451	1467.11	302.583	522.519	5.31628	3511291	0	NCU08480
5	1800401	1800901	1899.33	589.395	731.526	5.23284	1800672	0	NCU03600
5	1863901	1864251	890.818	283.856	418.015	5.14706	1864086	0	NCU03617
6	3603451	3603901	2675.5	827.913	627.022	5.14706	3603713	0	NCU05137
6	3603451	3603901	2675.5	827.913	627.022	5.14706	3603713	0	NCU05136
4	5843901	5844451	2341.7	741.179	836.03	5.12687	5844208	0	NCU05180
2	689051	689501	1840.48	525.331	627.022	5.12539	689256	0	NCU03448
2	689051	689501	1840.48	525.331	627.022	5.12539	689256	0	NCU03446
7	869901	870751	6181.95	2289.57	1463.05	4.98603	870392	0	NCU02193
3	5021451	5021851	1282.45	411.985	522.519	4.93554	5021663	0	NCU08533
1	5731151	5731651	3223.38	905.776	731.526	4.93229	5731438	0	NCU11510
5	3058901	3059601	3659.66	1215.26	1149.54	4.92647	3059406	0	NCU01154
2	2922151	2922551	1005.47	325.252	522.519	4.89858	2922392	0	NCU01631
2	2922151	2922551	1005.47	325.252	522.519	4.89858	2922392	0	NCU01629
6	2330501	2330951	2124.57	588.41	627.022	4.846	2330745	0	NCU03975
6	2330501	2330951	2124.57	588.41	627.022	4.846	2330745	0	NCU03974
2	466051	466501	2416.78	695.841	627.022	4.70936	466303	0	NCU03501
2	466051	466501	2416.78	695.841	627.022	4.70936	466303	0	NCU03500
5	3885151	3885651	1897.3	656.417	731.526	4.69363	3885432	0	NCU01392
5	302151	302501	1587.85	492.805	418.015	4.5838	302348	0	NCU07787
6	3309751	3310201	2005.86	610.093	627.022	4.56982	3309998	0	NCU05960
1	6918851	6919401	2830.73	1031.93	836.03	4.50899	6919171	0	NCU00866
1	6918851	6919401	2830.73	1031.93	836.03	4.50899	6919171	0	NCU00865
4	3441901	3442301	1127.22	330.18	522.519	4.49953	3442171	0	NCU04416
4	1528001	1528401	1003.44	312.439	522.519	4.49198	1528250	0	NCU06525
3	2948901	2949351	2034.27	632.762	627.022	4.42738	2949130	0	NCU00193
3	2948901	2949351	2034.27	632.762	627.022	4.42738	2949130	0	NCU00194
4	4783801	4784251	2062.68	683.028	627.022	4.42466	4784048	0	NCU06986
5	4031901	4032401	2049.49	695.841	731.526	4.39749	4032164	0	NCU01427
4	84351	84751	1100.84	292.726	522.519	4.3828	84545	0	NCU11414
1	355151	355751	2615.64	886.064	940.534	4.3633	355396	0	NCU07509
4	4938801	4939401	2543.6	924.503	940.534	4.35877	4939172	0	NCU07022
3	3385851	3386251	1292.6	406.072	522.519	4.30481	3386097	0	NCU00308
5	1800951	1801401	2329.52	742.165	627.022	4.24824	1801200	0	NCU03600
5	2203451	2203801	1519.87	440.568	418.015	4.24757	2203645	0	NCU03725
7	203351	203751	1397.1	472.108	522.519	4.22414	203530	0	NCU05850
1	2856701	2857151	1534.07	628.82	627.022	4.22414	2856976	0	NCU02595
1	2856701	2857151	1534.07	628.82	627.022	4.22414	2856976	0	NCU02596
4	2417801	2418201	1426.53	502.661	522.519	4.22174	2418026	0	NCU08321
1	2989101	2989501	1665.97	550.956	522.519	4.08021	2989346	0	NCU02629
4	4152651	4153051	1128.23	409.028	522.519	4.07415	4152870	0	NCU08674
1	6202851	6203301	1448.85	548	627.022	4.05563	6203063	0	NCU07366
1	6694551	6694951	1511.75	498.719	522.519	4.03482	6694794	0	NCU00929
1	9016801	9017251	1130.26	455.352	627.022	4.00327	9016999	0	NCU02817
3	3477351	3477851	1687.28	657.402	731.526	3.99795	3477649	0	NCU00330
7	230901	231301	1735.98	570.669	522.519	3.97907	231097	0	NCU05842
4	3875001	3875451	1594.95	565.741	627.022	3.96226	3875245	0	NCU08001
3	1232701	1233301	1983.54	720.481	940.534	3.86657	1232971	0	NCU07884
3	1232701	1233301	1983.54	720.481	940.534	3.86657	1232971	0	NCU07885
2	3213801	3214201	1831.35	610.093	522.519	3.83617	3214024	0	NCU01517
6	2107951	2108401	1493.49	565.741	627.022	3.78222	2108224	0	NCU04036
7	736551	737051	2291.98	868.323	731.526	3.77176	736821	0	NCU08141
1	7923801	7924551	3498.34	1539.52	1254.04	3.74933	7924347	0	NCU00585
1	7923801	7924551	3498.34	1539.52	1254.04	3.74933	7924347	0	NCU00584
3	1297201	1297751	2261.54	878.179	836.03	3.70959	1297568	0	NCU06407
3	411001	411801	5954.68	2132.86	1358.55	3.69776	411298	0	NCU05664
3	411001	411801	5954.68	2132.86	1358.55	3.69776	411298	0	NCU10605
3	2621401	2621951	2561.86	922.532	836.03	3.67647	2621733	0	NCU00099
1	4669801	4670201	1012.57	375.518	522.519	3.6725	4670006	0	NCU03131
3	52701	53051	905.023	325.252	418.015	3.65441	52897	0	NCU09513
3	5138951	5139401	1395.07	486.892	627.022	3.62634	5139171	0	NCU08783
3	122951	123301	727.468	338.064	418.015	3.60294	123103	0	NCU09497
3	1768001	1768401	1321.01	528.287	522.519	3.59763	1768241	0	NCU06174
3	1768001	1768401	1321.01	528.287	522.519	3.59763	1768241	0	NCU06175
4	2418151	2418701	2819.57	1035.88	836.03	3.57585	2418450	0	NCU08321
1	6786401	6786851	3439.49	1177.8	627.022	3.56832	6786634	0	NCU00911
2	3569151	3569501	1621.33	569.683	418.015	3.53907	3569330	0	NCU08457
6	1490601	1491051	1571.61	545.043	627.022	3.53275	1490871	0	NCU05567
6	1490601	1491051	1571.61	545.043	627.022	3.53275	1490871	0	NCU05566
1	6242651	6243051	854.293	316.381	522.519	3.52376	6242844	0	NCU07358
1	120101	120551	2625.78	1029.96	627.022	3.50963	120365	0	NCU08056
5	4186751	4187151	1473.2	550.956	522.519	3.50378	4186940	0	NCU06666
4	5392251	5392801	2872.33	1193.57	836.03	3.49839	5392466	0	NCU05307
4	5392251	5392801	2872.33	1193.57	836.03	3.49839	5392466	0	NCU05306
1	1301451	1301851	1197.23	470.136	522.519	3.49105	1301689	0	NCU02097
1	1301451	1301851	1197.23	470.136	522.519	3.49105	1301689	0	NCU02096
4	5474201	5474551	1103.88	400.158	418.015	3.47801	5474367	0	NCU05284
5	3203151	3203551	1419.42	532.23	522.519	3.46257	3203334	0	NCU01195
7	2316651	2317001	1075.48	381.431	418.015	3.45967	2316884	0	NCU06062
4	5194451	5194951	3016.4	1303.96	731.526	3.39035	5194769	0	NCU08805
5	1541451	1541951	1779.61	719.496	731.526	3.37477	1541740	0	NCU04603
5	4124951	4125301	894.877	368.618	418.015	3.35561	4125125	0	NCU06650
1	7844051	7844451	1055.18	422.827	522.519	3.34559	7844293	0	NCU00609
7	3098751	3099201	1102.87	517.446	627.022	3.34225	3099004	0	NCU09427
7	189901	190401	2331.55	926.474	731.526	3.32252	190165	0	NCU05855
7	189901	190401	2331.55	926.474	731.526	3.32252	190165	0	NCU05854
6	3503101	3503451	829.942	314.41	418.015	3.31081	3503296	0	NCU05908
1	528201	528701	1711.63	753.007	731.526	3.2962	528500	0	NCU07468
1	3250751	3251101	949.665	405.086	418.015	3.29172	3250969	0	NCU02701
1	3250751	3251101	949.665	405.086	418.015	3.29172	3250969	0	NCU02702
1	7683651	7684051	951.694	377.489	522.519	3.28299	7683880	0	NCU00652
1	5470851	5471301	1524.94	714.568	627.022	3.26471	5471044	0	NCU09141
4	440001	440451	1682.21	691.899	627.022	3.26257	440292	0	NCU04851
2	1902701	1903251	1787.72	782.575	836.03	3.23255	1903000	0	NCU06801
6	3292751	3293201	2212.84	889.021	627.022	3.2281	3293023	0	NCU05964
6	3292751	3293201	2212.84	889.021	627.022	3.2281	3293023	0	NCU12129
1	4827851	4828451	3007.27	1258.62	940.534	3.22603	4828193	0	NCU03184
4	3785601	3786001	1032.86	425.784	522.519	3.21691	3785850	0	NCU07979
4	693651	694251	2341.7	1090.09	940.534	3.18399	693951	0	NCU04907
5	5024301	5025051	3142.21	1451.8	1254.04	3.17997	5024616	0	NCU04158
4	4602501	4602901	1877.01	769.762	522.519	3.17114	4602705	0	NCU07257
5	4372951	4373401	1511.75	584.467	627.022	3.16243	4373191	0	NCU06716
5	4372951	4373401	1511.75	584.467	627.022	3.16243	4373191	0	NCU06717
1	6169651	6170401	3070.18	1478.42	1254.04	3.16235	6170099	0	NCU11514
7	262551	263051	1739.02	769.762	731.526	3.1582	262756	0	NCU05836
7	262551	263051	1739.02	769.762	731.526	3.1582	262756	0	NCU05835
1	4827101	4827601	1607.13	742.165	731.526	3.14939	4827439	0	NCU03184
4	3110201	3110801	2262.56	1032.92	940.534	3.13251	3110535	0	NCU11295
7	3411551	3411901	1051.12	478.021	418.015	3.09955	3411799	0	NCU06940
7	3411551	3411901	1051.12	478.021	418.015	3.09955	3411799	0	NCU06939
4	1572251	1572801	1607.13	669.23	836.03	3.09885	1572472	0	NCU06538
4	1572251	1572801	1607.13	669.23	836.03	3.09885	1572472	0	NCU06539
4	4879601	4880101	2649.12	1345.36	731.526	3.08159	4879935	0	NCU07008
5	3204151	3204801	3400.94	1485.32	1045.04	3.07537	3204577	0	NCU01195
2	3723401	3723851	1267.23	503.647	627.022	3.0651	3723629	0	NCU08699
4	5775901	5776351	1324.05	516.46	627.022	3.0519	5776152	0	NCU05200
4	3183351	3183851	2275.75	986.596	731.526	3.04706	3183612	0	NCU04493
1	3377951	3378351	1813.09	716.539	522.519	3.04144	3378200	0	NCU02739
5	4415401	4415801	1438.7	553.913	522.519	3.0244	4415623	0	NCU06729
2	4268701	4269101	1370.72	562.784	522.519	3.00477	4268900	0	NCU09775
1	8740301	8741101	3268.02	1438.99	1358.55	2.99714	8740846	0	NCU02904
1	8740301	8741101	3268.02	1438.99	1358.55	2.99714	8740846	0	NCU02903
3	3294901	3295301	979.088	435.64	522.519	2.98128	3295100	0	NCU00281
6	3112801	3113401	3570.37	1692.29	940.534	2.97944	3113164	0	NCU06005
5	537601	538051	1294.63	567.712	627.022	2.97269	537822	0	NCU09830
1	4736851	4737251	1165.77	488.863	522.519	2.94786	4736996	0	NCU03153
5	4864201	4864651	1419.42	669.23	627.022	2.94248	4864415	0	NCU04107
7	2261151	2261701	2112.4	930.417	836.03	2.92107	2261453	0	NCU06043
1	2015651	2016301	4394.23	1877.59	1045.04	2.91758	2016009	0	NCU01923
1	2015651	2016301	4394.23	1877.59	1045.04	2.91758	2016009	0	NCU01922
2	1625251	1625751	2282.85	984.625	731.526	2.91227	1625520	0	NCU05435
2	1625251	1625751	2282.85	984.625	731.526	2.91227	1625520	0	NCU05437
6	4067151	4067501	727.468	283.856	418.015	2.90739	4067317	0	NCU05014
4	3168351	3168701	735.585	310.467	418.015	2.90386	3168542	0	NCU04499
4	2780751	2781301	1762.36	841.712	836.03	2.90196	2781075	0	NCU06362
3	2127251	2127701	1327.1	650.503	627.022	2.89593	2127559	0	NCU10274
3	2127251	2127701	1327.1	650.503	627.022	2.89593	2127559	0	NCU06266
3	1979051	1979451	1850.63	767.791	522.519	2.8877	1979247	0	NCU06230
6	3835951	3836351	981.118	457.323	522.519	2.88489	3836176	0	NCU05070
6	1513001	1513351	848.205	371.575	418.015	2.8799	1513195	0	NCU05561
1	5055101	5055451	876.614	347.921	418.015	2.86445	5055294	0	NCU03247
2	2854601	2855151	2554.76	1092.06	836.03	2.86128	2854901	0	NCU11932
2	3939051	3939651	1540.16	710.625	940.534	2.85626	3939271	0	NCU08402
2	2189451	2190351	4425.68	2137.79	1567.56	2.85185	2189771	0	NCU01845
2	2189451	2190351	4425.68	2137.79	1567.56	2.85185	2189771	0	NCU01844
4	3692651	3693051	1080.55	508.575	522.519	2.84837	3692900	0	NCU11745
1	2827651	2828001	758.92	322.295	418.015	2.84602	2827894	0	NCU02587
1	2827651	2828001	758.92	322.295	418.015	2.84602	2827894	0	NCU02588
1	2827651	2828001	758.92	322.295	418.015	2.84602	2827894	0	NCU02588
6	1614451	1614951	2135.73	904.791	731.526	2.84078	1614758	0	NCU05527
5	4215201	4215701	2333.58	1009.27	731.526	2.83824	4215439	0	NCU10240
5	4215201	4215701	2333.58	1009.27	731.526	2.83824	4215439	0	NCU06674
3	4461751	4462201	1052.14	514.489	627.022	2.83088	4461978	0	NCU07534
3	3082251	3082651	860.38	411	522.519	2.82353	3082497	0	NCU00226
3	3082251	3082651	860.38	411	522.519	2.82353	3082497	0	NCU00227
7	1486751	1487101	1122.15	539.129	418.015	2.8223	1486946	0	NCU02356
4	3575351	3575751	1514.8	619.949	522.519	2.81264	3575576	0	NCU10760
1	3154901	3155301	1836.42	777.647	522.519	2.81136	3155132	0	NCU02673
1	3154901	3155301	1836.42	777.647	522.519	2.81136	3155132	0	NCU11483
2	45551	46401	3206.13	1590.78	1463.05	2.80824	45849	0	NCU09615
1	7462801	7463451	2800.29	1181.75	1045.04	2.80426	7463035	0	NCU00713
4	5170051	5170751	4128.4	1843.09	1149.54	2.80143	5170343	0	NCU08809
5	5025001	5025501	1926.72	906.762	731.526	2.79189	5025362	0	NCU04158
4	3851601	3852101	1668	864.381	731.526	2.78841	3851917	0	NCU07996
4	3851601	3852101	1668	864.381	731.526	2.78841	3851917	0	NCU07997
1	6345501	6345951	1307.82	646.561	627.022	2.78186	6345777	0	NCU09883
1	2670701	2671051	633.11	270.057	418.015	2.76002	2670882	0	NCU02540
5	294401	294951	2052.53	1069.39	836.03	2.7539	294627	0	NCU07788
5	294401	294951	2052.53	1069.39	836.03	2.7539	294627	0	NCU07787
3	3551401	3551851	1277.38	674.158	627.022	2.75337	3551687	0	NCU00354
1	4743351	4743751	1160.7	511.532	522.519	2.74111	4743546	0	NCU03154
6	3882051	3882501	1408.26	703.726	627.022	2.73824	3882373	0	NCU05060
6	3309201	3309551	793.417	345.949	418.015	2.73403	3309417	0	NCU05960
6	3586301	3586701	1238.83	557.856	522.519	2.73151	3586556	0	NCU05143
3	2569801	2570151	1027.79	476.05	418.015	2.72978	2569986	0	NCU00087
3	2569801	2570151	1027.79	476.05	418.015	2.72978	2569986	0	NCU00088
5	3897651	3898051	986.191	479.007	522.519	2.71899	3897898	0	NCU01396
5	3326451	3327051	1665.97	885.078	940.534	2.71162	3326852	0	NCU01240
5	3567401	3567901	1958.18	992.51	731.526	2.70562	3567721	0	NCU01297
5	3567401	3567901	1958.18	992.51	731.526	2.70562	3567721	0	NCU01298
1	5134951	5135401	1390	682.043	627.022	2.69995	5135199	0	NCU03267
1	572601	573051	1212.45	589.395	627.022	2.69777	572900	0	NCU07454
7	1100801	1101151	803.563	408.043	418.015	2.69732	1100990	0	NCU02259
6	2043751	2044451	3330.93	1649.91	1149.54	2.69231	2044204	0	NCU04058
2	739601	739951	739.643	356.791	418.015	2.6902	739842	0	NCU03433
1	7932101	7932551	1797.87	807.215	627.022	2.6829	7932338	0	NCU00583
1	7932101	7932551	1797.87	807.215	627.022	2.6829	7932338	0	NCU00582
1	2953701	2954101	1398.12	698.798	522.519	2.68166	2953938	0	NCU02623
1	8846251	8846801	2517.22	1197.52	836.03	2.68002	8846576	0	NCU02875
6	1793701	1794151	1490.45	690.913	627.022	2.66254	1793938	0	NCU09873
4	5815351	5815751	1158.67	536.172	522.519	2.65775	5815498	0	NCU05189
4	5815351	5815751	1158.67	536.172	522.519	2.65775	5815498	0	NCU05188
4	98701	99201	1587.85	736.251	731.526	2.65312	98943	0	NCU09659
5	2208751	2209201	2292.99	1181.75	627.022	2.63952	2209027	0	NCU03725
7	189351	189901	2255.45	962.942	836.03	2.63877	189667	0	NCU05855
1	7895301	7895651	844.147	393.259	418.015	2.62229	7895452	0	NCU00594
5	492551	493101	2324.45	1148.24	836.03	2.61572	492801	0	NCU09823
7	2433751	2434251	1934.84	922.532	731.526	2.61561	2433939	0	NCU10715
3	4716601	4717201	2196.61	1099.94	940.534	2.61438	4716770	0	NCU08230
5	3399551	3399951	1172.88	540.115	522.519	2.61312	3399757	0	NCU01258
5	3399551	3399951	1172.88	540.115	522.519	2.61312	3399757	0	NCU01259
6	94951	95301	819.796	374.532	418.015	2.60454	95143	0	NCU07119
5	4400451	4401051	2210.81	1129.51	940.534	2.60421	4400686	0	NCU06724
5	3326001	3326401	909.081	386.359	522.519	2.60311	3326230	0	NCU01240
1	2017301	2017701	1244.91	589.395	522.519	2.60146	2017517	0	NCU01923
1	2017301	2017701	1244.91	589.395	522.519	2.60146	2017517	0	NCU01922
3	42501	43101	2427.94	1230.04	940.534	2.57801	42718	0	NCU09514
2	2720901	2721501	1899.33	940.273	940.534	2.57353	2721343	0	NCU01684
3	2803851	2804301	1775.55	826.927	627.022	2.57012	2804129	0	NCU00153
1	2015001	2015601	4127.39	2058.94	940.534	2.57005	2015350	0	NCU01923
1	2015001	2015601	4127.39	2058.94	940.534	2.57005	2015350	0	NCU01922
5	5889451	5889851	1267.23	564.755	522.519	2.56897	5889658	0	NCU10063
2	3742951	3743401	1246.94	558.841	627.022	2.56872	3743200	0	NCU08703
2	3742951	3743401	1246.94	558.841	627.022	2.56872	3743200	0	NCU08705
4	404651	405201	1467.11	783.561	836.03	2.55447	404965	0	NCU07649
4	404651	405201	1467.11	783.561	836.03	2.55447	404965	0	NCU07651
6	3487251	3487701	1269.26	589.395	627.022	2.55334	3487506	0	NCU05912
6	1714251	1714601	1046.05	495.762	418.015	2.54902	1714393	0	NCU05501
3	5171901	5172301	1097.8	496.748	522.519	2.54713	5172094	0	NCU11290
2	2946051	2946601	1713.66	862.409	836.03	2.5361	2946448	0	NCU11934
1	6878351	6878801	974.015	508.575	627.022	2.53493	6878543	0	NCU00882
1	6878351	6878801	974.015	508.575	627.022	2.53493	6878543	0	NCU00881
4	5894901	5895451	1966.29	921.546	836.03	2.53254	5895087	0	NCU05168
1	5733251	5733601	1115.04	507.59	418.015	2.52674	5733408	0	NCU11510
1	5733251	5733601	1115.04	507.59	418.015	2.52674	5733408	0	NCU09191
1	2007301	2007751	1751.2	844.668	627.022	2.52616	2007500	0	NCU01924
3	3629351	3629801	1370.72	662.33	627.022	2.52372	3629552	0	NCU00375
5	3205351	3205701	675.723	327.223	418.015	2.52206	3205536	0	NCU01195
6	4132351	4132701	640.212	318.352	418.015	2.51634	4132548	0	NCU05000
3	2619051	2619951	3411.08	1855.91	1567.56	2.5049	2619187	0	NCU00099
1	2196151	2196601	2177.33	1070.37	627.022	2.49929	2196399	0	NCU01872
1	2196151	2196601	2177.33	1070.37	627.022	2.49929	2196399	0	NCU01871
1	5210501	5210951	1110.99	560.813	627.022	2.49784	5210690	0	NCU03293
2	4169851	4170251	841.103	398.187	522.519	2.49291	4170049	0	NCU09342
1	1136001	1136351	842.117	394.244	418.015	2.4902	1136193	0	NCU02133
5	3906351	3906901	1360.58	668.244	836.03	2.48775	3906680	0	NCU01400
5	3906351	3906901	1360.58	668.244	836.03	2.48775	3906680	0	NCU01401
1	7106201	7106551	1055.18	467.18	418.015	2.48221	7106392	0	NCU00805
7	2567251	2567701	1144.47	630.791	627.022	2.47295	2567394	0	NCU06132
1	8818651	8819051	1084.61	542.086	522.519	2.47059	8818904	0	NCU02882
4	1725901	1726251	792.402	389.316	418.015	2.45975	1726084	0	NCU06585
4	1725901	1726251	792.402	389.316	418.015	2.45975	1726084	0	NCU06586
3	4441301	4441951	2845.95	1486.3	1045.04	2.44706	4441700	0	NCU07541
1	7842451	7843051	1826.28	953.086	940.534	2.44624	7842685	0	NCU00609
5	1293201	1293701	1755.26	868.323	731.526	2.44166	1293451	0	NCU04662
4	4204151	4204551	915.169	438.597	522.519	2.44052	4204393	0	NCU08656
2	3793801	3794301	1317.96	640.647	731.526	2.43627	3794166	0	NCU08720
4	1829401	1829801	1016.63	489.849	522.519	2.43413	1829690	0	NCU06620
4	5171951	5172451	1891.21	950.129	731.526	2.43116	5172171	0	NCU08809
7	2711901	2712301	1148.53	534.201	522.519	2.42905	2712064	0	NCU04532
4	5551	5901	639.198	298.64	418.015	2.42368	5725	0	NCU09635
4	5551	5901	639.198	298.64	418.015	2.42368	5725	0	NCU09636
1	7058801	7059201	1308.83	640.647	522.519	2.42308	7059002	0	NCU00821
6	2708651	2709301	2575.05	1394.64	1045.04	2.42165	2709049	0	NCU03863
6	2708651	2709301	2575.05	1394.64	1045.04	2.42165	2709049	0	NCU03862
3	3552151	3552501	927.344	429.726	418.015	2.42157	3552303	0	NCU00354
7	2786451	2786851	957.782	455.352	522.519	2.41756	2786597	0	NCU04550
2	2607151	2607551	1273.32	622.906	522.519	2.41294	2607302	0	NCU01731
6	1455501	1455851	628.037	327.223	418.015	2.41268	1455633	0	NCU05577
3	469901	470251	632.095	299.626	418.015	2.41099	470136	0	NCU05681
4	456351	456751	1631.48	740.194	522.519	2.40942	456569	0	NCU04851
5	4546451	4546851	1153.6	562.784	522.519	2.40942	4546709	0	NCU09546
2	2772301	2772651	750.803	408.043	418.015	2.40625	2772432	0	NCU01660
4	1312301	1312901	2047.46	1045.73	940.534	2.39634	1312635	0	NCU07932
2	255701	256051	775.154	414.942	418.015	2.38736	255884	0	NCU03552
1	9546551	9546951	1173.89	616.007	522.519	2.38671	9546773	0	NCU08599
1	9546551	9546951	1173.89	616.007	522.519	2.38671	9546773	0	NCU08600
5	5595151	5595501	645.285	298.64	418.015	2.38581	5595384	0	NCU04316
5	5595151	5595501	645.285	298.64	418.015	2.38581	5595384	0	NCU04317
6	4143751	4144151	865.453	436.626	522.519	2.3839	4143943	0	NCU04997
1	5074251	5074751	2020.07	1086.14	731.526	2.3829	5074525	0	NCU03253
5	3884451	3884801	629.052	328.208	418.015	2.38235	3884695	0	NCU01392
5	3932001	3932501	1540.16	786.517	731.526	2.37478	3932211	0	NCU01401
5	1457251	1457701	1145.48	602.208	627.022	2.36104	1457469	0	NCU10091
5	1457251	1457701	1145.48	602.208	627.022	2.36104	1457469	0	NCU04621
4	704201	704651	1139.4	566.726	627.022	2.36037	704395	0	NCU04910
7	675301	675801	2033.26	1067.42	731.526	2.35605	675495	0	NCU08159
3	3553751	3554301	1969.34	1070.37	836.03	2.35294	3554088	0	NCU00354
1	8989101	8989501	1227.67	632.762	522.519	2.34938	8989348	0	NCU11564
1	8989101	8989501	1227.67	632.762	522.519	2.34938	8989348	0	NCU02819
2	4089951	4090401	1373.77	722.453	627.022	2.34662	4090146	0	NCU08443
1	2194401	2194851	1712.64	852.553	627.022	2.3444	2194618	0	NCU01873
1	4955651	4956001	726.453	386.359	418.015	2.33842	4955836	0	NCU03222
5	5501401	5501801	1071.42	567.712	522.519	2.33333	5501676	0	NCU11649
4	4955051	4955451	1450.88	783.561	522.519	2.32333	4955234	0	NCU07024
4	4888801	4889251	1350.43	739.208	627.022	2.32326	4889050	0	NCU07009
2	1823551	1823951	1824.25	896.906	522.519	2.3219	1823800	0	NCU06834
1	7060151	7060701	2038.33	1037.85	836.03	2.31618	7060394	0	NCU00821
5	3512601	3512951	969.957	481.964	418.015	2.30969	3512797	0	NCU01283
1	6381851	6382351	1383.91	713.582	731.526	2.30922	6382035	0	NCU09874
1	7391051	7391451	1678.15	910.704	522.519	2.29351	7391248	0	NCU00732
3	3031551	3031951	1503.64	708.654	522.519	2.29127	3031790	0	NCU00214
3	3635251	3635601	791.387	387.345	418.015	2.29095	3635438	0	NCU00376
7	3216051	3216401	692.971	382.417	418.015	2.29044	3216261	0	NCU10051
7	3216051	3216401	692.971	382.417	418.015	2.29044	3216261	0	NCU10052
2	4283051	4283401	667.606	353.834	418.015	2.28893	4283223	0	NCU09771
2	4283051	4283401	667.606	353.834	418.015	2.28893	4283223	0	NCU09770
3	3065501	3065851	805.592	393.259	418.015	2.28648	3065757	0	NCU00222
3	3065501	3065851	805.592	393.259	418.015	2.28648	3065757	0	NCU00223
1	2951351	2951901	1698.44	965.899	836.03	2.28648	2951509	0	NCU02623
4	4546101	4546501	1156.64	581.51	522.519	2.28548	4546400	0	NCU07277
1	4831201	4831901	3424.27	1665.68	1149.54	2.28401	4831395	0	NCU03184
6	2216951	2218001	4659.04	2466.98	1881.07	2.28238	2217493	0	NCU04006
6	2216951	2218001	4659.04	2466.98	1881.07	2.28238	2217493	0	NCU04005
1	9369601	9370151	2199.65	1086.14	836.03	2.28043	9369949	0	NCU09263
6	70551	70951	820.811	390.302	522.519	2.27843	70700	0	NCU07123
6	70551	70951	820.811	390.302	522.519	2.27843	70700	0	NCU07122
1	9001901	9002251	1399.13	678.1	418.015	2.27248	9002053	0	NCU11564
1	9001901	9002251	1399.13	678.1	418.015	2.27248	9002053	0	NCU02819
4	4545401	4546051	2828.7	1592.75	1045.04	2.27181	4545795	0	NCU07277
2	3845701	3846051	643.256	332.151	418.015	2.26769	3845870	0	NCU08738
7	733551	734001	1312.89	678.1	627.022	2.26471	733754	0	NCU08141
1	1688701	1689051	865.453	430.712	418.015	2.2584	1688880	0	NCU02010
7	3217751	3218151	1619.3	890.007	522.519	2.25374	3218000	0	NCU10051
4	4858051	4858551	1277.38	698.798	731.526	2.24599	4858200	0	NCU07003
1	2976551	2977101	1310.86	666.273	836.03	2.24359	2976826	0	NCU02627
6	1279301	1279801	1402.18	716.539	731.526	2.24162	1279600	0	NCU05627
6	1279301	1279801	1402.18	716.539	731.526	2.24162	1279600	0	NCU05626
2	2885651	2886151	1690.32	895.92	731.526	2.23586	2885808	0	NCU11933
5	4202151	4202601	1352.46	768.776	627.022	2.23191	4202378	0	NCU11338
5	5590201	5590601	1850.63	951.114	522.519	2.23039	5590395	0	NCU04315
6	2586851	2587301	1820.19	906.762	627.022	2.2291	2587142	0	NCU03887
5	1917901	1918401	1706.56	943.229	731.526	2.22486	1918224	0	NCU03639
5	1917901	1918401	1706.56	943.229	731.526	2.22486	1918224	0	NCU03640
6	100901	101301	1167.8	619.949	522.519	2.22426	101100	0	NCU07117
3	3554851	3555251	927.344	485.906	522.519	2.22259	3555100	0	NCU00354
2	3847851	3848201	725.439	400.158	418.015	2.21967	3848096	0	NCU08738
1	6660551	6661101	1933.83	1131.48	836.03	2.21719	6660789	0	NCU00939
1	6660551	6661101	1933.83	1131.48	836.03	2.21719	6660789	0	NCU00938
1	8033051	8033551	1636.55	871.28	731.526	2.21639	8033287	0	NCU00552
4	4365701	4366051	684.855	349.892	418.015	2.21247	4365850	0	NCU07325
6	1009001	1009401	1060.26	553.913	522.519	2.20856	1009248	0	NCU04837
6	1009001	1009401	1060.26	553.913	522.519	2.20856	1009248	0	NCU04838
4	1746801	1747251	974.015	542.086	627.022	2.20294	1747001	0	NCU06593
5	5589401	5589801	1286.51	657.402	522.519	2.20294	5589598	0	NCU04314
5	5589401	5589801	1286.51	657.402	522.519	2.20294	5589598	0	NCU04315
6	3664501	3664901	1500.59	793.417	522.519	2.19945	3664658	0	NCU05126
5	2127551	2127901	771.095	412.971	418.015	2.19608	2127750	0	NCU03700
3	3732151	3732751	2081.96	1118.67	940.534	2.19494	3732525	0	NCU00401
5	3745501	3745951	964.884	504.633	627.022	2.19251	3745718	0	NCU01353
1	2026801	2027301	2878.42	1536.57	731.526	2.19194	2027050	0	NCU11201
1	6800001	6800351	863.424	463.237	418.015	2.1908	6800248	0	NCU00911
4	168201	168701	1114.03	607.136	731.526	2.1875	168508	3.33067e-16	NCU11676
4	2277851	2278201	664.563	332.151	418.015	2.18605	2278029	0	NCU07675
1	2880951	2881301	636.154	330.18	418.015	2.18285	2881118	0	NCU02606
4	1769051	1769401	710.22	393.259	418.015	2.18285	1769202	0	NCU06602
6	585401	585901	1557.41	878.179	731.526	2.17905	585649	0	NCU04731
3	3442151	3442551	1039.96	555.884	522.519	2.16912	3442351	0	NCU00321
7	2316201	2316551	676.738	374.532	418.015	2.16176	2316381	0	NCU06062
4	5894601	5894951	643.256	314.41	418.015	2.16031	5894760	0	NCU05168
7	544551	544951	826.898	452.395	522.519	2.15925	544706	0	NCU05751
7	669201	669551	1039.96	528.287	418.015	2.15686	669361	0	NCU08159
5	3846351	3846801	1767.43	903.805	627.022	2.15414	3846684	0	NCU01382
5	3846351	3846801	1767.43	903.805	627.022	2.15414	3846684	0	NCU01383
3	2480401	2480801	967.928	543.072	522.519	2.15241	2480646	0	NCU00064
5	5108201	5108601	1198.24	679.086	522.519	2.15241	5108407	0	NCU04179
4	3853851	3854401	1981.51	1157.11	836.03	2.15176	3854005	0	NCU07997
4	780451	780851	869.512	456.338	522.519	2.14461	780640	0	NCU04930
4	780451	780851	869.512	456.338	522.519	2.14461	780640	0	NCU04931
3	3282001	3282401	1303.76	686.971	522.519	2.13971	3282262	0	NCU00277
3	3282001	3282401	1303.76	686.971	522.519	2.13971	3282262	0	NCU00278
3	2621001	2621401	1046.05	583.482	522.519	2.13939	2621238	0	NCU00099
1	1386751	1387101	734.57	409.028	418.015	2.13878	1386948	0	NCU02086
2	382151	382801	2631.87	1453.78	1045.04	2.13081	382439	0	NCU03520
3	2769251	2769751	1225.64	692.884	731.526	2.13064	2769530	0	NCU00142
1	8319251	8319601	1343.33	721.467	418.015	2.13017	8319386	0	NCU03044
7	2484451	2484851	1190.12	644.589	522.519	2.12374	2484751	0	NCU06110
4	2847751	2848151	1106.93	605.165	522.519	2.12316	2847939	0	NCU06341
4	2847751	2848151	1106.93	605.165	522.519	2.12316	2847939	0	NCU06340
5	5107551	5107901	1216.5	653.46	418.015	2.12121	5107773	0	NCU04179
7	190451	190901	2063.7	1190.62	627.022	2.12046	190650	0	NCU05855
7	190451	190901	2063.7	1190.62	627.022	2.12046	190650	0	NCU05854
7	110651	111051	894.877	475.064	522.519	2.11938	110811	0	NCU05878
1	7081401	7082051	2319.37	1279.32	1045.04	2.11601	7081884	0	NCU00811
3	5134851	5135301	2164.14	1167.95	627.022	2.11601	5135171	0	NCU08784
5	1783701	1784201	1726.85	938.301	731.526	2.11562	1783964	0	NCU03593
4	1104101	1104451	654.417	348.906	418.015	2.113	1104270	0	NCU04988
3	3551001	3551501	1378.84	800.316	731.526	2.11081	3551200	0	NCU00354
1	7032201	7032551	690.942	352.849	418.015	2.10727	7032367	0	NCU00830
1	7032201	7032551	690.942	352.849	418.015	2.10727	7032367	0	NCU00829
5	4007001	4007351	701.088	368.618	418.015	2.10615	4007173	0	NCU01417
1	6713051	6713401	765.008	419.87	418.015	2.10358	6713299	0	NCU00923
1	7305501	7305851	727.468	427.755	418.015	2.10217	7305686	0	NCU00754
1	9547801	9548151	722.395	370.59	418.015	2.10217	9547997	0	NCU08599
1	9547801	9548151	722.395	370.59	418.015	2.10217	9547997	0	NCU08600
3	3894651	3895101	1341.3	775.676	627.022	2.10101	3894853	0	NCU11853
1	8847051	8847451	1061.27	580.525	522.519	2.09872	8847250	0	NCU02875
4	5468951	5469401	1084.61	605.165	627.022	2.09559	5469249	0	NCU05285
5	3426551	3426951	1043.01	570.669	522.519	2.09402	3426750	0	NCU01262
5	3426551	3426951	1043.01	570.669	522.519	2.09402	3426750	0	NCU01266
4	26001	26351	1159.69	640.647	418.015	2.09257	26150	0	NCU09640
4	26001	26351	1159.69	640.647	418.015	2.09257	26150	0	NCU09641
1	8492401	8492751	1167.8	646.561	418.015	2.08363	8492568	0	NCU02994
3	1820751	1821201	1021.7	570.669	627.022	2.08222	1821029	0	NCU11819
3	1820751	1821201	1021.7	570.669	627.022	2.08222	1821029	0	NCU06186
7	229801	230151	688.913	378.475	418.015	2.08222	229974	0	NCU05843
7	229801	230151	688.913	378.475	418.015	2.08222	229974	0	NCU05842
5	2154151	2154501	1155.63	635.719	418.015	2.07837	2154346	0	NCU03704
5	2154151	2154501	1155.63	635.719	418.015	2.07837	2154346	0	NCU11260
6	2708151	2708501	788.344	441.554	418.015	2.07673	2708325	0	NCU03863
6	1585201	1585701	1157.66	652.474	731.526	2.07466	1585509	9.99201e-16	NCU05537
3	3555151	3555551	1153.6	629.805	522.519	2.07108	3555286	0	NCU00354
7	3505851	3506201	672.679	343.978	418.015	2.07039	3506038	0	NCU06912
3	152501	153151	2034.27	1229.06	1045.04	2.07001	152676	0	NCU09145
3	4110951	4111301	1027.79	561.798	418.015	2.06634	4111142	0	NCU08977
1	2018751	2019551	4385.1	2368.42	1358.55	2.06439	2019328	0	NCU01923
1	2018751	2019551	4385.1	2368.42	1358.55	2.06439	2019328	0	NCU01922
2	1385001	1385401	1066.34	577.568	522.519	2.05882	1385218	0	NCU05345
7	1354901	1355251	673.694	383.403	418.015	2.05882	1355090	0	NCU02327
7	1354901	1355251	673.694	383.403	418.015	2.05882	1355090	0	NCU02328
7	927001	927351	796.46	431.698	418.015	2.05882	927152	0	NCU02209
1	7277251	7277601	859.366	473.093	418.015	2.05882	7277500	0	NCU00760
1	4825701	4826151	1115.04	599.251	627.022	2.05882	4825846	0	NCU03184
1	8406801	8407151	1079.53	582.496	418.015	2.05882	8406999	0	NCU03023
7	2568151	2568801	2113.41	1267.5	1045.04	2.05882	2568665	0	NCU06132
1	2950501	2950901	1163.75	644.589	522.519	2.05882	2950666	0	NCU02622
1	1996101	1996451	930.388	504.633	418.015	2.05039	1996272	0	NCU01926
5	2794151	2794501	707.176	367.633	418.015	2.04853	2794283	0	NCU01060
5	4143451	4143901	1140.41	611.079	627.022	2.04821	4143746	0	NCU10237
5	3987701	3988051	1295.64	703.726	418.015	2.04745	3987883	0	NCU01415
4	2847201	2847601	798.49	470.136	522.519	2.04726	2847478	0	NCU06341
4	2847201	2847601	798.49	470.136	522.519	2.04726	2847478	0	NCU06340
1	4829951	4830401	1095.77	615.021	627.022	2.04699	4830148	0	NCU03184
3	3449901	3450251	1082.58	601.223	418.015	2.04537	3450053	0	NCU00322
5	1983901	1984251	792.402	438.597	418.015	2.0394	1984096	0	NCU03654
2	1631701	1632151	1662.93	944.215	627.022	2.03796	1631935	0	NCU05448
4	5307301	5307651	992.278	508.575	418.015	2.03595	5307487	0	NCU05321
3	2780251	2780751	1840.48	1030.95	731.526	2.03507	2780449	0	NCU00144
1	7321751	7322201	1484.36	846.64	627.022	2.03341	7321954	0	NCU11095
4	2547801	2548201	1028.8	566.726	522.519	2.02333	2548032	0	NCU08287
4	2547801	2548201	1028.8	566.726	522.519	2.02333	2548032	0	NCU08283
1	6658951	6659301	718.336	425.784	418.015	2.02249	6659110	0	NCU00939
1	6658951	6659301	718.336	425.784	418.015	2.02249	6659110	0	NCU00938
7	1125201	1125701	1166.79	698.798	731.526	2.02206	1125531	1.11022e-16	NCU02265
4	4835451	4835801	642.241	358.762	418.015	2.02162	4835681	1.11022e-16	NCU07000
4	3859851	3860201	668.621	365.662	418.015	2.02022	3860115	3.33067e-16	NCU11747
5	2551501	2551851	665.577	376.503	418.015	2.01502	2551750	0	NCU03831
6	3883051	3883501	1143.45	683.028	627.022	2.01483	3883309	0	NCU05060
2	1912351	1912701	923.285	528.287	418.015	2.01341	1912496	0	NCU06795
5	2081301	2081801	1442.76	793.417	731.526	2.01027	2081620	0	NCU03686
5	2081301	2081801	1442.76	793.417	731.526	2.01027	2081620	0	NCU03689
5	3877951	3878301	633.11	352.849	418.015	2.00735	3878156	6.66134e-16	NCU01389
5	3877951	3878301	633.11	352.849	418.015	2.00735	3878156	6.66134e-16	NCU01390
1	6790801	6791151	709.205	405.086	418.015	2.00683	6791028	0	NCU00911
2	1902151	1902601	1427.54	775.676	627.022	2.00661	1902306	0	NCU06801
6	3246601	3246951	1066.34	603.194	418.015	2.00584	3246786	0	NCU05973
3	2070001	2070351	733.555	435.64	418.015	2.00576	2070146	0	NCU06252
3	2070001	2070351	733.555	435.64	418.015	2.00576	2070146	0	NCU06253
1	4958851	4959201	745.73	400.158	418.015	2.00512	4959065	0	NCU03223
1	6785001	6785551	1645.68	935.345	836.03	2.00416	6785198	0	NCU00911
4	2416651	2417051	938.504	521.388	522.519	2.00163	2416851	0	NCU08321
2	1820851	1821201	880.672	515.474	418.015	2.00024	1821026	0	NCU06836

## Sheet: SUB1 Dark vs Light Sites 
ChIP Signal similar in dark and light											ChIP Signal higher in dark compared to light											ChIP Signal higher in light compared to dark
chr	start	end	coverage light	coverage dark	coverage background	max fold enrichment	peak	p value	associated gene		chr	start	end	coverage light	coverage dark	coverage background	max fold enrichment	peak	p value	associated gene		chr	start	end	coverage light	coverage dark	coverage background	max fold enrichment	peak	p value	associated gene
3	3358601	3359301	3643.71	659.933	1068.11	12.8516	3358910	0	NCU00298		7	2316601	2317051	2012.41	584.547	582.605	5.12743	2316848	0	NCU06062		3	5162301	5162801	2258.5	573.625	731.526	6.33374	5162547	0	NCU11873
3	3358601	3359301	3643.71	659.933	1068.11	12.8516	3358910	0	NCU00299		1	1386751	1387101	734.57	409.028	418.015	2.13878	1386948	0	NCU02086		3	5162301	5162801	2258.5	573.625	731.526	6.33374	5162547	0	NCU11290
2	1631551	1632801	12391.7	2716.35	2136.22	14.1324	1632441	0	NCU05448		1	5055101	5055451	876.614	347.921	418.015	2.86445	5055294	0	NCU03247		1	8816101	8816651	7277.72	1006.31	836.03	14.4479	8816399	0	NCU02883
4	1769051	1769401	710.22	393.259	418.015	2.18285	1769202	0	NCU06602		1	6694501	6695001	2591.78	748.912	679.706	5.23065	6694798	0	NCU00929		1	8033051	8033551	1636.55	871.28	731.526	2.21639	8033287	0	NCU00552
6	2043751	2044451	3330.93	1649.91	1149.54	2.69231	2044204	0	NCU04058		1	6827451	6827951	1557.66	731.611	679.706	2.63376	6827697	0	NCU00900		1	9001901	9002251	1399.13	678.1	418.015	2.27248	9002053	0	NCU11564
5	2754351	2754851	3227.44	563.769	731.526	9.75637	2754599	0	NCU01045		5	6348201	6348601	834.258	320.08	485.504	3.35869	6348405	0	NCU07175		1	9001901	9002251	1399.13	678.1	418.015	2.27248	9002053	0	NCU02819
5	2754351	2754851	3227.44	563.769	731.526	9.75637	2754599	0	NCU01045		1	4297601	4298001	994.474	430.068	485.504	3.38813	4297804	0	NCU09310		5	4031901	4032401	2049.49	695.841	731.526	4.39749	4032164	0	NCU01427
4	5775901	5776351	1324.05	516.46	627.022	3.0519	5776152	0	NCU05200		4	4688251	4688651	742.012	390.522	485.504	2.26078	4688449	0	NCU06965		5	5889451	5889851	1267.23	564.755	522.519	2.56897	5889658	0	NCU10063
5	3987701	3988051	1295.64	703.726	418.015	2.04745	3987883	0	NCU01415		1	2146751	2147201	1372.36	596.905	582.605	3.37154	2147041	0	NCU01886		4	257401	258051	5014.15	1220.19	1045.04	6.52235	257698	0	NCU10936
1	3154801	3155751	3474.59	1756.11	1553.61	2.63189	3155100	0	NCU02673		1	1135951	1136401	1641	510.397	582.605	4.43367	1136193	0	NCU02133		7	670101	670701	4914.11	942.937	873.907	11.3819	670399	0	NCU08159
1	3154801	3155751	3474.59	1756.11	1553.61	2.63189	3155100	0	NCU11483		2	739551	739951	1119.09	404.116	485.504	3.90129	739751	0	NCU03433		2	382151	382801	2631.87	1453.78	1045.04	2.13081	382439	0	NCU03520
1	4825701	4826151	1115.04	599.251	627.022	2.05882	4825846	0	NCU03184		6	1460051	1460501	1473.51	396.701	582.605	5.5291	1460294	0	NCU05575		7	1486751	1487101	1122.15	539.129	418.015	2.8223	1486946	0	NCU02356
3	3516651	3517101	1671.05	448.453	627.022	6.02459	3516900	0	NCU00343		3	4225201	4225601	945.924	493.096	485.504	2.17227	4225369	0	NCU10429		4	2416651	2417051	938.504	521.388	522.519	2.00163	2416851	0	NCU08321
1	9547751	9548201	983.955	491.86	582.605	2.54136	9547966	0	NCU08599		6	3448701	3449101	779.234	391.758	485.504	2.49487	3448947	0	NCU05926		5	5108201	5108601	1198.24	679.086	522.519	2.15241	5108407	0	NCU04179
1	9547751	9548201	983.955	491.86	582.605	2.54136	9547966	0	NCU08600		4	5581701	5582201	2719.63	493.096	679.706	11.2071	5581981	0	NCU05257		5	2794151	2794501	707.176	367.633	418.015	2.04853	2794283	0	NCU01060
5	4400401	4400901	1666.09	926.872	679.706	2.01977	4400542	0	NCU06724		1	5020701	5021051	800.273	447.37	388.403	2.13119	5020844	0	NCU03240		4	456351	456751	1631.48	740.194	522.519	2.40942	456569	0	NCU04851
1	6785001	6785551	1645.68	935.345	836.03	2.00416	6785198	0	NCU00911		3	2083651	2084001	721.783	354.683	388.403	2.49173	2083820	0	NCU06255		2	3742951	3743401	1246.94	558.841	627.022	2.56872	3743200	0	NCU08703
3	52651	53051	744.44	367.041	485.504	2.3019	52899	0	NCU09513		5	1863851	1864301	1398.25	402.88	582.605	5.33163	1864128	0	NCU03617		2	3742951	3743401	1246.94	558.841	627.022	2.56872	3743200	0	NCU08705
7	262551	263051	1739.02	769.762	731.526	3.1582	262756	0	NCU05836		6	217701	218501	2810.44	1018.14	1358.55	5.9322	218198	0	NCU07083		2	3723401	3723851	1267.23	503.647	627.022	3.0651	3723629	0	NCU08699
7	262551	263051	1739.02	769.762	731.526	3.1582	262756	0	NCU05835		1	535251	535651	795.418	376.928	485.504	2.5	535409	0	NCU07467		1	7923801	7924551	3498.34	1539.52	1254.04	3.74933	7924347	0	NCU00585
4	4510801	4511351	8726.94	720.488	776.807	20.8404	4511100	0	NCU07289		3	1104151	1104751	5906.97	1240.77	873.907	9.33345	1104465	0	NCU07850		1	7923801	7924551	3498.34	1539.52	1254.04	3.74933	7924347	0	NCU00584
4	4510801	4511351	8726.94	720.488	776.807	20.8404	4511100	0	NCU07288		1	2754351	2754801	1115.04	469.615	582.605	2.86336	2754613	0	NCU02566		1	6660551	6661101	1933.83	1131.48	836.03	2.21719	6660789	0	NCU00939
4	4510801	4511351	8726.94	720.488	776.807	20.8404	4511100	0	NCU07288		1	2754351	2754801	1115.04	469.615	582.605	2.86336	2754613	0	NCU02567		1	6660551	6661101	1933.83	1131.48	836.03	2.21719	6660789	0	NCU00938
1	5074251	5074751	2020.07	1086.14	731.526	2.3829	5074525	0	NCU03253		6	1455401	1455901	3024.69	589.49	679.706	9.13029	1455685	0	NCU05577		2	45551	46401	3206.13	1590.78	1463.05	2.80824	45849	0	NCU09615
7	2261101	2261801	2768.99	1501.53	1068.11	2.71726	2261457	0	NCU06043		1	380951	381401	2012.97	342.993	627.022	8.5053	381199	0	NCU07505		2	3939051	3939651	1540.16	710.625	940.534	2.85626	3939271	0	NCU08402
5	5590201	5590601	1850.63	951.114	522.519	2.23039	5590395	0	NCU04315		4	1317601	1318001	1008.23	504.218	485.504	2.43671	1317846	0	NCU07931		3	2621001	2621401	1046.05	583.482	522.519	2.13939	2621238	0	NCU00099
4	4204151	4204551	915.169	438.597	522.519	2.44052	4204393	0	NCU08656		7	2637401	2637901	1147.41	543.765	679.706	2.43773	2637688	0	NCU06153		5	3058901	3059601	3659.66	1215.26	1149.54	4.92647	3059406	0	NCU01154
4	5551	5901	639.198	298.64	418.015	2.42368	5725	0	NCU09635		4	3874951	3875451	2593.4	554.887	679.706	8.10129	3875246	0	NCU08001		1	7277251	7277601	859.366	473.093	418.015	2.05882	7277500	0	NCU00760
4	5551	5901	639.198	298.64	418.015	2.42368	5725	0	NCU09636		5	1676051	1676401	752.531	405.352	388.403	2.05782	1676249	0	NCU04561		6	3586301	3586701	1238.83	557.856	522.519	2.73151	3586556	0	NCU05143
5	1917901	1918401	1706.56	943.229	731.526	2.22486	1918224	0	NCU03639		2	1914851	1915351	2249.5	915.749	679.706	3.1835	1915150	0	NCU06795		1	7932101	7932551	1797.87	807.215	627.022	2.6829	7932338	0	NCU00583
5	1917901	1918401	1706.56	943.229	731.526	2.22486	1918224	0	NCU03640		2	1914851	1915351	2249.5	915.749	679.706	3.1835	1915150	0	NCU06794		1	7932101	7932551	1797.87	807.215	627.022	2.6829	7932338	0	NCU00582
6	1585201	1585701	1157.66	652.474	731.526	2.07466	1585509	9.99201e-16	NCU05537		5	1583401	1583801	765.478	336.145	485.504	2.75336	1583684	0	NCU04592		6	2216951	2218001	4659.04	2466.98	1881.07	2.28238	2217493	0	NCU04006
1	8805451	8805851	1027.65	563.538	485.504	2.33259	8805681	0	NCU02886		1	7390301	7390651	639.247	331.202	388.403	2.36328	7390524	0	NCU00732		6	2216951	2218001	4659.04	2466.98	1881.07	2.28238	2217493	0	NCU04005
2	3793801	3794301	1317.96	640.647	731.526	2.43627	3794166	0	NCU08720		3	4309351	4309701	585.842	332.438	388.403	2.0546	4309550	9.99201e-16	NCU07572		5	5104101	5104551	2442.14	587.424	627.022	6.51281	5104369	0	NCU04179
5	4415351	4415851	2220.37	713.073	679.706	4.06085	4415621	0	NCU06729		3	4315951	4316301	725.02	307.721	388.403	3.0119	4316121	0	NCU07571		6	1490601	1491051	1571.61	545.043	627.022	3.53275	1490871	0	NCU05567
5	4906151	4906601	1152.26	496.803	582.605	3.18586	4906420	0	NCU04118		3	4315951	4316301	725.02	307.721	388.403	3.0119	4316121	0	NCU07569		6	1490601	1491051	1571.61	545.043	627.022	3.53275	1490871	0	NCU05566
1	4958851	4959201	745.73	400.158	418.015	2.00512	4959065	0	NCU03223		1	1908501	1908951	1079.44	431.304	582.605	3.4111	1908760	0			3	3294901	3295301	979.088	435.64	522.519	2.98128	3295100	0	NCU00281
1	2856701	2857151	1534.07	628.82	627.022	4.22414	2856976	0	NCU02595		1	2104051	2104401	847.205	425.125	388.403	2.38736	2104211	0			1	2007301	2007751	1751.2	844.668	627.022	2.52616	2007500	0	NCU01924
1	2856701	2857151	1534.07	628.82	627.022	4.22414	2856976	0	NCU02596		2	1639051	1639651	2349.84	823.062	873.907	4.09226	1639374	0			1	5470751	5471151	768.715	396.701	485.504	2.20822	5470949	0	NCU09141
3	12151	12551	1680.18	408.043	522.519	5.88612	12378	0	NCU09525		4	5121551	5121901	616.59	289.184	388.403	2.55131	5121720	0			1	6786351	6786901	2783.56	1023.27	776.807	3.91178	6786628	0	NCU00911
4	440001	440451	1682.21	691.899	627.022	3.26257	440292	0	NCU04851		5	4859801	4860251	1760.76	384.343	582.605	6.89504	4860048	0			3	5021451	5021851	1282.45	411.985	522.519	4.93554	5021663	0	NCU08533
1	7844051	7844451	1055.18	422.827	522.519	3.34559	7844293	0	NCU00609		6	3129051	3129451	1154.69	614.207	485.504	2.03841	3129282	0			3	2619051	2619951	3411.08	1855.91	1567.56	2.5049	2619187	0	NCU00099
3	255501	255851	687.798	397.937	388.403	2.10018	255739	2.44249e-15	NCU09174		7	793351	793751	842.35	321.315	485.504	3.70457	793582	0			7	1125201	1125701	1166.79	698.798	731.526	2.02206	1125531	1.11022e-16	NCU02265
2	3847851	3848201	725.439	400.158	418.015	2.21967	3848096	0	NCU08738													3	4441301	4441951	2845.95	1486.3	1045.04	2.44706	4441700	0	NCU07541
3	4144151	4144701	9609.75	819.354	776.807	24.996	4144456	0	NCU08988													1	2015651	2016301	4394.23	1877.59	1045.04	2.91758	2016009	0	NCU01923
1	6080451	6080801	830.212	457.257	388.403	2.2003	6080653	0	NCU07396													1	2015651	2016301	4394.23	1877.59	1045.04	2.91758	2016009	0	NCU01922
2	1941301	1941801	3211.61	769.921	679.706	5.96948	1941581	0	NCU06786													4	3183351	3183851	2275.75	986.596	731.526	3.04706	3183612	0	NCU04493
5	4671801	4672301	1408.77	776.1	679.706	2.26883	4671960	0	NCU01460													7	3800151	3800751	6847.23	928.107	873.907	16.0544	3800476	0	NCU09049
5	4671801	4672301	1408.77	776.1	679.706	2.26883	4671960	0	NCU01459													5	1800401	1800901	1899.33	589.395	731.526	5.23284	1800672	0	NCU03600
1	7321751	7322201	1484.36	846.64	627.022	2.03341	7321954	0	NCU11095													6	3292751	3293201	2212.84	889.021	627.022	3.2281	3293023	0	NCU05964
2	2854551	2855101	1827.92	949.116	776.807	2.06822	2854894	0	NCU11932													6	3292751	3293201	2212.84	889.021	627.022	3.2281	3293023	0	NCU12129
5	3987101	3987551	1297.11	821.826	582.605	2.0223	3987377	0	NCU01415													5	537601	538051	1294.63	567.712	627.022	2.97269	537822	0	NCU09830
1	2737201	2737651	2301.11	544.057	627.022	6.30897	2737449	0	NCU02561													1	7927801	7928501	5129.81	1428.15	1149.54	6.57464	7928269	0
3	1176851	1177201	681.324	371.984	388.403	2.14458	1177110	0	NCU07869													2	1641201	1642601	21647	3077.21	2427.52	30.1017	1642308	0
6	888451	889001	4120.31	805.76	776.807	8.24646	888700	0	NCU04806													2	2882351	2883351	4379.25	2330.77	1650.71	2.59307	2882733	0
4	2780751	2781301	1762.36	841.712	836.03	2.90196	2781075	0	NCU06362													4	4758001	4758451	1291.58	707.669	627.022	2.45208	4758301	0
4	2847651	2848151	1618.35	888.561	679.706	2.12449	2847923	0	NCU06341													5	3065851	3066451	1956.15	913.661	940.534	3.06041	3066100	0
4	2847651	2848151	1618.35	888.561	679.706	2.12449	2847923	0	NCU06340													5	3067801	3068451	2239.22	822.985	1045.04	5.24237	3068110	0
5	1983901	1984251	792.402	438.597	418.015	2.0394	1984096	0	NCU03654													5	3068801	3069801	4532.22	1021.09	1776.56	17.5184	3069029	0
6	2586301	2586651	846.396	399.173	388.403	2.47259	2586466	0	NCU03887													6	2366001	2366901	5001.97	2962.75	1567.56	2.4952	2366201	0
4	1572251	1572801	1607.13	669.23	836.03	3.09885	1572472	0	NCU06538
4	1572251	1572801	1607.13	669.23	836.03	3.09885	1572472	0	NCU06539
4	3575301	3575801	1812.55	757.563	679.706	3.16283	3575482	0	NCU10760
6	727101	727601	3177.73	443.525	731.526	16.0544	727368	0	NCU04765
5	3203051	3203601	2490.64	742.733	776.807	5.68997	3203348	0	NCU01195
1	6110551	6110951	921.649	485.681	485.504	2.34694	6110818	0	NCU07389
4	2903851	2904251	767.097	432.54	485.504	2.07526	2904100	0	NCU06328
4	2903851	2904251	767.097	432.54	485.504	2.07526	2904100	0	NCU06327
6	1513001	1513351	848.205	371.575	418.015	2.8799	1513195	0	NCU05561
5	3885151	3885651	1897.3	656.417	731.526	4.69363	3885432	0	NCU01392
4	25901	26401	1864.34	923.164	679.706	2.67464	26175	0	NCU09640
4	25901	26401	1864.34	923.164	679.706	2.67464	26175	0	NCU09641
4	3785601	3786001	1032.86	425.784	522.519	3.21691	3785850	0	NCU07979
3	2769251	2769751	1225.64	692.884	731.526	2.13064	2769530	0	NCU00142
1	3367501	3367901	839.113	451.077	485.504	2.08816	3367657	0	NCU02735
2	2922151	2922551	1005.47	325.252	522.519	4.89858	2922392	0	NCU01631
2	2922151	2922551	1005.47	325.252	522.519	4.89858	2922392	0	NCU01629
1	2880951	2881301	636.154	330.18	418.015	2.18285	2881118	0	NCU02606
5	1967151	1967651	1272.83	631.508	679.706	2.2873	1967424	0	NCU03651
7	3217701	3218251	2275.4	1284.03	776.807	2.12798	3217949	0	NCU10051
1	7645651	7646201	3958.48	793.402	776.807	8.26913	7645947	0	NCU00664
1	7645651	7646201	3958.48	793.402	776.807	8.26913	7645947	0	NCU11534
5	1783601	1784201	1885.37	1015.85	873.907	2.20366	1783945	0	NCU03593
7	2484451	2484851	1190.12	644.589	522.519	2.12374	2484751	0	NCU06110
6	594301	595001	8116.82	923.164	1068.11	24.2678	594733	0	NCU04732
6	594301	595001	8116.82	923.164	1068.11	24.2678	594733	0	NCU04733
4	5392151	5393151	4715.86	1946.43	1650.71	3.68	5392463	0	NCU05307
4	5392151	5393151	4715.86	1946.43	1650.71	3.68	5392463	0	NCU05306
1	4827851	4828451	3007.27	1258.62	940.534	3.22603	4828193	0	NCU03184
2	3511051	3511451	1467.11	302.583	522.519	5.31628	3511291	0	NCU08480
1	572601	573051	1212.45	589.395	627.022	2.69777	572900	0	NCU07454
1	5824701	5825051	638.438	229.864	388.403	3.72396	5824901	0	NCU09205
2	1820851	1821201	880.672	515.474	418.015	2.00024	1821026	0	NCU06836
5	5468901	5469851	4185.05	2666.92	1553.61	2.27032	5469100	0	NCU04276
1	4698551	4699151	7628.89	694.536	873.907	24.5952	4698870	0	NCU03141
1	120101	120551	2625.78	1029.96	627.022	3.50963	120365	0	NCU08056
6	2107851	2108351	1429.81	507.926	679.706	4.65888	2108199	0	NCU04037
6	2107851	2108351	1429.81	507.926	679.706	4.65888	2108199	0	NCU04036
5	5024301	5025051	3142.21	1451.8	1254.04	3.17997	5024616	0	NCU04158
4	5468951	5469401	1084.61	605.165	627.022	2.09559	5469249	0	NCU05285
1	8406751	8407101	1060.83	587.019	388.403	2.13509	8407000	0	NCU03023
5	4124901	4125401	1677.42	537.586	679.706	3.8708	4125126	0	NCU06650
1	7895301	7895651	844.147	393.259	418.015	2.62229	7895452	0	NCU00594
6	3195301	3195701	1017.94	566.01	485.504	2.1689	3195444	0	NCU05985
5	4186701	4187251	2348.22	756.327	776.807	4.42744	4186945	0	NCU06666
7	265651	266401	14713.2	591.962	1165.21	82.1726	266020	0	NCU05834
7	869801	870801	7229.97	2516.15	1650.71	4.57341	870392	0	NCU02193
1	4955651	4956001	726.453	386.359	418.015	2.33842	4955836	0	NCU03222
4	3441901	3442301	1127.22	330.18	522.519	4.49953	3442171	0	NCU04416
2	466051	466501	2416.78	695.841	627.022	4.70936	466303	0	NCU03501
2	466051	466501	2416.78	695.841	627.022	4.70936	466303	0	NCU03500
1	7058801	7059201	1308.83	640.647	522.519	2.42308	7059002	0	NCU00821
4	3692651	3693051	1080.55	508.575	522.519	2.84837	3692900	0	NCU11745
5	5107551	5107901	1216.5	653.46	418.015	2.12121	5107773	0	NCU04179
1	2015001	2015601	4127.39	2058.94	940.534	2.57005	2015350	0	NCU01923
1	2015001	2015601	4127.39	2058.94	940.534	2.57005	2015350	0	NCU01922
5	3512501	3513001	1828.73	704.422	679.706	3.82911	3512800	0	NCU01283
1	6918801	6919451	4419.71	1291.44	971.008	7.75425	6919188	0	NCU00866
1	6918801	6919451	4419.71	1291.44	971.008	7.75425	6919188	0	NCU00865
2	3570701	3571051	1261.5	444.898	388.403	3.43369	3570891	0	NCU08457
3	2569801	2570151	1027.79	476.05	418.015	2.72978	2569986	0	NCU00087
3	2569801	2570151	1027.79	476.05	418.015	2.72978	2569986	0	NCU00088
1	8847001	8847501	1404.73	640.159	679.706	2.41228	8847140	0	NCU02875
1	9546551	9546951	1173.89	616.007	522.519	2.38671	9546773	0	NCU08599
1	9546551	9546951	1173.89	616.007	522.519	2.38671	9546773	0	NCU08600
4	2146451	2146901	984.764	559.83	582.605	2.29167	2146733	0	NCU11711
3	3442151	3442551	1039.96	555.884	522.519	2.16912	3442351	0	NCU00321
3	469901	470251	632.095	299.626	418.015	2.41099	470136	0	NCU05681
3	2803851	2804301	1775.55	826.927	627.022	2.57012	2804129	0	NCU00153
2	4089901	4090401	1280.92	730.375	679.706	2.34336	4090098	0	NCU08443
1	9016751	9017151	980.718	304.014	485.504	4.15147	9016999	0	NCU02817
4	4879601	4880101	2649.12	1345.36	731.526	3.08159	4879935	0	NCU07008
2	2720901	2721501	1899.33	940.273	940.534	2.57353	2721343	0	NCU01684
4	2417801	2418201	1426.53	502.661	522.519	4.22174	2418026	0	NCU08321
3	1768001	1768401	1321.01	528.287	522.519	3.59763	1768241	0	NCU06174
3	1768001	1768401	1321.01	528.287	522.519	3.59763	1768241	0	NCU06175
1	4829951	4830401	1095.77	615.021	627.022	2.04699	4830148	0	NCU03184
4	4546101	4546501	1156.64	581.51	522.519	2.28548	4546400	0	NCU07277
5	4143451	4143901	1140.41	611.079	627.022	2.04821	4143746	0	NCU10237
2	4268601	4269151	2140.26	677.234	776.807	4.528	4268900	0	NCU09775
6	3882051	3882501	1408.26	703.726	627.022	2.73824	3882373	0	NCU05060
7	3411551	3411901	1051.12	478.021	418.015	3.09955	3411799	0	NCU06940
7	3411551	3411901	1051.12	478.021	418.015	3.09955	3411799	0	NCU06939
2	2210351	2210751	958.062	493.096	485.504	2.27146	2210599	0	NCU01838
2	2210351	2210751	958.062	493.096	485.504	2.27146	2210599	0	NCU01837
4	3110051	3110801	2407.29	1359.41	1165.21	2.62684	3110538	0	NCU11295
4	5474201	5474551	1103.88	400.158	418.015	3.47801	5474367	0	NCU05284
4	3111301	3111851	1578.7	818.119	776.807	2.40807	3111599	0	NCU11295
5	3567301	3568001	2642.76	1427.38	1068.11	2.27908	3567585	0	NCU01297
5	3567301	3568001	2642.76	1427.38	1068.11	2.27908	3567585	0	NCU01298
1	5134951	5135401	1390	682.043	627.022	2.69995	5135199	0	NCU03267
2	1763251	1763601	710.454	399.173	388.403	2.07341	1763449	0	NCU06850
2	2885651	2886151	1690.32	895.92	731.526	2.23586	2885808	0	NCU11933
6	100901	101301	1167.8	619.949	522.519	2.22426	101100	0	NCU07117
4	3850601	3851051	891.709	459.728	582.605	2.34161	3850893	0	NCU07996
4	3850601	3851051	891.709	459.728	582.605	2.34161	3850893	0	NCU07997
3	46401	46851	3012.35	733.294	627.022	7.18609	46658	0	NCU09514
6	3603451	3603901	2675.5	827.913	627.022	5.14706	3603713	0	NCU05137
6	3603451	3603901	2675.5	827.913	627.022	5.14706	3603713	0	NCU05136
4	98701	99201	1587.85	736.251	731.526	2.65312	98943	0	NCU09659
1	7106151	7106601	1397.44	668.583	582.605	3.11249	7106400	0	NCU00805
5	3552201	3553051	19980.9	1338.4	1359.41	43.4373	3552518	0	NCU01294
1	7562701	7563101	1135.27	575.896	485.504	2.64063	7562900	0	NCU00685
1	7562701	7563101	1135.27	575.896	485.504	2.64063	7562900	0	NCU00685
5	3566101	3566501	782.471	426.361	485.504	2.06989	3566257	1.11022e-16	NCU01297
5	3566101	3566501	782.471	426.361	485.504	2.06989	3566257	1.11022e-16	NCU01298
5	2081301	2081801	1442.76	793.417	731.526	2.01027	2081620	0	NCU03686
5	2081301	2081801	1442.76	793.417	731.526	2.01027	2081620	0	NCU03689
1	7389801	7390251	1520.44	815.647	582.605	2.2578	7390061	0	NCU00732
4	1312301	1312901	2047.46	1045.73	940.534	2.39634	1312635	0	NCU07932
3	276051	276451	941.878	549.944	485.504	2.08516	276304	0	NCU09182
4	1829401	1829801	1016.63	489.849	522.519	2.43413	1829690	0	NCU06620
5	3103701	3104351	11044.4	874.967	971.008	24.189	3104074	0	NCU01165
5	3103701	3104351	11044.4	874.967	971.008	24.189	3104074	0	NCU01166
7	1211251	1211651	807.555	415.238	485.504	2.19203	1211400	0	NCU10775
4	1104101	1104451	654.417	348.906	418.015	2.113	1104270	0	NCU04988
1	355151	355751	2615.64	886.064	940.534	4.3633	355396	0	NCU07509
6	2413951	2414351	1094	600.613	485.504	2.16004	2414201	0	NCU03952
6	2413951	2414351	1094	600.613	485.504	2.16004	2414201	0	NCU03950
4	3849201	3849851	1985.71	1071.46	971.008	2.14844	3849486	0	NCU07996
4	3849201	3849851	1985.71	1071.46	971.008	2.14844	3849486	0	NCU07997
6	4067151	4067501	727.468	283.856	418.015	2.90739	4067317	0	NCU05014
1	7032201	7032551	690.942	352.849	418.015	2.10727	7032367	0	NCU00830
1	7032201	7032551	690.942	352.849	418.015	2.10727	7032367	0	NCU00829
5	3745501	3745951	964.884	504.633	627.022	2.19251	3745718	0	NCU01353
4	4365701	4366051	684.855	349.892	418.015	2.21247	4365850	0	NCU07325
1	6109201	6109551	693.462	354.683	388.403	2.23792	6109433	0	NCU07389
5	6247451	6247851	1091.58	587.019	485.504	2.06057	6247619	0	NCU07205
2	515751	516201	1404.73	699.479	582.605	2.4116	516027	0	NCU03488
2	515751	516201	1404.73	699.479	582.605	2.4116	516027	0	NCU03486
5	3295651	3296151	2578.03	515.341	679.706	8.52426	3295946	0	NCU01227
5	4546451	4546851	1153.6	562.784	522.519	2.40942	4546709	0	NCU09546
5	3931851	3932551	2752.81	1301.33	1068.11	2.69684	3932334	0	NCU01401
7	1378701	1379301	6081.75	931.815	873.907	14.2651	1379040	0	NCU02333
1	8512551	8513101	3232.65	611.735	776.807	8.79114	8512852	0	NCU11085
1	8512551	8513101	3232.65	611.735	776.807	8.79114	8512852	0	NCU02980
4	405651	406201	3339.05	945.201	836.03	5.54782	405982	0	NCU07649
4	405651	406201	3339.05	945.201	836.03	5.54782	405982	0	NCU07651
2	1902701	1903251	1787.72	782.575	836.03	3.23255	1903000	0	NCU06801
1	7462801	7463451	2800.29	1181.75	1045.04	2.80426	7463035	0	NCU00713
4	4809751	4810601	8053.7	1735.1	1359.41	8.6756	4810362	0	NCU06991
4	4809751	4810601	8053.7	1735.1	1359.41	8.6756	4810362	0	NCU06992
1	7842451	7843051	1826.28	953.086	940.534	2.44624	7842685	0	NCU00609
7	3630151	3630701	1518.01	916.985	776.807	2.01758	3630490	0	NCU06874
7	3630151	3630701	1518.01	916.985	776.807	2.01758	3630490	0	NCU06872
5	3205351	3205701	675.723	327.223	418.015	2.52206	3205536	0	NCU01195
7	501951	502401	2798.26	376.503	627.022	13.2438	502227	0	NCU05767
1	4461851	4462251	746.058	392.994	485.504	2.48315	4462081	0	NCU03074
1	4461851	4462251	746.058	392.994	485.504	2.48315	4462081	0	NCU03076
5	1985351	1985751	827.785	467.143	485.504	2.06659	1985511	0	NCU03654
6	1637751	1638301	4631.71	677.234	776.807	11.7329	1638066	0	NCU05518
1	8818651	8819051	1084.61	542.086	522.519	2.47059	8818904	0	NCU02882
4	5843901	5844451	2341.7	741.179	836.03	5.12687	5844208	0	NCU05180
1	8844901	8845401	1227.52	705.658	679.706	2.05224	8845036	0	NCU02875
5	4372951	4373401	1511.75	584.467	627.022	3.16243	4373191	0	NCU06716
5	4372951	4373401	1511.75	584.467	627.022	3.16243	4373191	0	NCU06717
1	8319251	8319601	1343.33	721.467	418.015	2.13017	8319386	0	NCU03044
6	1793701	1794151	1490.45	690.913	627.022	2.66254	1793938	0	NCU09873
5	6169451	6169901	2507.07	588.41	627.022	6.40523	6169694	0	NCU07231
5	6169451	6169901	2507.07	588.41	627.022	6.40523	6169694	0	NCU07230
1	2977901	2978401	2081.19	1192.57	679.706	2.0546	2978092	0	NCU02627
3	3554851	3555251	927.344	485.906	522.519	2.22259	3555100	0	NCU00354
7	733551	734001	1312.89	678.1	627.022	2.26471	733754	0	NCU08141
5	4766151	4766651	5013.64	798.345	679.706	10.4357	4766444	0	NCU01433
6	3835951	3836351	981.118	457.323	522.519	2.88489	3836176	0	NCU05070
5	2154101	2154501	1297.11	701.951	485.504	2.21754	2154400	0	NCU03704
5	2154101	2154501	1297.11	701.951	485.504	2.21754	2154400	0	NCU11260
4	3158151	3158651	3487.18	1060.52	731.526	6.06729	3158480	0	NCU04502
4	4810651	4811251	5447.38	1508.97	940.534	6.39423	4810938	0	NCU06992
1	2026801	2027301	2878.42	1536.57	731.526	2.19194	2027050	0	NCU11201
3	1837451	1837901	2185.45	472.108	627.022	7.69683	1837708	0	NCU06189
1	5499801	5500151	724.21	357.155	388.403	2.47461	5500038	0	NCU09144
3	2070001	2070351	733.555	435.64	418.015	2.00576	2070146	0	NCU06252
3	2070001	2070351	733.555	435.64	418.015	2.00576	2070146	0	NCU06253
3	3629351	3629801	1370.72	662.33	627.022	2.52372	3629552	0	NCU00375
1	8740301	8741101	3268.02	1438.99	1358.55	2.99714	8740846	0	NCU02904
1	8740301	8741101	3268.02	1438.99	1358.55	2.99714	8740846	0	NCU02903
4	767151	767501	651.385	276.826	388.403	2.82518	767393	0	NCU04927
4	5194451	5194951	3016.4	1303.96	731.526	3.39035	5194769	0	NCU08805
5	294401	294951	2052.53	1069.39	836.03	2.7539	294627	0	NCU07788
5	294401	294951	2052.53	1069.39	836.03	2.7539	294627	0	NCU07787
5	3399501	3400001	1912.89	588.254	679.706	4.59269	3399763	0	NCU01258
5	3399501	3400001	1912.89	588.254	679.706	4.59269	3399763	0	NCU01259
7	1100801	1101151	803.563	408.043	418.015	2.69732	1100990	0	NCU02259
1	6800001	6800351	863.424	463.237	418.015	2.1908	6800248	0	NCU00911
4	4955051	4955451	1450.88	783.561	522.519	2.32333	4955234	0	NCU07024
5	3884451	3884801	629.052	328.208	418.015	2.38235	3884695	0	NCU01392
7	230901	231301	1735.98	570.669	522.519	3.97907	231097	0	NCU05842
7	675301	675801	2033.26	1067.42	731.526	2.35605	675495	0	NCU08159
4	4938801	4939401	2543.6	924.503	940.534	4.35877	4939172	0	NCU07022
1	525801	526751	14635.5	2077.43	1553.61	23.5783	526183	0	NCU07468
5	1293151	1293701	1831.16	983.72	776.807	2.30787	1293423	0	NCU04662
3	3031551	3031951	1503.64	708.654	522.519	2.29127	3031790	0	NCU00214
3	3281951	3282401	1263.12	667.348	582.605	2.22178	3282192	0	NCU00277
3	3281951	3282401	1263.12	667.348	582.605	2.22178	3282192	0	NCU00278
5	3877951	3878301	633.11	352.849	418.015	2.00735	3878156	6.66134e-16	NCU01389
5	3877951	3878301	633.11	352.849	418.015	2.00735	3878156	6.66134e-16	NCU01390
3	3732151	3732751	2081.96	1118.67	940.534	2.19494	3732525	0	NCU00401
1	5733251	5733601	1115.04	507.59	418.015	2.52674	5733408	0	NCU11510
1	5733251	5733601	1115.04	507.59	418.015	2.52674	5733408	0	NCU09191
3	1979001	1979451	2031.83	836.656	582.605	2.77311	1979239	0	NCU06230
2	2189401	2190251	4145.4	2133.04	1359.41	2.42607	2189620	0	NCU01845
2	2189401	2190251	4145.4	2133.04	1359.41	2.42607	2189620	0	NCU01844
1	5210501	5210951	1110.99	560.813	627.022	2.49784	5210690	0	NCU03293
1	6918401	6918751	683.752	346.032	388.403	2.49697	6918571	0	NCU00866
1	6918401	6918751	683.752	346.032	388.403	2.49697	6918571	0	NCU00865
7	3216051	3216401	692.971	382.417	418.015	2.29044	3216261	0	NCU10051
7	3216051	3216401	692.971	382.417	418.015	2.29044	3216261	0	NCU10052
3	3082251	3082651	860.38	411	522.519	2.82353	3082497	0	NCU00226
3	3082251	3082651	860.38	411	522.519	2.82353	3082497	0	NCU00227
3	411001	411801	5954.68	2132.86	1358.55	3.69776	411298	0	NCU05664
3	411001	411801	5954.68	2132.86	1358.55	3.69776	411298	0	NCU10605
4	704151	704551	945.924	512.869	485.504	2.08754	704379	0	NCU04910
3	3635201	3635651	975.863	464.672	582.605	2.65476	3635445	0	NCU00376
1	1688701	1689051	865.453	430.712	418.015	2.2584	1688880	0	NCU02010
3	1820751	1821201	1021.7	570.669	627.022	2.08222	1821029	0	NCU11819
3	1820751	1821201	1021.7	570.669	627.022	2.08222	1821029	0	NCU06186
4	4888751	4889301	1716.26	756.327	776.807	2.7381	4889127	0	NCU07009
5	5880201	5880601	737.966	331.202	485.504	2.78929	5880415	0	NCU08972
5	1541451	1541951	1779.61	719.496	731.526	3.37477	1541740	0	NCU04603
5	3326451	3327051	1665.97	885.078	940.534	2.71162	3326852	0	NCU01240
1	3250751	3251101	949.665	405.086	418.015	3.29172	3250969	0	NCU02701
1	3250751	3251101	949.665	405.086	418.015	3.29172	3250969	0	NCU02702
1	2245951	2246451	2810.44	662.33	731.526	6.97343	2246200	0	NCU01856
2	2607151	2607551	1273.32	622.906	522.519	2.41294	2607302	0	NCU01731
2	3541301	3541651	640.056	318.844	388.403	2.46064	3541456	0	NCU10142
6	3309701	3310201	2243.84	659.933	679.706	4.7528	3309998	0	NCU05960
4	5815851	5816301	1488.88	831.713	582.605	2.26464	5816111	0	NCU05188
2	3569151	3569501	1621.33	569.683	418.015	3.53907	3569330	0	NCU08457
3	3552151	3552501	927.344	429.726	418.015	2.42157	3552303	0	NCU00354
1	8903001	8903551	2374.16	721.467	836.03	5.44917	8903319	0	NCU02855
7	299951	300351	887.663	363.334	485.504	2.98151	300138	0	NCU05827
4	700651	701551	6860.72	1535.58	1567.56	13.1687	700983	0	NCU04908
4	700651	701551	6860.72	1535.58	1567.56	13.1687	700983	0	NCU11293
4	700651	701551	6860.72	1535.58	1567.56	13.1687	700983	0	NCU04909
3	2780251	2780751	1840.48	1030.95	731.526	2.03507	2780449	0	NCU00144
7	2516901	2517401	7719.07	655.431	731.526	22.468	2517197	0	NCU06121
7	2516901	2517401	7719.07	655.431	731.526	22.468	2517197	0	NCU06122
7	2786451	2786851	957.782	455.352	522.519	2.41756	2786597	0	NCU04550
6	3111301	3111801	1727.59	884.853	679.706	2.22079	3111500	0	NCU06006
6	3111301	3111801	1727.59	884.853	679.706	2.22079	3111500	0	NCU06005
5	1457251	1457701	1145.48	602.208	627.022	2.36104	1457469	0	NCU10091
5	1457251	1457701	1145.48	602.208	627.022	2.36104	1457469	0	NCU04621
4	4009351	4009851	1501.83	797.11	679.706	2.10414	4009591	0	NCU08044
1	6658951	6659301	718.336	425.784	418.015	2.02249	6659110	0	NCU00939
1	6658951	6659301	718.336	425.784	418.015	2.02249	6659110	0	NCU00938
3	3449901	3450251	1082.58	601.223	418.015	2.04537	3450053	0	NCU00322
1	4824201	4824851	2533.52	1102.36	971.008	3.18452	4824602	0	NCU03182
1	4824201	4824851	2533.52	1102.36	971.008	3.18452	4824602	0	NCU03183
4	3851601	3852101	1668	864.381	731.526	2.78841	3851917	0	NCU07996
4	3851601	3852101	1668	864.381	731.526	2.78841	3851917	0	NCU07997
1	8846251	8846801	2517.22	1197.52	836.03	2.68002	8846576	0	NCU02875
4	5466051	5466901	15017.5	1408.84	1359.41	35.29	5466382	0	NCU05285
1	1996101	1996451	930.388	504.633	418.015	2.05039	1996272	0	NCU01926
1	4460801	4461301	2886.54	526.316	731.526	10.8472	4461116	0	NCU03074
1	4460801	4461301	2886.54	526.316	731.526	10.8472	4461116	0	NCU03076
1	6790801	6791151	709.205	405.086	418.015	2.00683	6791028	0	NCU00911
4	4602451	4602901	2338.51	884.853	582.605	3.5119	4602723	0	NCU07257
4	3102101	3102601	2387.06	583.311	679.706	7.20238	3102377	0	NCU04521
3	42451	43201	3146.88	1630.06	1165.21	2.41563	42723	0	NCU09514
3	4298351	4298751	1049.5	608.028	485.504	2.20308	4298583	0	NCU07575
6	70551	70951	820.811	390.302	522.519	2.27843	70700	0	NCU07123
6	70551	70951	820.811	390.302	522.519	2.27843	70700	0	NCU07122
7	2711901	2712301	1148.53	534.201	522.519	2.42905	2712064	0	NCU04532
4	4858051	4858551	1277.38	698.798	731.526	2.24599	4858200	0	NCU07003
4	168201	168701	1114.03	607.136	731.526	2.1875	168508	3.33067e-16	NCU11676
3	2480401	2480801	967.928	543.072	522.519	2.15241	2480646	0	NCU00064
1	5687951	5688401	2944.37	505.618	627.022	9.86631	5688196	0	NCU08342
4	5173501	5173951	996.902	510.397	582.605	2.65873	5173786	0	NCU08809
4	2845901	2846251	750.913	332.438	388.403	2.55357	2846099	0	NCU06341
1	9398601	9399101	8074.18	911.69	731.526	15.5042	9398898	0	NCU09253
7	2316151	2316701	1329.47	710.602	776.807	2.95339	2316349	0	NCU06062
6	1279301	1279801	1402.18	716.539	731.526	2.24162	1279600	0	NCU05627
6	1279301	1279801	1402.18	716.539	731.526	2.24162	1279600	0	NCU05626
1	3150151	3150601	1039.79	528.935	582.605	2.45291	3150376	0	NCU02672
6	3883051	3883501	1143.45	683.028	627.022	2.01483	3883309	0	NCU05060
3	3894651	3895101	1341.3	775.676	627.022	2.10101	3894853	0	NCU11853
7	1354901	1355251	673.694	383.403	418.015	2.05882	1355090	0	NCU02327
7	1354901	1355251	673.694	383.403	418.015	2.05882	1355090	0	NCU02328
2	2772301	2772651	750.803	408.043	418.015	2.40625	2772432	0	NCU01660
5	3204001	3204801	3987.61	1658.48	1262.31	3.1721	3204430	0	NCU01195
1	8492301	8492801	2021.32	857.665	679.706	3.28731	8492560	0	NCU02994
5	3326001	3326401	909.081	386.359	522.519	2.60311	3326230	0	NCU01240
1	6948751	6949201	1151.45	659.933	582.605	2.13028	6948955	0	NCU00854
1	6878301	6878801	1375.6	680.942	679.706	2.46599	6878562	0	NCU00882
1	6878301	6878801	1375.6	680.942	679.706	2.46599	6878562	0	NCU00881
4	3859851	3860201	668.621	365.662	418.015	2.02022	3860115	3.33067e-16	NCU11747
5	677901	678401	7243.22	1115.71	731.526	11.4672	678198	0	NCU08907
5	5595151	5595501	645.285	298.64	418.015	2.38581	5595384	0	NCU04316
5	5595151	5595501	645.285	298.64	418.015	2.38581	5595384	0	NCU04317
3	4000451	4000801	649.766	341.089	388.403	2.41839	4000679	0	NCU00478
5	2551501	2551851	665.577	376.503	418.015	2.01502	2551750	0	NCU03831
2	1823501	1823951	1876.47	1034.39	582.605	2.18615	1823750	0	NCU06834
3	3553751	3554301	1969.34	1070.37	836.03	2.35294	3554088	0	NCU00354
1	229751	230201	992.047	505.454	582.605	2.8869	230093	0	NCU08090
6	3487251	3487701	1269.26	589.395	627.022	2.55334	3487506	0	NCU05912
7	189301	189951	2499.54	1175.27	971.008	2.95285	189670	0	NCU05855
6	3246601	3246951	1066.34	603.194	418.015	2.00584	3246786	0	NCU05973
5	2127551	2127901	771.095	412.971	418.015	2.19608	2127750	0	NCU03700
1	4669751	4670201	1385.31	510.397	582.605	4.05561	4670007	0	NCU03131
2	1633151	1633601	1084.29	638.923	582.605	2.1501	1633432	0	NCU05448
6	94801	95351	1803.65	673.527	776.807	4.25595	95127	0	NCU07119
5	492551	493101	2324.45	1148.24	836.03	2.61572	492801	0	NCU09823
3	4461751	4462201	1052.14	514.489	627.022	2.83088	4461978	0	NCU07534
1	7321151	7321651	1840.06	1022.03	679.706	2.19977	7321360	0	NCU11095
1	6713051	6713401	765.008	419.87	418.015	2.10358	6713299	0	NCU00923
6	3503051	3503451	1121.51	463.436	485.504	2.86349	3503296	0	NCU05908
3	4716601	4717201	2196.61	1099.94	940.534	2.61438	4716770	0	NCU08230
3	5134851	5135301	2164.14	1167.95	627.022	2.11601	5135171	0	NCU08784
1	7060151	7060701	2038.33	1037.85	836.03	2.31618	7060394	0	NCU00821
4	2177401	2177751	700.744	355.919	388.403	2.18878	2177575	0	NCU07700
5	3897651	3898051	986.191	479.007	522.519	2.71899	3897898	0	NCU01396
1	8989101	8989501	1227.67	632.762	522.519	2.34938	8989348	0	NCU11564
1	8989101	8989501	1227.67	632.762	522.519	2.34938	8989348	0	NCU02819
1	528201	528701	1711.63	753.007	731.526	3.2962	528500	0	NCU07468
7	3098751	3099201	1102.87	517.446	627.022	3.34225	3099004	0	NCU09427
5	3859251	3859601	675.66	353.447	388.403	2.17058	3859490	0	NCU01385
3	2707651	2708201	9602.46	766.214	776.807	20.3116	2707954	0	NCU00125
1	1213701	1214151	1044.64	573.425	582.605	2.29167	1213931	0	NCU02114
1	3377901	3378351	2358.74	795.874	582.605	4.20426	3378150	0	NCU02739
6	3112751	3113401	3841.96	1979.8	971.008	2.28091	3113200	0	NCU06005
1	2827601	2828101	1194.34	520.284	679.706	3.02545	2827825	0	NCU02587
1	2827601	2828101	1194.34	520.284	679.706	3.02545	2827825	0	NCU02588
1	2827601	2828101	1194.34	520.284	679.706	3.02545	2827825	0	NCU02588
1	6242651	6243051	854.293	316.381	522.519	3.52376	6242844	0	NCU07358
1	2196101	2196651	2203.38	1196.28	776.807	2.05886	2196466	0	NCU01872
1	2196101	2196651	2203.38	1196.28	776.807	2.05886	2196466	0	NCU01871
5	4215201	4215701	2333.58	1009.27	731.526	2.83824	4215439	0	NCU10240
5	4215201	4215701	2333.58	1009.27	731.526	2.83824	4215439	0	NCU06674
1	7430501	7430951	1212.14	672.291	582.605	2.06295	7430751	0	NCU00719
1	5809401	5809851	1800.91	495.762	627.022	6.11765	5809634	0	NCU09201
1	6119401	6120251	3576.46	1348.32	1463.05	5.40751	6119649	0	NCU07388
2	255651	256051	924.076	454.785	485.504	2.49387	255892	0	NCU03552
6	585401	585901	1557.41	878.179	731.526	2.17905	585649	0	NCU04731
6	2584701	2585051	725.829	401.644	388.403	2.07887	2584942	0	NCU03887
3	4152451	4152851	1036.55	475.794	485.504	2.4881	4152585	0	NCU11399
3	1686301	1686701	733.92	402.88	485.504	2.19345	1686501	0	NCU06509
7	927001	927351	796.46	431.698	418.015	2.05882	927152	0	NCU02209
3	1232701	1233301	1983.54	720.481	940.534	3.86657	1232971	0	NCU07884
3	1232701	1233301	1983.54	720.481	940.534	3.86657	1232971	0	NCU07885
6	4132351	4132701	640.212	318.352	418.015	2.51634	4132548	0	NCU05000
5	2203451	2203801	1519.87	440.568	418.015	4.24757	2203645	0	NCU03725
2	4073451	4073951	1488.07	777.336	679.706	2.4349	4073696	0	NCU08439
7	3051101	3051601	1906.43	511.532	731.526	6.5352	3051350	0	NCU09410
7	3051101	3051601	1906.43	511.532	731.526	6.5352	3051350	0	NCU09411
5	5589401	5589801	1286.51	657.402	522.519	2.20294	5589598	0	NCU04314
5	5589401	5589801	1286.51	657.402	522.519	2.20294	5589598	0	NCU04315
6	4124301	4125051	5370.49	1099.89	1165.21	9.75832	4124653	0	NCU05001
7	2567251	2567701	1144.47	630.791	627.022	2.47295	2567394	0	NCU06132
7	736551	737051	2291.98	868.323	731.526	3.77176	736821	0	NCU08141
1	2778701	2779051	922.458	447.37	388.403	3.06803	2778892	0	NCU02575
1	2951051	2951701	2679.17	1376.71	971.008	2.30017	2951260	0	NCU02622
1	2976551	2977101	1310.86	666.273	836.03	2.24359	2976826	0	NCU02627
2	4075451	4076001	4677.83	669.819	776.807	16.7026	4075752	0	NCU08440
6	1714151	1714601	1556.04	816.883	582.605	2.25529	1714418	0	NCU05501
4	4545401	4546051	2828.7	1592.75	1045.04	2.27181	4545795	0	NCU07277
6	4079001	4079351	682.943	313.901	388.403	2.51832	4079168	0	NCU05013
1	4836551	4836901	699.126	395.465	388.403	2.04182	4836722	0	NCU10621
1	2018751	2019551	4385.1	2368.42	1358.55	2.06439	2019328	0	NCU01923
1	2018751	2019551	4385.1	2368.42	1358.55	2.06439	2019328	0	NCU01922
2	2946051	2946601	1713.66	862.409	836.03	2.5361	2946448	0	NCU11934
7	2568101	2568801	2250.31	1217.29	1068.11	2.31399	2568547	0	NCU06132
1	7704951	7705451	1511.54	737.79	679.706	2.36661	7705226	0	NCU00646
1	4269201	4269801	15576.6	1099.89	873.907	23.9236	4269543	0	NCU09316
1	7391051	7391451	1678.15	910.704	522.519	2.29351	7391248	0	NCU00732
7	3505851	3506201	672.679	343.978	418.015	2.07039	3506038	0	NCU06912
1	7081401	7082051	2319.37	1279.32	1045.04	2.11601	7081884	0	NCU00811
4	780451	780851	869.512	456.338	522.519	2.14461	780640	0	NCU04930
4	780451	780851	869.512	456.338	522.519	2.14461	780640	0	NCU04931
1	2670701	2671051	633.11	270.057	418.015	2.76002	2670882	0	NCU02540
1	4736851	4737251	1165.77	488.863	522.519	2.94786	4736996	0	NCU03153
5	4921801	4922201	767.906	342.325	485.504	2.93587	4921949	0	NCU04123
5	741651	742151	1322.19	719.252	679.706	2.18852	741983	0	NCU08892
5	741651	742151	1322.19	719.252	679.706	2.18852	741983	0	NCU08891
2	3213751	3214251	2862.86	611.735	679.706	10.3377	3214026	0	NCU01517
5	1919501	1920001	3982.3	765.82	731.526	10.8937	1919785	0	NCU03641
4	2685001	2685451	2021.08	522.374	627.022	6.50223	2685222	0	NCU06387
1	3088751	3089101	647.339	219.978	388.403	3.71032	3088989	0	NCU02656
6	1586801	1587351	4528.14	672.291	776.807	14.2675	1587118	0	NCU05536
1	4835701	4836051	640.056	365.805	388.403	2.05918	4835991	0	NCU10621
4	5307301	5307651	992.278	508.575	418.015	2.03595	5307487	0	NCU05321
4	4152601	4153101	1496.97	595.669	679.706	3.18315	4152847	0	NCU08674
4	1725901	1726251	792.402	389.316	418.015	2.45975	1726084	0	NCU06585
4	1725901	1726251	792.402	389.316	418.015	2.45975	1726084	0	NCU06586
1	8593601	8594001	970.199	509.161	485.504	2.14573	8593849	0	NCU02956
5	3846351	3846801	1767.43	903.805	627.022	2.15414	3846684	0	NCU01382
5	3846351	3846801	1767.43	903.805	627.022	2.15414	3846684	0	NCU01383
3	152501	153151	2034.27	1229.06	1045.04	2.07001	152676	0	NCU09145
3	3477351	3477851	1687.28	657.402	731.526	3.99795	3477649	0	NCU00330
5	3906351	3906901	1360.58	668.244	836.03	2.48775	3906680	0	NCU01400
5	3906351	3906901	1360.58	668.244	836.03	2.48775	3906680	0	NCU01401
5	4864151	4864551	1036.55	540.057	485.504	2.34174	4864394	0	NCU04106
1	6381851	6382351	1383.91	713.582	731.526	2.30922	6382035	0	NCU09874
4	3168351	3168701	735.585	310.467	418.015	2.90386	3168542	0	NCU04499
1	7683651	7684051	951.694	377.489	522.519	3.28299	7683880	0	NCU00652
5	6261401	6261851	2903.78	622.906	627.022	8.61977	6261649	0	NCU07200
4	2847201	2847601	798.49	470.136	522.519	2.04726	2847478	0	NCU06341
4	2847201	2847601	798.49	470.136	522.519	2.04726	2847478	0	NCU06340
1	5731151	5731651	3223.38	905.776	731.526	4.93229	5731438	0	NCU11510
6	1009001	1009401	1060.26	553.913	522.519	2.20856	1009248	0	NCU04837
6	1009001	1009401	1060.26	553.913	522.519	2.20856	1009248	0	NCU04838
2	1625201	1625751	2175.87	1088.77	776.807	2.72712	1625472	0	NCU05435
2	1625201	1625751	2175.87	1088.77	776.807	2.72712	1625472	0	NCU05437
1	2017251	2017701	1224.28	535.114	582.605	2.94643	2017592	0	NCU01923
1	2017251	2017701	1224.28	535.114	582.605	2.94643	2017592	0	NCU01922
6	1118801	1119251	1143.36	448.606	582.605	3.96709	1119094	0	NCU09787
3	5138951	5139401	1395.07	486.892	627.022	3.62634	5139171	0	NCU08783
3	3065501	3065851	805.592	393.259	418.015	2.28648	3065757	0	NCU00222
3	3065501	3065851	805.592	393.259	418.015	2.28648	3065757	0	NCU00223
5	4865751	4866101	631.155	350.975	388.403	2.12546	4865971	0	NCU04107
6	2708651	2709301	2575.05	1394.64	1045.04	2.42165	2709049	0	NCU03863
6	2708651	2709301	2575.05	1394.64	1045.04	2.42165	2709049	0	NCU03862
6	1614451	1614951	2135.73	904.791	731.526	2.84078	1614758	0	NCU05527
5	4007001	4007351	701.088	368.618	418.015	2.10615	4007173	0	NCU01417
4	84301	84751	1270.4	389.286	582.605	4.13124	84496	0	NCU11414
4	5144651	5145001	588.269	315.136	388.403	2.09101	5144814	0	NCU08816
1	6202751	6203251	1911.27	495.567	679.706	9.11358	6203050	0	NCU07366
3	2716451	2716901	1106.95	591.962	582.605	2.27608	2716644	0	NCU00127
1	2777301	2777751	1204.05	609.264	582.605	2.19007	2777535	0	NCU02574
1	2777301	2777751	1204.05	609.264	582.605	2.19007	2777535	0	NCU02573
1	6169651	6170401	3070.18	1478.42	1254.04	3.16235	6170099	0	NCU11514
5	5501401	5501801	1071.42	567.712	522.519	2.33333	5501676	0	NCU11649
7	2433751	2434251	1934.84	922.532	731.526	2.61561	2433939	0	NCU10715
1	5378901	5379451	6785.64	896.906	836.03	15.7482	5379200	0	NCU09115
1	6345501	6345951	1307.82	646.561	627.022	2.78186	6345777	0	NCU09883
1	2989101	2989501	1665.97	550.956	522.519	4.08021	2989346	0	NCU02629
2	1625851	1626651	4167.24	1206.17	1262.31	8.57931	1626348	0	NCU05437
4	2277851	2278201	664.563	332.151	418.015	2.18605	2278029	0	NCU07675
1	8371751	8372151	1056.78	453.549	485.504	2.81162	8371988	0	NCU03035
5	4481051	4481551	3681.98	715.553	731.526	8.85861	4481309	0	NCU09529
1	1301451	1301851	1197.23	470.136	522.519	3.49105	1301689	0	NCU02097
1	1301451	1301851	1197.23	470.136	522.519	3.49105	1301689	0	NCU02096
4	574551	574901	775.997	368.277	388.403	2.77965	574798	0	NCU04874
6	2330501	2330951	2124.57	588.41	627.022	4.846	2330745	0	NCU03975
6	2330501	2330951	2124.57	588.41	627.022	4.846	2330745	0	NCU03974
6	1669501	1669851	585.033	323.787	388.403	2.17834	1669655	1.11022e-16	NCU05510
3	3245301	3245651	746.867	414.003	388.403	2.02976	3245551	0	NCU00271
3	3245301	3245651	746.867	414.003	388.403	2.02976	3245551	0	NCU00270
4	1528001	1528401	1003.44	312.439	522.519	4.49198	1528250	0	NCU06525
3	2127101	2127751	2548.9	1025.74	971.008	5.26148	2127550	0	NCU10274
3	2127101	2127751	2548.9	1025.74	971.008	5.26148	2127550	0	NCU06266
1	7305501	7305851	727.468	427.755	418.015	2.10217	7305686	0	NCU00754
4	5467101	5467451	881.19	491.86	388.403	2.09254	5467274	0	NCU05285
3	3385851	3386251	1292.6	406.072	522.519	4.30481	3386097	0	NCU00308
2	689051	689501	1840.48	525.331	627.022	5.12539	689256	0	NCU03448
2	689051	689501	1840.48	525.331	627.022	5.12539	689256	0	NCU03446
1	4831151	4831851	3227.79	1562.09	1068.11	2.40079	4831682	0	NCU03184
1	4827101	4827601	1607.13	742.165	731.526	3.14939	4827439	0	NCU03184
4	5170001	5170651	3521.52	1469.4	971.008	3.0048	5170428	0	NCU08809
7	669201	669551	1039.96	528.287	418.015	2.15686	669361	0	NCU08159
1	4956351	4956751	924.076	470.851	485.504	2.36533	4956546	0	NCU03222
1	4956351	4956751	924.076	470.851	485.504	2.36533	4956546	0	NCU03222
6	2342451	2343001	3269.87	861.373	776.807	6.44462	2342773	0	NCU03973
1	2194401	2194851	1712.64	852.553	627.022	2.3444	2194618	0	NCU01873
4	693651	694251	2341.7	1090.09	940.534	3.18399	693951	0	NCU04907
2	3845701	3846051	643.256	332.151	418.015	2.26769	3845870	0	NCU08738
4	3997301	3997701	823.739	453.549	485.504	2.14382	3997602	0	NCU11750
5	4202151	4202601	1352.46	768.776	627.022	2.23191	4202378	0	NCU11338
4	2312301	2312801	1441.14	868.788	679.706	2.03704	2312601	0	NCU07666
3	4110851	4111301	1198.39	666.112	582.605	2.05581	4111087	0	NCU08977
3	4394401	4394751	698.317	381.871	388.403	2.07483	4394649	0	NCU07553
4	3516801	3517351	2315.85	525.227	776.807	7.59272	3517134	0	NCU04391
4	3516801	3517351	2315.85	525.227	776.807	7.59272	3517134	0	NCU04390
1	2953701	2954101	1398.12	698.798	522.519	2.68166	2953938	0	NCU02623
5	3426551	3426951	1043.01	570.669	522.519	2.09402	3426750	0	NCU01262
5	3426551	3426951	1043.01	570.669	522.519	2.09402	3426750	0	NCU01266
3	122951	123301	727.468	338.064	418.015	3.60294	123103	0	NCU09497
3	1451351	1451951	8124.91	700.715	873.907	24.9364	1451681	0	NCU06449
7	110601	111001	945.924	490.624	485.504	2.3244	110887	0	NCU05878
4	2547801	2548201	1028.8	566.726	522.519	2.02333	2548032	0	NCU08287
4	2547801	2548201	1028.8	566.726	522.519	2.02333	2548032	0	NCU08283
4	5815301	5815701	1002.57	530.171	485.504	2.09663	5815537	0	NCU05189
4	5815301	5815701	1002.57	530.171	485.504	2.09663	5815537	0	NCU05188
3	2613551	2614101	4703.73	972.597	776.807	9.33747	2613849	0	NCU00099
5	302051	302551	2277.82	678.47	679.706	4.59407	302300	0	NCU07787
4	5640001	5640351	788.944	437.483	388.403	2.02459	5640150	0	NCU05242
4	5640001	5640351	788.944	437.483	388.403	2.02459	5640150	0	NCU05240
1	4743301	4743751	1240.46	498.039	582.605	3.34759	4743591	0	NCU03154
7	229801	230151	688.913	378.475	418.015	2.08222	229974	0	NCU05843
7	229801	230151	688.913	378.475	418.015	2.08222	229974	0	NCU05842
1	2950451	2950901	1412.82	666.112	582.605	2.71371	2950660	0	NCU02622
7	203301	203751	1806.88	614.207	582.605	4.83954	203550	0	NCU05850
6	2708151	2708501	788.344	441.554	418.015	2.07673	2708325	0	NCU03863
4	3853801	3854351	1963.06	1022.03	776.807	2.2205	3854072	0	NCU07997
2	1902051	1902601	1780.18	931.815	776.807	2.32204	1902307	0	NCU06801
5	4338751	4339151	939.451	296.599	485.504	4.45862	4338984	0	NCU11118
5	4338751	4339151	939.451	296.599	485.504	4.45862	4338984	0	NCU06704
3	2948901	2949351	2034.27	632.762	627.022	4.42738	2949130	0	NCU00193
3	2948901	2949351	2034.27	632.762	627.022	4.42738	2949130	0	NCU00194
4	1746801	1747251	974.015	542.086	627.022	2.20294	1747001	0	NCU06593
2	4169851	4170251	841.103	398.187	522.519	2.49291	4170049	0	NCU09342
3	1088251	1088601	771.952	385.579	388.403	2.27041	1088450	0	NCU07848
7	544551	544951	826.898	452.395	522.519	2.15925	544706	0	NCU05751
4	5171901	5172451	1766.43	900.919	776.807	2.48971	5172120	0	NCU08809
6	3664501	3664901	1500.59	793.417	522.519	2.19945	3664658	0	NCU05126
2	3794551	3795151	13303.6	1065.28	873.907	23.7482	3794885	0	NCU08720
3	3551001	3551501	1378.84	800.316	731.526	2.11081	3551200	0	NCU00354
5	2208751	2209201	2292.99	1181.75	627.022	2.63952	2209027	0	NCU03725
7	2566351	2566901	1859.48	1076.41	776.807	2.06089	2566658	0	NCU06132
4	5467951	5468601	7527.74	1459.51	971.008	12.0839	5468269	0	NCU05285
5	3198851	3199301	1318.14	574.66	582.605	2.79092	3199087	0	NCU01193
7	3158301	3158651	792.99	447.37	388.403	2.00521	3158513	0	NCU08397
2	1912251	1912651	1081.06	569.717	485.504	2.24376	1912482	0	NCU06795
1	9270401	9271001	7290.91	1112.75	940.534	12.5725	9270715	0	NCU02767
3	420701	421151	1745.11	578.554	627.022	5.35858	420982	0	NCU05667
4	4783801	4784251	2062.68	683.028	627.022	4.42466	4784048	0	NCU06986
1	5094001	5094701	2020.51	1132.02	1068.11	2.07087	5094584	0	NCU03257
1	8672451	8672801	636.01	299.071	388.403	2.61905	8672649	0	NCU02927
1	8672451	8672801	636.01	299.071	388.403	2.61905	8672649	0	NCU11554
4	404651	405201	1467.11	783.561	836.03	2.55447	404965	0	NCU07649
4	404651	405201	1467.11	783.561	836.03	2.55447	404965	0	NCU07651
2	3752801	3753151	599.598	291.656	388.403	2.37782	3753044	0	NCU08707
1	9369601	9370151	2199.65	1086.14	836.03	2.28043	9369949	0	NCU09263
4	4835451	4835801	642.241	358.762	418.015	2.02162	4835681	1.11022e-16	NCU07000
3	1296751	1297351	6668.4	1003.49	873.907	13.5475	1297087	0	NCU06407
2	1627801	1628151	964.535	531.406	388.403	2.08277	1628036	0	NCU05448
6	2586851	2587301	1820.19	906.762	627.022	2.2291	2587142	0	NCU03887
6	3309201	3309551	793.417	345.949	418.015	2.73403	3309417	0	NCU05960
2	1385001	1385401	1066.34	577.568	522.519	2.05882	1385218	0	NCU05345
1	1388851	1389201	1392.03	724.424	418.015	2.36383	1389025	0
1	169001	169451	1412.32	627.834	627.022	2.7555	169288	0
1	1862101	1862451	1189.11	448.453	418.015	2.8652	1862264	0
1	2000801	2001351	2832.11	1520.07	776.807	2.40209	2001088	0
1	3019401	3019851	1940.93	1042.78	627.022	2.20012	3019634	0
1	3056351	3056851	5319.54	422.827	731.526	27.7169	3056561	0
1	3152651	3153451	2693.76	1353.24	1358.55	2.39853	3152999	0
1	3157051	3157651	2012.41	876.203	873.907	2.89389	3157413	0
1	4440601	4441101	1560.45	789.474	731.526	2.3736	4440889	0
1	4839651	4840251	1816.59	992.37	873.907	2.23172	4839896	0
1	4840801	4841351	3176.01	1019.56	776.807	5.58366	4841164	0
1	6645851	6646351	1758.33	693.3	679.706	3.31278	6646092	0
1	6724851	6725251	1168.82	653.46	522.519	2.04443	6725082	0
1	6768051	6768451	1224.28	464.672	485.504	3.34759	6768323	0
1	6771751	6772201	1595.69	867.552	582.605	2.30927	6772045	0
1	6778351	6778801	2709.99	1300.02	627.022	2.3839	6778599	0
1	731401	731901	1442.76	764.834	731.526	2.26471	731591	0
1	737751	738101	610.926	334.91	388.403	2.00868	737900	6.43929e-15
1	7439201	7439651	985.573	521.52	582.605	2.28678	7439457	0
1	8209551	8209951	1052.73	547.472	485.504	2.27194	8209710	0
1	8226351	8226951	2835.81	1279.32	940.534	2.76654	8226819	0
1	946201	946651	1150.64	532.642	582.605	2.52769	946458	0
2	1436601	1437051	1941.94	1088.11	627.022	2.10446	1436849	0
2	1642851	1643201	1009.53	440.568	418.015	2.45915	1643022	0
2	1796301	1796651	969.957	505.618	418.015	2.20159	1796518	0
2	2412551	2413051	1276.37	711.611	731.526	2.34046	2412938	0
2	2863101	2863451	841.103	306.525	418.015	3.34902	2863291	0
2	3182451	3182901	2131.67	1135.42	627.022	2.19269	3182707	0
2	3324201	3324601	1178.96	670.215	522.519	2.07584	3324473	0
2	734351	734951	3060.03	1093.04	940.534	4.73884	734728	0
2	790151	790551	860.38	349.892	522.519	3.61167	790324	0
2	792401	792851	1187.08	572.64	627.022	2.27843	792599	0
4	2415651	2416001	655.431	326.237	418.015	2.08971	2415785	0
4	3231401	3231801	914.154	422.827	522.519	2.60878	3231644	0
4	5191201	5191601	1228.33	552.415	485.504	3.29039	5191442	0
4	5353501	5353901	957.782	311.453	522.519	4.18864	5353734	0
4	5574251	5575401	3512.54	1869.7	2090.07	3.11061	5575246	0
5	1869401	1869751	771.095	409.028	418.015	2.11497	1869612	0
5	1871201	1871701	1070.54	519.048	679.706	2.69345	1871398	0
5	2555551	2555951	954.016	462.2	485.504	2.40405	2555723	0
5	3063651	3064101	1070.4	361.719	627.022	4.77533	3063936	0
5	3064451	3064901	949.665	355.805	627.022	3.56005	3064614	0
5	3065001	3065651	2569.98	775.676	1045.04	6.05294	3065443	0
5	362101	362501	867.482	455.352	522.519	2.32398	362250	0
5	3867001	3867501	2581.14	810.172	731.526	4.25442	3867289	0
5	464851	465301	1103.88	480.978	627.022	2.95455	465078	0
5	4839701	4840151	1484.36	637.69	627.022	3.20701	4840041	0
5	4842701	4843201	1246.94	559.83	679.706	3.02721	4842957	0
5	5760951	5761401	1065.68	598.141	582.605	2.07162	5761228	1.11022e-16
5	6130551	6131001	1199.26	529.273	627.022	2.58004	6130751	0
5	6339701	6340201	2048.02	853.958	679.706	3.0082	6339991	0
6	1486801	1487351	4389.16	674.158	836.03	12.3405	1487127	0
6	2029351	2029801	894.946	493.096	582.605	2.13075	2029536	0
6	3115251	3115601	680.796	317.367	418.015	2.43316	3115446	0
6	3560851	3561301	1733.95	721.467	627.022	2.96623	3561096	0
6	491401	491951	1745.39	999.785	776.807	2.31048	491699	0
6	500251	501201	4158.84	2310.27	1672.06	2.52372	500695	0
6	759701	760101	823.855	454.367	522.519	2.47326	759873	0
7	1545251	1545701	1373.77	640.647	627.022	3.16409	1545432	0
7	2996751	2997251	1647.48	818.119	679.706	2.5372	2997044	0
