# Supplementary material for: Combinatorial Control of Light Induced Chromatin Remodeling and Gene Activation in Neurospora
Source: PLoS Genet. 2015 Mar 30;11(3):e1005105. doi: 10.1371/journal.pgen.1005105 (PMC4378982; doi:10.1371/journal.pgen.1005105)
Supplement: S3 Table — (XLSX) [file pgen.1005105.s009.xlsx]

## Sheet: all genes
	wt dark	wt 30' light ind.	wt 60' light ind.	wt 120' light ind.	ccg1::sub1 dark	ccg1::sub1 30' light ind.	ccg1::sub1 60' light ind.	ccg1::sub1 120' light ind.
NCU00003	248.825	199.158	189.64	179.279	105.04	122.17	145.741	172.415
NCU00004	641.793	342.118	553.035	590.103	504.391	312.46	324.003	398.57
NCU00005	432.425	504.796	558.992	377.104	354.758	515.337	534.786	342.591
NCU00006	951.013	989.874	848.914	945.289	869.058	901.1	791.339	949.403
NCU00007	325.325	705.926	302.829	283.249	249.718	454.622	243.303	270.938
NCU00008	446.114	384.513	483.533	540.647	424.124	350.962	373.387	452.31
NCU00009	0	1.97186	0	0	0	0	0	4.47832
NCU00010	1103.21	1036.21	999.832	1087.48	1558.76	1865.14	1405.62	1399.47
NCU00011	5.63682	1.97186	2.97864	3.93402	7.92756	3.70214	2.40895	4.47832
NCU00013	4.0263	0.985931	1.98576	7.86804	2.97283	2.22128	0	4.47832
NCU00014	413.099	450.57	421.975	442.858	361.695	519.78	360.137	510.528
NCU00015	649.845	411.133	587.786	832.888	553.938	449.439	429.997	436.636
NCU00017	72.4734	45.3528	64.5373	71.9364	91.1669	65.898	55.4057	103.001
NCU00018	4446.65	5985.58	4676.47	4284.71	4941.84	6254.39	5646.57	5490.42
NCU00019	154.61	212.961	180.704	177.031	146.66	263.592	250.53	253.025
NCU00021	496.04	502.825	661.259	677.214	657.987	428.707	699.799	1054.64
NCU00022	185.21	182.397	182.69	174.221	188.279	191.03	191.511	210.481
NCU00023	3179.17	3108.64	3052.12	2539.13	3549.56	3433.36	3947.06	3802.09
NCU00024	1662.06	1654.39	1803.07	1181.89	1613.26	1572.67	1358.65	1321.1
NCU00025	888.202	878.464	849.907	891.899	1075.17	937.381	937.08	906.859
NCU00026	1220.77	385.499	469.633	525.473	902.75	285.064	364.955	662.791
NCU00027	202.12	97.6071	103.26	166.915	136.75	44.4256	55.4057	67.1748
NCU00028	1148.3	616.207	1058.41	1031.84	1097.97	466.469	641.984	647.117
NCU00029	607.166	1212.69	1244.08	750.274	464.753	804.844	1021.39	682.943
NCU00030	485.572	371.696	410.06	552.449	452.862	370.214	370.978	344.83
NCU00031	41.0683	33.5216	30.7793	28.6622	324.039	183.626	168.626	208.242
NCU00032	325.325	325.357	251.199	282.687	395.387	419.822	287.869	376.179
NCU00033	83.7471	73.9448	94.3237	65.7543	56.4838	51.0895	87.9265	98.523
NCU00034	704.603	571.84	763.526	562.003	945.361	701.184	716.661	866.554
NCU00035	529.861	460.43	457.718	451.288	567.811	524.222	449.268	528.441
NCU00037	298.752	357.893	295.879	336.64	343.858	296.171	338.457	333.635
NCU00038	151.389	227.75	173.754	155.675	93.1488	151.047	149.355	152.263
NCU00039	16.9105	25.6342	15.8861	24.7281	25.7646	19.9915	36.1342	24.6307
NCU00040	1985.77	2546.66	1616.41	1963.64	2454.57	2398.24	2195.75	2389.18
NCU00041	2306.27	1533.12	2017.54	2562.17	3428.67	1808.86	2202.98	2433.97
NCU00042	277.815	191.271	351.48	300.672	352.776	296.911	311.958	297.808
NCU00043	2911.02	2803.99	2370.01	2407.06	3689.29	3531.1	2946.14	2984.8
NCU00045	123.205	113.382	132.053	94.4165	136.75	131.056	114.425	138.828
NCU00046	545.967	315.498	406.089	522.101	543.038	316.903	350.502	456.788
NCU00047	20.1315	5.91558	12.9075	12.9261	6.93661	7.40427	6.02236	4.47832
NCU00048	1.61052	0	0	0	0	0.740427	0	0
NCU00050	1873.04	1860.45	1417.83	1507.85	2328.72	1904.38	1695.9	1708.48
NCU00051	502.483	523.529	572.893	536.151	565.829	479.797	608.259	568.746
NCU00052	33.0157	31.5498	35.7437	36.5302	16.8461	19.2511	18.0671	22.3916
NCU00054	89.3839	90.7056	72.4803	79.2424	35.674	42.2043	59.0192	51.5006
NCU00055	177.157	143.946	139.003	182.651	149.633	89.5917	127.674	96.2838
NCU00056	446.114	492.965	668.209	620.451	404.305	413.899	457.7	519.485
NCU00057	687.692	689.165	737.711	723.86	628.259	633.065	539.604	649.356
NCU00059	90.9944	74.9307	65.5302	136.567	68.3752	51.8299	119.243	147.784
NCU00060	463.83	323.385	461.69	412.51	476.644	408.716	646.802	452.31
NCU00061	140.921	49.2965	145.954	130.947	138.732	46.6469	185.489	145.545
NCU00064	2319.96	5109.09	3149.42	1766.38	2759.78	5100.8	3040.09	2102.57
NCU00065	202.12	108.452	185.669	324.838	248.727	102.179	218.01	322.439
NCU00066	460.609	458.458	472.612	459.156	569.793	513.856	489.016	544.115
NCU00067	786.739	716.772	704.946	821.086	939.415	715.253	733.524	685.182
NCU00068	804.455	1004.66	935.294	628.319	958.243	859.636	800.974	846.402
NCU00069	115.152	126.199	163.825	127.013	100.085	100.698	119.243	80.6097
NCU00070	262.515	143.946	228.363	242.223	355.749	201.396	295.096	286.612
NCU00071	0	0	0	0	0	0	0	0
NCU00072	653.871	943.536	805.227	589.541	654.023	847.049	640.779	604.573
NCU00073	1172.46	1387.2	1394.01	1152.67	1206.97	1562.3	1255.06	1339.02
NCU00074	760.971	731.56	1283.8	1014.42	622.313	926.274	846.744	846.402
NCU00075	921.218	1189.03	1096.14	875.039	905.723	1177.28	791.339	700.857
NCU00076	171.52	169.58	136.025	179.279	150.624	115.507	121.652	165.698
NCU00077	243.994	213.947	254.178	305.73	240.799	219.166	262.575	315.721
NCU00078	577.372	490.007	555.021	658.105	644.114	396.128	470.949	579.942
NCU00079	57.1735	30.5638	69.5017	67.4404	70.3571	46.6469	57.8147	60.4573
NCU00080	3080.12	3969.36	4257.48	3128.11	2251.43	2263.49	2347.52	2259.31
NCU00081	121.594	119.298	139.003	142.187	119.904	105.141	133.696	116.436
NCU00082	8.0526	10.8452	6.95017	8.43004	3.96378	3.70214	10.8403	4.47832
NCU00083	889.008	1220.58	1154.72	1053.76	1108.87	1104.72	1065.96	1108.38
NCU00084	95.826	64.0855	87.3736	88.7965	77.2937	58.4937	74.6773	76.1314
NCU00085	115.152	124.227	122.124	103.409	101.076	99.2172	124.061	116.436
NCU00086	16.9105	17.7468	18.8647	15.1741	10.9004	6.66384	16.8626	2.23916
NCU00087	1007.38	864.661	1560.81	1170.09	1274.35	827.797	1385.14	1491.28
NCU00088	1306.94	1299.46	2473.27	1967.57	1394.26	1162.47	1314.08	1679.37
NCU00089	277.01	177.468	225.384	314.16	385.477	128.094	172.24	420.962
NCU00090	1698.29	1710.59	1714.71	1626.44	1288.23	908.504	1362.26	1271.84
NCU00091	347.873	344.09	361.409	378.228	415.206	337.635	398.68	463.506
NCU00092	55.563	55.2121	68.5088	85.9865	46.5744	89.5917	92.7444	96.2838
NCU00093	23.3526	15.7749	26.8078	29.2242	22.7917	17.7703	36.1342	35.8265
NCU00095	756.945	755.223	738.704	569.309	1094	1176.54	899.741	904.62
NCU00096	17.7157	25.6342	28.7936	24.7281	43.6016	46.6469	60.2236	44.7832
NCU00097	44.2893	257.328	123.117	79.2424	47.5653	326.528	139.719	118.675
NCU00099	0	1.97186	0.992882	0	0	1.48085	0	0
NCU00100	914.776	955.367	975.01	793.548	1073.19	1099.53	1311.67	1265.12
NCU00101	722.319	646.77	781.398	685.644	736.272	638.248	914.195	942.686
NCU00102	2319.96	640.855	1318.55	1994.55	4751.58	943.304	2030.74	3327.39
NCU00103	831.834	788.744	794.305	826.706	758.072	852.232	844.335	956.121
NCU00104	3645.41	6225.17	5276.17	3033.69	2710.23	5366.62	4484.25	2821.34
NCU00105	229.499	380.569	365.38	392.84	236.836	442.775	444.45	407.527
NCU00106	1003.35	902.126	831.042	939.107	1059.32	893.696	835.904	712.052
NCU00107	423.567	530.431	627.501	469.272	391.423	447.958	351.706	373.939
NCU00108	431.62	525.501	405.096	370.922	345.84	428.707	373.387	391.853
NCU00109	545.161	545.22	633.458	526.597	585.648	602.708	475.767	450.071
NCU00110	184.405	186.341	228.363	175.345	189.27	179.183	177.057	194.807
NCU00111	1248.96	1503.54	2388.87	1737.15	1171.3	1152.84	1719.99	1305.43
NCU00112	736.008	771.984	978.981	638.997	874.013	807.806	994.894	857.598
NCU00114	521.809	488.036	407.081	623.823	564.838	466.469	470.949	656.073
NCU00115	467.051	672.405	631.473	853.12	220.981	549.397	721.479	761.314
NCU00116	1429.34	1517.35	1709.74	1987.8	1204.99	1338.69	1503.18	1446.5
NCU00117	650.65	640.855	658.28	529.407	630.241	670.087	692.572	747.879
NCU00118	72.4734	70.987	87.3736	69.6884	181.343	135.498	119.243	134.35
NCU00119	384.109	329.301	324.672	366.426	353.767	374.656	369.773	385.135
NCU00120	139.31	106.481	100.281	107.343	109.995	102.919	142.128	158.98
NCU00121	691.719	390.429	587.786	795.234	1000.85	557.542	602.236	694.139
NCU00122	2658.97	1684.96	2103.92	1982.75	2493.22	1328.33	1921.13	1862.98
NCU00123	1.61052	2.95779	5.95729	3.37202	1.98189	2.96171	3.61342	0
NCU00124	620.051	503.811	635.444	623.261	792.756	387.243	597.418	586.66
NCU00125	177.157	136.058	140.989	143.873	62.4295	85.8895	120.447	152.263
NCU00126	161.857	202.116	196.591	210.189	218.999	221.388	250.53	255.264
NCU00127	2091.26	3474.42	3464.16	2954.45	1969.01	2136.87	2366.79	2142.87
NCU00128	27.3789	40.4232	34.7509	28.1001	8.9185	25.1745	18.0671	26.8699
NCU00129	150.584	111.41	138.011	163.543	140.714	91.0725	127.674	107.48
NCU00130	78.9155	49.2965	63.5444	75.3084	106.031	57.0129	60.2236	89.5663
NCU00132	887.397	1124.95	1408.9	862.113	865.094	1078.06	1182.79	940.447
NCU00133	1118.51	1191.99	1455.56	1204.93	1032.56	1386.82	1218.93	1444.26
NCU00134	641.793	659.588	593.743	583.359	671.86	707.108	676.914	776.988
NCU00135	843.913	1877.21	1459.54	1262.82	926.533	1690.4	1358.65	940.447
NCU00136	444.504	430.852	534.17	566.499	492.499	481.278	478.176	660.552
NCU00137	1217.55	1042.13	1077.28	1656.22	1225.8	846.308	1018.98	1397.23
NCU00138	41.0683	30.5638	42.6939	37.0922	31.7102	30.3575	27.7029	31.3482
NCU00142	140.115	62.1136	66.5231	92.7305	134.768	90.3321	199.942	176.894
NCU00143	22.5473	21.6905	19.8576	17.9841	10.9004	8.1447	15.6581	6.71748
NCU00144	3990.87	3854.99	2613.26	2267.12	5951.61	4370.74	2830.51	3018.39
NCU00145	164.273	185.355	137.018	184.337	172.424	174.741	172.24	214.959
NCU00146	732.787	789.73	664.238	691.264	824.466	802.623	633.553	575.464
NCU00147	952.623	863.675	1067.35	912.693	955.27	572.35	757.613	750.118
NCU00148	950.207	1092.41	1372.16	931.239	1236.7	1058.81	1064.75	859.837
NCU00149	13.6894	17.7468	41.701	23.0421	117.922	108.843	83.1086	55.979
NCU00150	1090.32	987.902	1202.38	1164.47	1296.16	814.47	814.223	933.729
NCU00151	190.847	107.466	220.42	241.099	143.687	111.804	207.169	295.569
NCU00152	499.261	664.517	636.437	572.119	714.471	673.048	826.268	839.684
NCU00153	27.3789	28.592	29.7864	37.0922	12.8823	19.2511	21.6805	20.1524
NCU00154	919.607	752.265	786.362	889.089	815.547	623.44	573.329	557.55
NCU00155	244.799	210.989	215.455	132.633	118.913	134.758	171.035	230.633
NCU00157	1128.17	901.141	1214.29	994.183	958.243	678.231	994.894	1126.3
NCU00158	217.42	193.242	196.591	233.231	220.981	253.966	205.965	221.677
NCU00159	299.557	261.272	327.651	297.862	285.392	334.673	308.345	300.047
NCU00160	1120.12	995.79	1022.67	1021.16	1273.36	847.049	931.057	1009.86
NCU00161	339.015	198.172	250.206	228.735	413.224	210.281	302.323	380.657
NCU00162	730.371	539.304	524.241	785.68	542.047	487.941	555.262	667.269
NCU00163	339.82	346.062	301.836	329.896	272.51	195.473	269.802	239.59
NCU00164	487.183	372.682	357.437	357.996	449.889	445.737	431.201	376.179
NCU00166	277.815	137.044	248.22	336.64	133.777	69.6001	113.22	103.001
NCU00167	317.273	357.893	368.359	323.714	445.925	413.899	393.863	396.331
NCU00168	396.993	433.809	481.548	336.078	457.816	544.214	480.585	342.591
NCU00169	1347.2	1459.18	869.764	1161.66	1050.4	1398.67	923.831	1159.88
NCU00170	1148.3	1557.77	1745.49	1215.61	1346.69	1402.37	1712.76	1442.02
NCU00171	1057.31	803.533	845.935	1019.47	965.18	889.993	734.728	846.402
NCU00172	522.614	257.328	322.686	415.32	533.128	256.188	374.591	573.225
NCU00173	2212.86	1532.14	3014.39	2729.65	1021.66	812.249	1483.91	1265.12
NCU00175	8068.71	5044.02	2785.03	1169.53	15017.8	6238.1	3884.42	5718.81
NCU00176	152.194	88.7338	51.6298	29.7862	211.071	105.881	83.1086	82.8489
NCU00177	2063.08	2548.63	2051.29	1559.56	2734.02	1914.74	1583.88	2154.07
NCU00178	232.72	289.864	279	179.841	173.415	182.885	209.578	226.155
NCU00179	17.7157	14.789	12.9075	13.4881	3.96378	5.18299	9.63578	20.1524
NCU00180	115.958	69.0151	109.217	114.087	58.4657	31.0979	43.361	69.4139
NCU00181	249.631	240.567	193.612	213.561	261.609	369.473	230.054	246.307
NCU00182	1469.6	1381.29	1321.53	985.753	1468.58	1435.69	1334.56	1386.04
NCU00183	391.357	370.71	360.416	475.455	446.916	373.175	330.026	396.331
NCU00184	214.199	161.693	177.726	234.917	189.27	220.647	171.035	176.894
NCU00185	27.3789	27.6061	14.8932	21.3561	23.7827	20.732	18.0671	11.1958
NCU00186	143.336	106.481	160.847	142.749	121.886	111.804	105.994	89.5663
NCU00187	363.172	648.742	669.202	411.948	254.673	373.916	348.093	248.547
NCU00188	563.682	809.449	765.512	487.819	790.774	793.738	828.677	776.988
NCU00189	4.0263	3.94372	1.98576	1.68601	2.97283	4.44256	3.61342	8.95663
NCU00192	0	0	0	0.562003	0	0	1.20447	0
NCU00193	452.556	182.397	364.388	451.288	234.854	220.647	476.971	389.614
NCU00194	2838.54	2305.11	4010.25	3251.19	3087.78	2826.21	5386.4	3833.44
NCU00195	676.419	484.092	925.366	934.611	752.127	459.065	839.517	763.553
NCU00196	438.062	616.207	383.252	363.054	374.577	559.022	425.179	438.875
NCU00197	4.83156	7.88744	11.9146	5.05803	5.94567	5.92342	4.81789	6.71748
NCU00198	1059.72	1238.33	1764.35	1266.75	1041.48	1058.07	1198.45	1038.97
NCU00199	866.46	849.872	697.003	778.936	917.615	875.925	821.45	927.012
NCU00200	1012.21	1018.47	1056.43	881.783	1226.79	950.708	1097.27	958.36
NCU00201	38.6525	22.6764	38.7224	31.4722	67.3842	44.4256	52.9968	40.3049
NCU00202	1292.44	845.928	909.479	1265.07	1652.9	1449.02	1346.6	1468.89
NCU00203	863.239	4929.65	3464.16	1577.54	726.362	5062.3	2977.46	1612.19
NCU00204	50.7314	77.8885	49.6441	47.7703	73.3299	82.9278	56.6102	69.4139
NCU00205	238.357	234.651	139.003	130.385	277.464	309.499	319.185	277.656
NCU00206	76.4997	75.9167	92.338	93.8545	46.5744	57.7533	86.722	78.3705
NCU00207	148.168	128.171	132.053	115.773	158.551	165.115	178.262	212.72
NCU00208	1.61052	4.92965	0.992882	2.81001	2.97283	1.48085	0	2.23916
NCU00209	740.84	1003.68	931.323	696.322	878.968	1353.5	969.6	808.336
NCU00210	713.461	666.489	910.472	818.276	835.366	858.155	879.265	808.336
NCU00211	648.235	531.417	563.957	700.818	575.739	511.635	532.377	801.619
NCU00212	6940.54	6274.46	8617.22	7227.36	8623.2	6652	7385.83	7449.68
NCU00213	211.783	231.694	185.669	196.701	229.899	245.081	193.92	223.916
NCU00214	541.94	489.022	510.341	511.985	420.16	377.618	346.888	378.418
NCU00215	512.146	416.063	434.882	527.159	480.608	269.515	317.981	304.526
NCU00216	2214.47	1970.88	2002.64	2031.08	2634.92	1805.16	1807.91	2196.61
NCU00218	118.373	85.776	124.11	129.823	86.2122	83.6683	114.425	116.436
NCU00219	589.451	505.782	401.124	448.478	824.466	745.61	666.073	633.682
NCU00220	339.015	518.599	469.633	375.98	248.727	483.499	286.664	288.851
NCU00221	17.7157	15.7749	13.9003	9.55405	8.9185	12.5873	10.8403	20.1524
NCU00222	614.414	839.027	610.622	577.739	652.041	781.891	617.894	638.16
NCU00223	1638.7	2076.37	1977.82	1552.81	1744.06	2329.38	1870.55	1697.28
NCU00224	0	0.985931	3.97153	5.05803	1.98189	5.18299	3.61342	4.47832
NCU00225	9308.81	10888.6	8885.3	9888.44	9865.84	8651.15	8850.46	9473.88
NCU00226	665.145	1078.61	956.145	624.947	495.472	720.436	725.093	470.223
NCU00227	478.325	976.071	906.501	880.659	528.173	1122.49	956.351	812.815
NCU00229	38.6525	28.592	40.7081	32.5962	27.7464	22.2128	39.7476	49.2615
NCU00230	855.992	934.662	722.818	727.232	926.533	1009.2	816.632	904.62
NCU00231	8.0526	2.95779	2.97864	5.62003	0.990944	3.70214	3.61342	2.23916
NCU00232	167.494	185.355	166.804	192.205	161.524	210.281	175.853	206.003
NCU00233	154.61	91.6915	283.964	528.283	122.877	86.63	255.348	367.222
NCU00234	427.593	460.43	427.932	416.444	495.472	592.342	519.128	418.723
NCU00236	316.467	3073.15	4134.36	1995.67	216.026	2727.73	3393	1607.72
NCU00237	188.431	270.145	193.612	212.999	164.497	220.647	187.898	208.242
NCU00238	85.3576	90.7056	87.3736	97.7885	62.4295	39.9831	66.246	80.6097
NCU00239	695.745	862.689	702.96	608.649	885.904	734.504	701.003	817.293
NCU00240	760.166	366.766	585.8	609.773	927.524	513.856	632.348	920.294
NCU00241	380.888	139.016	190.633	279.877	496.463	150.307	298.709	515.006
NCU00242	698.161	1151.57	822.106	892.461	742.217	969.219	592.601	497.093
NCU00243	1525.16	1772.7	1233.16	1460.65	1772.8	1360.9	1115.34	1392.76
NCU00244	186.015	2192.71	1302.66	715.43	25.7646	199.175	134.901	109.719
NCU00245	181.184	139.016	64.5373	156.799	20.8098	20.732	15.6581	26.8699
NCU00246	113.542	208.031	140.989	170.849	113.959	62.1959	69.8594	80.6097
NCU00247	62.8103	101.551	136.025	105.095	372.595	156.23	303.527	443.353
NCU00248	218.226	112.396	103.26	136.567	1580.56	128.094	251.735	416.483
NCU00249	124.815	80.8463	76.4519	109.029	160.533	84.4087	128.879	203.763
NCU00250	34.6262	86.7619	115.174	71.3744	32.7012	85.8895	166.217	230.633
NCU00251	100.658	80.8463	56.5942	63.5063	133.777	96.2555	103.585	89.5663
NCU00252	79.7208	61.1277	58.58	106.781	81.2574	48.1278	77.0862	78.3705
NCU00253	343.846	243.525	298.857	330.458	320.075	228.792	227.645	223.916
NCU00254	0	0	0	0	0	0	0	0
NCU00255	105.489	106.481	92.338	139.939	82.2484	78.4853	89.131	76.1314
NCU00256	28.1841	40.4232	28.7936	23.0421	13.8732	17.7703	40.9521	15.6741
NCU00257	289.894	257.328	221.413	268.075	251.7	322.826	266.188	259.742
NCU00258	5826.86	7756.32	5421.13	5660.49	5786.12	5302.2	5436.99	4807.47
NCU00259	270.568	219.863	269.071	240.537	268.546	222.128	360.137	300.047
NCU00260	4704.33	1980.73	3896.07	4380.81	7300.29	2276.07	6311.44	6910.04
NCU00261	947.792	1204.81	1317.55	1147.05	856.176	1007.72	1252.65	1343.5
NCU00262	93.4102	164.65	287.936	197.263	83.2393	102.179	150.559	120.915
NCU00263	576.566	692.123	854.871	1068.37	1114.81	1196.53	1316.49	1372.6
NCU00264	252.047	350.991	322.686	201.759	198.189	447.218	251.735	192.568
NCU00265	140.921	69.0151	108.224	168.601	151.614	60.715	93.9489	118.675
NCU00267	11.2736	14.789	9.92882	19.6701	9.90944	2.96171	3.61342	6.71748
NCU00268	245.604	256.342	252.192	336.64	337.912	455.363	437.224	389.614
NCU00269	98.2418	127.185	71.4875	103.971	112.968	218.426	126.47	141.067
NCU00270	1148.3	1378.33	1226.21	1638.8	1074.18	1738.52	1268.31	1191.23
NCU00271	0	2.95779	0.992882	0.562003	0	0.740427	0	2.23916
NCU00272	795.597	843.957	736.718	591.789	879.959	1064.73	791.339	752.357
NCU00273	714.266	743.392	633.458	785.68	800.683	852.972	864.811	944.925
NCU00274	531.472	588.601	415.024	495.125	618.349	561.984	646.802	752.357
NCU00275	145.752	693.109	231.341	115.773	104.049	673.048	297.505	170.176
NCU00276	151.389	1360.58	486.512	143.311	162.515	1312.04	702.208	286.612
NCU00277	273.789	230.708	210.491	293.928	291.338	199.175	237.281	338.113
NCU00278	1755.47	1658.34	2338.24	1768.62	1424.98	1313.52	1369.49	1603.24
NCU00279	66.8366	91.6915	81.4163	84.8624	50.5382	116.987	84.3131	96.2838
NCU00280	450.946	400.288	343.537	387.782	451.871	514.597	377	414.244
NCU00281	177.963	446.627	316.729	201.759	163.506	311.72	331.23	297.808
NCU00282	252.047	203.102	263.114	383.286	376.559	211.762	317.981	515.006
NCU00283	285.867	243.525	191.626	213.561	346.831	234.715	231.259	270.938
NCU00284	52.3419	23.6623	38.7224	75.3084	15.8551	11.8468	14.4537	33.5874
NCU00285	227.889	99.579	136.025	358.558	67.3842	21.4724	39.7476	114.197
NCU00287	335.794	317.47	311.765	246.157	316.111	280.622	290.278	293.33
NCU00288	5.63682	9.85931	3.97153	0.562003	5.94567	5.18299	2.40895	2.23916
NCU00289	698.161	656.63	609.629	650.799	594.567	510.154	697.39	662.791
NCU00290	4.83156	2.95779	2.97864	2.24801	2.97283	2.22128	0	0
NCU00291	169.91	190.285	162.833	153.427	145.669	163.634	202.351	132.11
NCU00292	52.3419	60.1418	46.6654	43.8362	17.837	44.4256	65.0415	38.0657
NCU00293	733.592	1300.44	1488.33	1190.32	602.494	1441.61	1084.03	776.988
NCU00294	16399.1	19496.8	15901	17123.1	18492	13518.7	14369.4	15035.9
NCU00295	1197.42	1485.8	1298.69	958.777	1408.13	1547.49	1286.38	1549.5
NCU00296	33.0157	18.7327	36.7366	39.3402	19.8189	12.5873	26.4984	40.3049
NCU00297	2.41578	2.95779	1.98576	5.62003	1.98189	1.48085	2.40895	2.23916
NCU00298	16.1052	18.7327	13.9003	35.4062	7.92756	8.1447	6.02236	17.9133
NCU00299	181.184	57.184	137.018	225.363	88.1941	39.2426	79.4952	123.154
NCU00300	148.973	269.159	223.398	196.139	130.805	219.907	157.786	118.675
NCU00301	278.62	405.217	339.565	371.484	197.198	446.478	451.677	515.006
NCU00302	580.593	857.76	795.298	617.641	504.391	1011.42	592.601	443.353
NCU00303	450.946	233.666	314.743	340.574	503.4	405.754	340.866	461.267
NCU00304	777.076	401.274	367.366	434.428	1455.7	706.367	799.77	797.14
NCU00305	231.11	116.34	155.882	177.593	250.709	111.064	160.195	167.937
NCU00306	600.724	387.471	299.85	302.358	164.497	104.4	119.243	185.85
NCU00307	0	1.97186	1.98576	2.81001	0	2.22128	4.81789	4.47832
NCU00308	53.1472	31.5498	26.8078	52.8283	38.6468	26.6554	37.3387	47.0223
NCU00309	558.045	1573.55	3091.83	2567.79	2667.62	7684.15	14631.9	10353.9
NCU00310	99.047	59.1558	71.4875	98.3505	77.2937	73.3023	80.6997	82.8489
NCU00311	1498.59	1718.48	1441.66	1629.81	1934.32	2486.35	1913.91	1798.04
NCU00312	8.0526	2.95779	2.97864	9.55405	1.98189	7.40427	3.61342	6.71748
NCU00313	0	0	0	1.12401	0.990944	0	0	0
NCU00314	136.089	165.636	131.06	133.757	68.3752	82.9278	90.3354	109.719
NCU00315	8217.68	9166.2	8939.91	7620.76	7381.54	5849.37	6527.04	6907.8
NCU00316	160.247	99.579	114.181	142.187	277.464	208.06	248.121	201.524
NCU00317	173.131	105.495	105.245	134.881	181.343	142.902	174.649	208.242
NCU00318	0.80526	1.97186	3.97153	9.55405	0	1.48085	1.20447	2.23916
NCU00319	30.5999	23.6623	36.7366	51.7043	11.8913	19.9915	16.8626	31.3482
NCU00320	656.287	647.756	597.715	501.869	512.318	619.737	734.728	696.378
NCU00321	464.635	498.881	228.363	336.078	771.946	1310.56	644.393	497.093
NCU00322	5046.57	6446.01	9082.88	6906.45	5677.12	6483.18	8587.89	11536.1
NCU00324	549.993	409.161	446.797	472.082	638.168	649.355	560.08	602.334
NCU00325	200.51	196.2	214.462	197.825	203.144	254.707	230.054	194.807
NCU00326	1472.02	2628.49	3411.54	3177.56	1191.12	3968.69	4804.64	3376.65
NCU00327	35.4315	71.9729	47.6583	31.4722	3.96378	11.8468	8.43131	13.435
NCU00329	181.184	131.129	104.253	223.115	60.4476	96.9959	90.3354	82.8489
NCU00330	106.294	65.0714	95.3166	98.9125	74.3208	92.5534	92.7444	89.5663
NCU00331	28.1841	21.6905	24.822	37.6542	32.7012	35.5405	36.1342	60.4573
NCU00332	1113.68	1837.77	1236.14	1011.61	916.624	1603.02	1081.62	562.029
NCU00333	128.036	83.8041	121.132	121.393	82.2484	102.919	86.722	120.915
NCU00334	434.035	421.978	424.953	485.009	439.979	470.912	383.022	420.962
NCU00335	630.519	537.332	756.576	692.95	622.313	837.423	640.779	662.791
NCU00336	178.768	140.002	155.882	269.761	145.669	142.902	315.572	358.265
NCU00337	119.984	99.579	104.253	174.221	63.4204	82.1874	165.013	250.786
NCU00338	407.462	835.083	836.999	515.919	241.79	581.235	678.118	644.878
NCU00339	0	0	0.992882	1.12401	0	0	1.20447	0
NCU00340	1397.93	1748.05	1457.55	1579.23	1564.7	1874.76	1988.58	1569.65
NCU00343	1.61052	3.94372	0.992882	2.24801	0.990944	2.22128	0	0
NCU00344	405.851	428.88	343.537	381.038	441.961	516.818	445.655	418.723
NCU00345	390.551	354.935	350.487	351.814	415.206	371.694	431.201	409.766
NCU00346	543.551	397.33	690.053	721.05	706.543	618.997	693.776	765.792
NCU00347	763.387	911	855.864	911.007	890.859	1076.58	774.476	828.489
NCU00348	563.682	542.262	686.081	760.39	592.585	752.274	531.172	573.225
NCU00349	768.218	499.867	679.131	741.282	775.909	667.865	690.163	884.468
NCU00350	1210.31	805.505	985.931	1143.11	955.27	792.257	943.102	960.599
NCU00351	312.441	158.735	277.014	323.152	269.537	194.732	328.821	364.983
NCU00352	978.391	668.461	582.821	662.601	1321.92	966.998	879.265	1148.69
NCU00353	26.5736	57.184	17.8719	23.6041	18.8279	47.3873	30.1118	26.8699
NCU00354	7.24734	27.6061	29.7864	6.74404	4.95472	28.1362	15.6581	13.435
NCU00355	9858	17220.3	10463	10764.6	9843.05	25029.4	16176.1	12241.5
NCU00356	371.225	499.867	380.274	371.484	427.097	535.329	455.291	326.917
NCU00357	238.357	412.119	274.035	228.173	313.138	324.307	348.093	342.591
NCU00358	411.488	323.385	341.551	390.592	438.988	402.792	290.278	472.462
NCU00359	187.626	540.29	397.153	228.735	219.99	761.159	422.77	349.309
NCU00360	602.335	9806.07	10513.6	2960.63	457.816	9354.56	9326.23	3669.98
NCU00361	620.051	624.094	529.206	523.225	529.164	814.47	466.131	523.963
NCU00362	74.8892	64.0855	84.3949	70.8124	57.4748	64.4172	78.2907	85.088
NCU00363	124.01	143.946	124.11	131.509	82.2484	94.0342	101.176	105.24
NCU00364	553.214	548.177	727.782	597.409	511.327	436.112	452.882	418.723
NCU00365	671.587	610.291	702.96	648.551	511.327	304.316	373.387	351.548
NCU00366	1975.3	2690.6	2403.77	2535.76	2453.58	2508.57	2976.25	3656.55
NCU00367	0.80526	0	1.98576	0	0	0.740427	0	0
NCU00368	169.91	205.074	171.769	166.353	223.953	202.137	224.032	143.306
NCU00369	392.162	389.443	613.601	428.808	447.907	561.244	561.284	454.549
NCU00370	28.9894	31.5498	50.637	36.5302	28.7374	31.0979	49.3834	60.4573
NCU00371	630.519	788.744	830.049	768.258	656.996	718.214	792.543	815.054
NCU00372	268.152	204.088	217.441	374.294	218.008	126.613	236.077	322.439
NCU00373	832.639	605.361	399.138	398.46	638.168	447.958	460.109	667.269
NCU00375	156.221	90.7056	137.018	121.955	88.1941	73.3023	85.5176	127.632
NCU00376	233.526	189.299	253.185	369.798	129.814	118.468	203.556	257.503
NCU00377	449.335	290.85	411.053	445.668	402.323	263.592	331.23	412.005
NCU00378	2833.71	1562.7	3066.02	3089.89	1347.68	815.21	1451.39	1757.74
NCU00379	631.324	737.476	701.967	507.489	531.146	613.814	578.147	595.616
NCU00380	4.83156	6.90151	2.97864	11.2401	3.96378	3.70214	6.02236	13.435
NCU00382	758.555	390.429	458.711	611.459	829.42	364.29	741.955	868.793
NCU00384	0.80526	0	0	2.24801	4.95472	0.740427	1.20447	0
NCU00385	1617.77	1650.45	1336.42	1742.77	2064.14	1288.34	1283.97	1545.02
NCU00386	81.3313	59.1558	74.4661	78.6804	74.3208	77.0044	98.7668	105.24
NCU00387	87.7734	93.6634	92.338	78.1184	69.3661	87.3704	79.4952	73.8922
NCU00388	1474.43	1330.02	1332.45	1149.3	1682.62	1799.24	1646.51	1679.37
NCU00389	690.108	816.351	836.999	772.754	708.525	894.436	849.153	862.076
NCU00391	1.61052	0.985931	0.992882	1.12401	0.990944	0.740427	1.20447	2.23916
NCU00392	211.783	114.368	170.776	168.601	195.216	160.673	201.147	248.547
NCU00395	500.872	425.922	287.936	411.386	572.766	461.286	384.227	501.571
NCU00396	1037.98	1111.14	1012.74	986.877	960.225	968.479	1034.64	1258.41
NCU00397	1788.48	1164.38	1410.88	1046.45	3318.67	1549.71	1623.63	1410.67
NCU00398	177.963	202.116	181.697	162.419	236.836	182.145	218.01	152.263
NCU00399	35452.4	55641	32109.8	19755	53956.9	47738.3	29720.4	24395.6
NCU00400	192.457	224.792	156.875	164.667	170.442	165.856	173.444	158.98
NCU00401	773.855	1592.28	1747.47	1446.6	753.118	1618.57	1553.77	1294.23
NCU00403	346.262	403.246	402.117	380.476	605.467	435.371	464.926	519.485
NCU00404	386.525	318.456	411.053	511.985	543.038	388.724	462.517	553.072
NCU00405	2334.45	2411.59	2290.58	2210.36	4144.13	3403.74	2545.05	2664.6
NCU00406	1305.33	566.91	659.273	1067.24	1460.65	656.759	770.862	1269.6
NCU00407	215.005	130.143	177.726	170.849	217.017	179.183	180.671	138.828
NCU00408	157.831	104.509	127.089	132.071	130.805	77.0044	91.5399	96.2838
NCU00409	425.983	468.317	547.078	431.618	607.449	439.073	480.585	338.113
NCU00410	2670.24	2581.17	3017.37	2841.49	2999.59	2698.86	2903.98	3392.32
NCU00411	532.277	551.135	599.7	526.597	580.693	577.533	484.198	429.918
NCU00412	273.789	286.906	223.398	290.556	341.876	384.282	297.505	373.939
NCU00413	16870.2	22350.1	18687	17346.8	17067	14506.4	15901.4	16034.6
NCU00414	3050.33	2864.13	2733.4	2700.99	3598.12	2920.24	2764.26	2892.99
NCU00415	316.467	292.821	254.178	215.247	252.691	346.52	311.958	387.374
NCU00416	361.562	482.12	398.145	354.062	315.12	456.844	393.863	338.113
NCU00417	487.183	538.318	463.676	417.568	515.291	589.38	516.719	391.853
NCU00418	1869.01	1796.37	1691.87	1795.04	1877.84	1433.47	1436.94	1486.8
NCU00419	368.004	285.92	424.953	572.119	348.812	268.775	462.517	557.55
NCU00420	1257.01	1753.97	1308.62	1417.93	1561.73	2711.44	2164.44	1746.54
NCU00421	158.636	219.863	129.075	124.765	149.633	221.388	175.853	145.545
NCU00422	3324.92	4028.51	3817.63	3133.17	3050.13	3128.3	3530.31	2998.23
NCU00423	680.445	810.435	704.946	715.992	737.263	812.989	769.658	761.314
NCU00424	542.746	467.331	431.903	433.304	739.245	608.631	554.057	564.268
NCU00425	1.61052	1.97186	0.992882	1.12401	0	0	0	0
NCU00426	172.326	128.171	235.313	239.975	117.922	110.324	120.447	103.001
NCU00427	309.22	595.502	385.238	405.204	337.912	953.67	560.08	391.853
NCU00428	195.678	295.779	257.156	241.661	237.827	299.873	243.303	302.286
NCU00430	1086.3	2555.53	2373.98	1669.71	1008.78	2068.75	1869.34	1773.41
NCU00431	1658.84	1950.17	2057.25	1874.28	1693.52	1760	1878.98	2053.31
NCU00432	499.261	452.542	352.473	532.779	709.516	497.567	558.875	629.204
NCU00434	853.576	739.448	879.693	939.669	1014.73	1021.79	1056.32	989.708
NCU00435	959.065	658.602	1189.47	999.241	1073.19	915.908	1109.32	1117.34
NCU00436	980.002	969.17	1065.36	882.345	1107.88	1056.59	1121.36	1157.64
NCU00437	30.5999	45.3528	66.5231	48.8943	139.723	84.4087	61.4281	40.3049
NCU00438	177.157	133.101	192.619	201.759	164.497	105.881	143.332	145.545
NCU00439	0.80526	0	0.992882	1.12401	0	0	0	0
NCU00440	1658.03	1607.07	1750.45	2019.84	2165.21	1686.69	2012.67	2091.37
NCU00441	399.409	238.595	311.765	380.476	862.122	531.627	585.374	687.422
NCU00442	893.839	731.56	919.408	777.25	1138.6	899.619	997.303	909.098
NCU00443	3585.82	2650.18	2837.66	2684.13	4394.84	2850.64	3166.56	3161.69
NCU00444	713.461	950.437	902.529	773.316	693.661	917.389	733.524	770.27
NCU00445	392.967	588.601	482.54	455.222	509.345	670.827	562.489	441.114
NCU00446	204.536	97.6071	92.338	169.163	248.727	174.741	198.738	167.937
NCU00447	1315.8	1285.65	1110.04	1406.13	1623.17	1762.22	1393.57	1379.32
NCU00448	175.547	139.016	216.448	172.535	197.198	231.754	177.057	143.306
NCU00449	6.44208	14.789	10.9217	7.86804	5.94567	14.0681	4.81789	8.95663
NCU00450	2309.49	2917.37	1837.82	1561.81	2713.21	3029.83	2027.13	1656.98
NCU00451	5768.08	4311.47	2451.42	1457.27	10972.7	5283.69	4226.49	2566.08
NCU00453	959.065	917.901	1119.97	926.743	1037.52	969.959	949.124	1126.3
NCU00454	286.673	116.34	225.384	221.429	593.576	225.83	338.457	488.137
NCU00455	612.803	831.139	535.163	570.433	777.891	831.5	656.438	656.073
NCU00456	1183.73	1683.97	2150.58	1482.56	953.289	1333.51	1830.8	1274.08
NCU00457	1588.78	1918.62	1659.1	1895.07	1937.3	1962.13	2407.74	2588.47
NCU00458	472.688	314.512	477.576	481.637	461.78	278.401	515.514	423.201
NCU00459	380.888	367.752	321.694	336.64	467.726	436.852	539.604	615.769
NCU00461	2443.16	2621.59	3398.63	2282.86	10730.9	7724.88	11417.2	16182.4
NCU00462	4.0263	2.95779	6.95017	5.05803	4.95472	3.70214	3.61342	4.47832
NCU00463	926.855	933.676	928.344	928.429	1061.3	727.099	816.632	877.75
NCU00464	10089.9	11867.6	11148.1	10818	9316.86	7410.19	8303.63	8811.09
NCU00465	2429.47	3622.31	3835.5	2385.14	1981.89	2809.92	3606.19	2474.27
NCU00466	429.204	420.992	482.54	487.257	385.477	316.903	458.904	420.962
NCU00467	745.671	814.379	951.18	659.791	845.276	1038.82	885.287	772.51
NCU00468	566.903	537.332	593.743	673.28	471.69	360.588	497.447	591.138
NCU00469	518.588	553.107	619.558	597.971	600.512	514.597	674.505	629.204
NCU00470	253.657	246.483	263.114	271.447	340.885	253.966	315.572	338.113
NCU00471	361.562	425.922	322.686	338.326	335.93	255.447	448.064	432.158
NCU00472	1660.45	1406.92	1835.84	1162.78	1516.14	1445.31	1521.25	1099.43
NCU00473	475.104	486.064	498.427	344.508	1031.57	739.687	514.31	418.723
NCU00474	1.61052	2.95779	0	0.562003	0	1.48085	0	0
NCU00475	13173.3	16130.8	13583.6	12598.4	13106.2	10739.2	11270.3	11301
NCU00476	508.119	614.235	755.583	545.143	642.132	753.014	639.575	703.096
NCU00477	7758.68	6874.89	8420.63	9915.98	9433.79	6525.38	7630.33	9167.11
NCU00478	54.7577	70.987	68.5088	50.5803	61.4386	120.69	114.425	114.197
NCU00480	942.96	1348.75	1090.18	895.833	935.452	1722.23	1362.26	1222.58
NCU00481	1030.73	1028.33	850.899	883.469	1086.08	1011.42	997.303	1056.88
NCU00483	208.562	128.171	136.025	209.065	223.953	140.681	197.534	221.677
NCU00484	2327.2	2233.13	1811.02	1989.49	2676.54	2612.23	2118.67	2297.38
NCU00485	6.44208	1.97186	7.94305	3.93402	0	8.1447	7.22684	6.71748
NCU00486	1200.64	875.506	800.262	946.413	1700.46	1426.06	1185.2	1493.52
NCU00487	210.173	150.847	251.199	242.223	175.397	157.711	186.693	185.85
NCU00488	2010.74	2242.01	1971.86	1898.45	2058.19	2398.98	1892.23	2051.07
NCU00489	14706.5	18093.8	14497.1	14256.3	13228.1	12240	12354.3	12402.7
NCU00490	985.639	948.465	883.665	808.16	1158.41	1220.96	946.715	974.034
NCU00491	5.63682	7.88744	1.98576	2.24801	2.97283	9.62555	7.22684	2.23916
NCU00492	1724.87	2074.4	1666.06	1330.82	1356.6	2109.48	2160.82	2044.35
NCU00493	2275.67	2251.87	1748.46	1903.5	2421.87	2450.07	1925.95	1912.24
NCU00494	331.767	280.99	281.978	289.994	322.057	310.979	297.505	405.288
NCU00495	585.424	589.586	510.341	583.359	641.141	656.759	633.553	647.117
NCU00496	106.294	39.4372	42.6939	76.4324	54.5019	30.3575	24.0895	31.3482
NCU00497	210.173	145.918	142.975	136.567	163.506	168.817	142.128	127.632
NCU00498	471.077	620.15	777.426	469.272	398.36	572.35	672.096	503.811
NCU00499	4559.38	3986.12	3974.5	3774.97	2763.74	4334.46	4492.68	4487.27
NCU00500	28.1841	23.6623	28.7936	42.1502	16.8461	15.549	37.3387	15.6741
NCU00501	148.168	225.778	191.626	166.915	115.94	251.745	246.917	284.373
NCU00502	4197.02	4117.25	3391.68	3698.54	4873.46	3845.78	3688.1	3923.01
NCU00503	274.594	201.13	262.121	384.41	176.388	234.715	260.166	248.547
NCU00504	210.978	174.51	143.968	174.783	171.433	128.834	130.083	176.894
NCU00505	1585.56	1640.59	1883.5	1901.82	1660.82	1763.7	1613.99	1892.09
NCU00506	707.019	1240.3	1201.39	701.942	692.67	1234.29	829.882	521.724
NCU00509	99.8523	70.0011	79.4305	93.8545	75.3118	73.3023	67.4505	73.8922
NCU00510	7.24734	6.90151	6.95017	6.18203	2.97283	4.44256	4.81789	2.23916
NCU00512	74.8892	94.6493	67.5159	72.4984	89.185	123.651	107.198	82.8489
NCU00513	1142.66	1351.71	1290.75	1399.95	1200.03	1394.96	1269.51	1233.78
NCU00515	752.113	1249.17	787.355	701.942	990.944	1112.86	926.239	788.184
NCU00516	24.1578	19.7186	25.8149	35.4062	12.8823	14.8085	27.7029	11.1958
NCU00517	301.973	418.035	358.43	274.819	333.948	462.027	349.297	403.049
NCU00518	1219.97	1492.7	1441.66	982.943	1218.86	1380.9	1190.02	1074.8
NCU00519	2030.06	2063.55	2353.13	2070.98	2329.71	1686.69	1916.32	1845.07
NCU00520	1762.72	3889.5	2382.92	1317.33	2739.96	3900.57	2843.76	1730.87
NCU00521	1230.44	4332.18	2980.63	1503.92	1774.78	4571.4	3665.21	2848.21
NCU00522	1061.33	3083	2357.1	1473.01	2379.26	4099	3124.4	1307.67
NCU00523	560.461	791.702	764.519	638.997	589.612	732.282	656.438	503.811
NCU00524	56.3682	54.2262	41.701	47.7703	39.6378	43.6852	51.7923	38.0657
NCU00525	0	0.985931	0	0	0	0.740427	1.20447	0
NCU00526	1.61052	3.94372	3.97153	1.68601	4.95472	3.70214	8.43131	6.71748
NCU00527	574.956	689.165	658.28	712.62	627.268	578.274	582.965	535.159
NCU00528	430.814	418.035	379.281	411.948	431.061	499.788	464.926	450.071
NCU00529	0	0	1.98576	0	0	0	0	0
NCU00530	0	0	0	0	0	0	0	0
NCU00531	0	0	0	0	0	0	0	0
NCU00532	0	0.985931	0.992882	0	0	0	0	2.23916
NCU00533	0	0	0	0	0.990944	0	0	0
NCU00534	14.4947	6.90151	4.96441	17.4221	17.837	14.8085	12.0447	4.47832
NCU00535	202.12	149.861	204.534	204.007	288.365	200.656	226.441	161.219
NCU00536	697.356	711.842	1196.42	531.655	685.734	712.291	1109.32	629.204
NCU00537	1256.21	1634.67	2090.02	1129.06	1380.39	1621.54	1856.09	1227.06
NCU00538	99.047	166.622	126.096	84.8624	108.013	256.928	211.987	232.872
NCU00541	2650.92	2720.18	2767.16	3043.25	3605.06	3577.74	2947.34	3094.52
NCU00542	656.287	855.788	904.515	898.643	957.252	1324.62	1487.52	1034.49
NCU00543	20.1315	23.6623	27.8007	29.7862	4.95472	6.66384	15.6581	13.435
NCU00545	804.455	622.122	499.419	588.979	1152.47	961.815	968.396	913.577
NCU00547	20.1315	19.7186	30.7793	33.7202	9.90944	8.1447	20.476	11.1958
NCU00548	91.7997	97.6071	156.875	156.799	134.768	108.102	149.355	136.589
NCU00549	1257.01	1590.31	2493.13	1432.55	1053.37	1317.96	1800.69	1038.97
NCU00550	244.799	264.229	182.69	206.255	208.098	254.707	286.664	309.004
NCU00551	1229.63	2805.96	1653.15	1342.63	1348.68	2052.46	1528.48	1336.78
NCU00552	254.462	117253	71197.5	24414	67.3842	78037.3	41602.5	15461.4
NCU00553	712.655	386.485	514.313	723.86	859.149	634.546	635.962	915.816
NCU00554	1203.86	1291.57	1022.67	1149.86	2363.4	1818.49	1289.99	1354.69
NCU00556	370.42	691.137	576.864	441.172	520.246	1051.41	747.978	633.682
NCU00557	1.61052	0.985931	7.94305	5.05803	4.95472	4.44256	3.61342	2.23916
NCU00558	96.6313	42.395	77.4448	71.9364	102.067	98.4768	152.968	156.741
NCU00559	104.684	83.8041	155.882	185.461	99.0944	85.1491	134.901	188.089
NCU00560	245.604	227.75	374.316	414.758	225.935	239.158	284.256	414.244
NCU00561	153.805	170.566	229.356	240.537	108.013	155.49	193.92	143.306
NCU00562	736.813	679.306	735.725	689.016	583.666	847.049	820.246	734.444
NCU00563	37.042	28.592	50.637	42.7122	49.5472	24.4341	26.4984	40.3049
NCU00564	972.755	1058.89	1007.77	953.719	948.334	855.934	725.093	752.357
NCU00565	1335.93	1921.58	1836.83	1270.69	1784.69	2290.88	1687.47	1437.54
NCU00566	2212.86	2320.88	2943.89	2377.27	2256.38	1924.37	2094.58	2095.85
NCU00567	1099.18	2131.58	1625.35	1275.18	1790.64	2106.52	1919.93	1486.8
NCU00568	475.909	497.895	544.099	595.161	488.536	539.771	572.124	665.03
NCU00569	247.215	242.539	269.071	355.748	343.858	349.482	316.776	398.57
NCU00570	97.4365	97.6071	98.2953	121.955	93.1488	124.392	109.607	91.8055
NCU00571	855.187	693.109	729.768	777.25	825.457	946.266	738.342	763.553
NCU00572	49.9261	43.3809	35.7437	77.5564	65.4023	52.5703	49.3834	98.523
NCU00573	2619.51	3795.83	2972.69	2636.36	4272.95	5094.88	4021.73	4901.52
NCU00574	20.1315	19.7186	25.8149	14.6121	27.7464	37.0214	39.7476	42.544
NCU00575	2834.52	4537.25	5912.61	4062.16	3661.54	4123.44	5683.91	5190.37
NCU00576	364.783	242.539	279	343.384	362.686	322.826	249.326	300.047
NCU00577	235.941	288.878	237.299	264.141	290.347	342.818	260.166	306.765
NCU00578	203.731	167.608	224.391	273.695	177.379	185.107	240.895	250.786
NCU00579	1193.4	1404.95	1268.9	1142.55	1318.95	1563.04	1492.34	1403.95
NCU00580	308.415	363.808	355.452	415.32	255.664	274.698	248.121	286.612
NCU00581	337.404	293.807	282.971	236.041	369.622	390.946	249.326	208.242
NCU00582	67.6419	24373.2	20331.2	11428.3	58.4657	24341.5	23978.6	22624.5
NCU00583	4.0263	17.7468	26.8078	14.6121	0	7.40427	13.2492	11.1958
NCU00584	936.518	6452.92	6050.62	3497.91	617.358	5902.68	4703.47	3517.72
NCU00585	3421.55	66982.2	54734.6	27996.2	790.774	44135.4	35965.6	23260.4
NCU00586	1124.95	4691.06	3494.94	1459.52	953.289	4796.49	3132.83	2169.74
NCU00587	880.955	1359.6	1308.62	925.057	821.493	1146.92	1025.01	1059.12
NCU00589	1505.03	3046.53	2564.61	1561.24	1913.51	2464.88	2025.92	1831.63
NCU00590	609.582	533.388	666.223	574.367	730.326	698.963	545.626	369.461
NCU00591	826.197	758.181	747.64	803.664	682.761	562.725	626.326	642.638
NCU00592	447.725	513.67	568.921	550.201	403.314	599.006	454.086	450.071
NCU00593	691.719	908.042	1114.01	714.306	672.851	1123.23	894.923	826.249
NCU00594	7.24734	3.94372	7.94305	5.05803	1.98189	3.70214	3.61342	6.71748
NCU00595	1550.13	1286.64	1469.46	1854.05	1576.59	1830.34	1468.25	1515.91
NCU00596	517.782	1166.36	1050.47	544.019	498.445	1272.79	1140.64	454.549
NCU00597	109.515	206.059	173.754	214.123	83.2393	239.898	249.326	228.394
NCU00598	769.024	1048.04	1039.55	937.983	758.072	1149.88	891.31	721.009
NCU00599	223.057	191.271	264.106	260.207	245.754	281.362	277.029	295.569
NCU00600	2340.09	2663	2881.34	2269.37	3012.47	2805.48	2991.91	2734.01
NCU00602	331.767	384.513	554.028	411.948	355.749	541.993	667.278	412.005
NCU00603	0.80526	0	0	0	0.990944	0	0	0
NCU00604	54.7577	102.537	108.224	75.3084	109.995	176.222	152.968	129.871
NCU00605	266.541	564.938	526.227	340.012	190.261	352.443	342.07	461.267
NCU00606	30.5999	28.592	31.7722	38.2162	8.9185	10.366	13.2492	11.1958
NCU00607	52.3419	43.3809	52.6227	65.7543	8.9185	5.18299	2.40895	4.47832
NCU00608	566.903	556.065	562.964	526.035	524.21	577.533	439.633	407.527
NCU00609	534.693	529.445	391.195	493.439	241.79	315.422	262.575	326.917
NCU00611	347.067	415.077	458.711	325.962	534.119	416.86	593.805	519.485
NCU00614	1729.7	2308.06	1662.08	1388.71	1624.16	2045.06	1699.51	1748.78
NCU00616	201.315	232.68	227.37	249.529	174.406	227.311	177.057	223.916
NCU00617	578.982	796.632	602.679	586.169	519.255	730.802	520.332	485.897
NCU00618	16290.4	19149.7	17866.9	16729.7	17191.9	13366.2	14593.4	13898.5
NCU00619	545.967	531.417	802.248	642.931	617.358	511.635	670.891	506.05
NCU00620	232.72	223.806	205.526	202.883	198.189	225.09	179.466	246.307
NCU00621	406.657	471.275	418.996	422.064	564.838	603.448	579.351	519.485
NCU00622	798.818	989.874	704.946	704.19	1188.14	1127.67	943.102	1018.82
NCU00623	676.419	817.336	1037.56	745.216	579.702	597.525	678.118	553.072
NCU00624	830.223	981.001	871.75	785.118	699.607	829.278	614.281	745.64
NCU00627	7459.13	15618.1	12921.4	7073.93	9882.69	13287.7	11701.5	10956.2
NCU00628	302.778	476.204	318.715	283.811	462.771	436.112	398.68	322.439
NCU00629	6862.43	13506.3	10231.6	6484.39	8177.27	9860.27	8602.34	5770.31
NCU00630	126.426	178.453	162.833	195.577	157.56	152.528	196.329	223.916
NCU00631	297.946	334.23	190.633	162.419	248.727	304.316	249.326	277.656
NCU00632	636.156	460.43	420.982	504.679	642.132	427.226	425.179	579.942
NCU00633	2299.02	2998.21	3041.2	1538.2	3692.26	2391.58	1781.42	1401.71
NCU00634	13064.5	16090.4	15680.6	13673.5	13087.4	11259.7	11984.5	11999.6
NCU00635	4754.26	4976.98	4222.73	4635.4	5222.28	4255.23	4103.64	4375.32
NCU00636	3578.58	4243.45	3583.31	3533.31	4125.3	3753.97	3355.66	3107.95
NCU00638	65.2261	114.368	131.06	87.6725	94.1397	112.545	120.447	64.9356
NCU00640	74.084	98.5931	77.4448	96.6645	87.2031	92.5534	74.6773	67.1748
NCU00641	55.563	55.2121	55.6014	60.6963	59.4567	75.5236	75.8818	55.979
NCU00642	2147.63	2363.28	1994.7	2436.84	3141.29	2401.21	3465.27	4099.9
NCU00643	436.451	235.637	375.309	474.893	898.787	257.669	495.038	712.052
NCU00644	1435.78	1433.54	1491.31	1981.62	1926.4	1330.55	1561	2006.29
NCU00645	0	0	0.992882	0.562003	0	0	0	0
NCU00646	90.1892	81.8322	65.5302	127.013	71.348	57.7533	79.4952	78.3705
NCU00648	41.8735	47.3247	45.6725	46.6462	44.5925	49.6086	49.3834	38.0657
NCU00649	661.924	686.208	832.035	571.557	889.868	858.155	903.354	844.163
NCU00650	248.02	302.681	266.092	379.914	211.071	352.443	384.227	447.832
NCU00651	1158.77	1825.94	1546.91	726.67	1433.9	2525.6	1339.37	1054.64
NCU00652	102.268	105.495	68.5088	105.657	84.2303	106.622	107.198	103.001
NCU00653	113.542	120.284	107.231	105.657	125.85	108.102	163.808	116.436
NCU00654	348.678	373.668	414.032	405.766	318.093	553.839	537.195	420.962
NCU00655	1892.36	1564.67	2214.13	1705.68	1819.37	1692.62	1601.95	1498
NCU00656	499.261	528.459	555.021	550.763	602.494	655.278	658.847	553.072
NCU00657	272.983	221.834	225.384	178.717	195.216	270.996	202.351	309.004
NCU00658	49.9261	50.2825	33.758	42.7122	57.4748	47.3873	60.2236	44.7832
NCU00659	264.125	465.359	456.725	325.4	120.895	222.128	208.374	172.415
NCU00660	696.55	816.351	694.024	666.536	677.806	740.427	576.942	600.094
NCU00662	78.1103	100.565	74.4661	83.7384	57.4748	107.362	83.1086	80.6097
NCU00663	560.461	407.189	461.69	500.183	413.224	490.163	407.112	391.853
NCU00664	307.609	298.737	355.452	345.07	278.455	384.282	303.527	277.656
NCU00665	898.671	932.69	933.309	678.9	659.969	837.423	861.198	564.268
NCU00666	223.057	192.256	176.733	165.229	188.279	247.303	211.987	190.328
NCU00667	1326.26	3477.38	2677.8	1446.6	1743.07	4632.11	2751.02	1674.89
NCU00668	876.123	1390.16	961.109	809.846	1081.12	1620.79	1257.47	1083.75
NCU00669	1697.49	1931.44	1303.65	1556.19	1407.14	1611.91	1143.04	1267.36
NCU00670	2856.26	2155.24	2828.72	2653.78	2979.77	2168.71	2215.03	2131.68
NCU00671	1226.41	1181.14	1059.4	1091.97	1250.57	1063.25	1143.04	1204.67
NCU00673	9171.92	8550.98	9492.94	9920.48	9195.96	7872.96	8313.27	10358.3
NCU00674	95.0207	76.9026	61.5587	70.8124	54.5019	56.2725	44.5655	58.2181
NCU00675	208.562	291.835	213.47	187.147	228.908	249.524	236.077	311.243
NCU00676	242.383	289.864	314.743	325.4	206.116	305.056	255.348	266.46
NCU00677	123.205	138.03	153.897	163.543	28.7374	63.6767	67.4505	82.8489
NCU00678	333.378	586.629	552.042	319.78	136.75	275.439	268.597	170.176
NCU00679	14.4947	25.6342	12.9075	22.4801	7.92756	18.5107	21.6805	20.1524
NCU00680	1375.38	1285.65	1366.2	1964.2	1231.74	1253.54	1458.62	1392.76
NCU00681	749.697	1009.59	709.91	538.399	737.263	831.5	692.572	732.205
NCU00682	1248.15	1177.2	1438.69	1263.94	1727.22	1160.99	1489.93	1818.2
NCU00684	876.123	1175.23	923.38	583.921	1260.48	699.704	710.639	857.598
NCU00685	5276.87	10224.1	5717.01	4654.51	4348.26	6743.81	4921.48	4970.93
NCU00687	1189.37	1750.03	1294.72	1603.39	1762.89	2490.8	1688.67	1699.52
NCU00688	46.7051	48.3106	54.6085	59.5723	57.4748	48.8682	52.9968	47.0223
NCU00689	339.82	400.288	309.779	359.12	386.468	547.916	423.974	407.527
NCU00690	244.799	321.413	285.95	236.603	261.609	336.894	261.371	311.243
NCU00691	233.526	452.542	347.509	151.741	165.488	336.894	249.326	261.982
NCU00692	897.865	997.762	992.882	1374.1	781.855	803.363	985.259	1307.67
NCU00693	514.561	452.542	620.551	564.813	376.559	471.652	444.45	503.811
NCU00694	1186.95	958.325	802.248	1035.77	1178.23	907.764	987.668	1094.95
NCU00695	1309.35	2203.55	3485.01	1859.67	1178.23	2763.27	4193.97	1759.98
NCU00696	1814.25	1567.63	1497.27	1347.12	2153.32	1548.97	1336.96	1612.19
NCU00697	16.1052	11.8312	14.8932	21.9181	21.8008	13.3277	15.6581	20.1524
NCU00698	17.7157	16.7608	16.879	20.7941	8.9185	5.18299	20.476	8.95663
NCU00699	149.778	84.79	76.4519	103.971	200.171	57.7533	59.0192	118.675
NCU00700	164.273	113.382	108.224	119.145	256.655	101.439	137.31	136.589
NCU00701	406.657	1712.56	1054.44	344.508	476.644	916.649	652.824	322.439
NCU00704	0	2.95779	1.98576	2.24801	0	0.740427	1.20447	0
NCU00705	90.9944	58.1699	77.4448	89.3585	48.5563	40.7235	73.4728	87.3272
NCU00706	24299.5	27856.5	31919.2	25468.3	22030.7	16943.2	20274.9	20557.7
NCU00707	264.125	332.259	315.736	410.262	239.809	263.592	287.869	409.766
NCU00708	2.41578	5.91558	4.96441	2.81001	0.990944	2.96171	3.61342	0
NCU00709	20.1315	28.592	28.7936	32.0342	12.8823	11.8468	20.476	31.3482
NCU00710	41.8735	114.368	93.3309	84.3004	79.2756	176.962	134.901	89.5663
NCU00711	154.61	420.992	278.007	217.495	261.609	1201.71	694.981	378.418
NCU00712	2530.93	830.154	641.401	1643.86	1989.82	673.789	814.223	1495.76
NCU00713	857.602	419.02	411.053	635.063	630.241	289.507	264.984	400.809
NCU00714	2940.81	2789.2	3036.23	2506.53	2940.13	2912.1	3297.85	2774.32
NCU00715	254.462	105.495	139.003	121.955	248.727	88.1108	114.425	103.001
NCU00716	4321.83	4361.76	4627.82	766.572	7053.54	5819.76	2913.62	1545.02
NCU00717	345.457	827.196	387.224	287.746	704.561	858.155	862.402	779.227
NCU00718	9.66313	2.95779	4.96441	5.62003	16.8461	8.88513	8.43131	8.95663
NCU00719	339.82	660.573	241.27	333.83	230.89	282.843	232.463	163.459
NCU00720	1451.08	4398.24	2010.59	1538.76	582.675	1386.08	684.14	665.03
NCU00721	533.082	542.262	555.021	770.506	787.801	484.98	575.738	841.924
NCU00722	191.652	95.6353	129.075	197.263	283.41	94.7747	140.923	248.547
NCU00723	206.952	217.891	270.064	232.669	155.578	112.545	144.537	161.219
NCU00724	4.0263	7.88744	12.9075	6.18203	11.8913	10.366	9.63578	13.435
NCU00725	1121.73	1033.26	883.665	1113.33	1231.74	1296.49	1023.8	1063.6
NCU00726	25404.4	21906.4	19492.2	22745.9	29245.7	18527.7	18268.2	21357.1
NCU00727	283.452	447.612	436.868	343.384	311.157	444.997	387.84	378.418
NCU00728	96.6313	120.284	139.003	89.3585	75.3118	101.439	104.789	87.3272
NCU00729	2822.44	1813.13	2220.08	2935.9	2902.48	921.832	1408.03	1918.96
NCU00730	254.462	179.439	310.772	276.505	381.514	293.209	313.163	360.505
NCU00732	3295.13	1310.3	3692.53	2380.64	5461.09	1953.25	3130.42	3300.52
NCU00733	21.742	12.8171	18.8647	14.0501	10.9004	10.366	8.43131	22.3916
NCU00734	618.44	625.08	578.85	492.877	610.422	644.912	575.738	501.571
NCU00735	86.9681	83.8041	145.954	189.957	101.076	131.056	195.125	192.568
NCU00736	189.236	167.608	244.249	221.991	233.863	213.983	216.805	206.003
NCU00737	949.402	1052.97	1387.06	962.149	1087.07	1041.78	1165.93	969.556
NCU00738	186.015	210.003	175.74	168.601	176.388	199.175	180.671	203.763
NCU00739	0	0	0	0	0	0	0	0
NCU00740	60.3945	47.3247	65.5302	56.2003	49.5472	40.7235	50.5879	38.0657
NCU00741	414.709	450.57	345.523	302.358	444.934	563.465	397.476	391.853
NCU00742	631.324	395.358	539.135	747.464	501.418	429.448	545.626	557.55
NCU00743	5439.53	11528.5	8629.13	5278.89	5358.04	16229.4	11960.4	9720.19
NCU00744	1424.51	2508.21	2033.42	1773.68	1476.51	2818.07	2080.12	1759.98
NCU00745	20.9368	31.5498	54.6085	60.1343	4.95472	7.40427	14.4537	8.95663
NCU00746	2.41578	4.92965	1.98576	2.81001	0	0.740427	0	2.23916
NCU00747	1.61052	3.94372	8.93593	7.86804	3.96378	4.44256	13.2492	4.47832
NCU00748	715.071	943.536	1063.38	1319.58	875.995	851.491	973.214	1030.01
NCU00749	735.203	355.921	364.388	499.621	497.454	255.447	244.508	331.395
NCU00751	416.32	210.989	187.655	324.276	346.831	165.856	174.649	257.503
NCU00752	51.5367	56.198	42.6939	52.2663	94.1397	54.7916	57.8147	47.0223
NCU00753	489.598	449.584	369.352	423.188	624.295	429.448	476.971	470.223
NCU00754	120.789	53.2403	64.5373	74.7464	587.63	154.009	415.543	414.244
NCU00755	208.562	241.553	276.021	212.999	375.568	287.286	405.907	432.158
NCU00756	1.61052	2.95779	0.992882	1.12401	0.990944	0	2.40895	0
NCU00757	10.4684	19.7186	12.9075	11.8021	14.8642	10.366	12.0447	22.3916
NCU00758	46.7051	31.5498	48.6512	46.6462	47.5653	31.8384	40.9521	53.7398
NCU00759	368.809	714.8	533.177	406.328	326.021	768.563	517.923	492.615
NCU00760	28.1841	163.664	92.338	72.4984	21.8008	215.464	130.083	109.719
NCU00761	8.85786	75.9167	33.758	31.4722	7.92756	51.8299	46.9744	29.1091
NCU00762	4.0263	12.8171	9.92882	10.1161	3.96378	8.1447	10.8403	13.435
NCU00763	0.80526	1.97186	3.97153	1.68601	2.97283	1.48085	1.20447	2.23916
NCU00764	0	0	0	0.562003	0	0	0	0
NCU00765	96.6313	71.9729	73.4732	106.781	48.5563	25.1745	40.9521	55.979
NCU00766	1056.5	1221.57	2382.92	1335.32	827.439	794.478	1099.68	991.947
NCU00768	1153.13	1090.44	1273.87	1414.56	1517.14	1063.99	1404.42	1506.95
NCU00770	351.899	321.413	365.38	303.482	453.853	350.222	466.131	515.006
NCU00771	360.757	469.303	376.302	345.632	367.64	714.512	468.54	459.027
NCU00772	287.478	211.975	208.505	204.007	299.265	299.873	337.252	356.026
NCU00773	181.989	176.482	193.612	202.321	156.569	174.741	175.853	134.35
NCU00774	2824.85	2576.24	3326.15	2856.66	2843.02	2173.89	1982.56	2572.79
NCU00775	1864.18	2402.71	2093.99	2359.85	2001.71	2393.8	2263.2	2290.66
NCU00776	86.1629	57.184	85.3878	105.095	70.3571	51.8299	105.994	125.393
NCU00777	124.01	136.058	210.491	226.487	97.1126	115.507	191.511	226.155
NCU00778	293.115	113.382	257.156	312.474	241.79	125.132	221.623	338.113
NCU00779	111.126	59.1558	117.16	128.699	110.986	59.9746	130.083	161.219
NCU00780	49.1209	39.4372	43.6868	65.7543	57.4748	58.4937	68.6549	71.6531
NCU00781	0.80526	0.985931	0.992882	0.562003	0.990944	0.740427	2.40895	0
NCU00782	33.8209	30.5638	40.7081	52.2663	29.7283	10.366	32.5208	26.8699
NCU00783	6.44208	6.90151	5.95729	5.05803	2.97283	5.18299	6.02236	11.1958
NCU00784	278.62	313.526	315.736	274.819	300.256	273.218	419.156	313.482
NCU00786	14.4947	16.7608	11.9146	19.6701	12.8823	11.1064	15.6581	17.9133
NCU00787	48.3156	27.6061	30.7793	44.9602	28.7374	27.3958	24.0895	31.3482
NCU00788	74.8892	122.255	107.231	98.9125	134.768	253.966	154.172	141.067
NCU00789	1840.02	1721.43	1641.23	2217.1	1698.48	1796.28	1691.08	2006.29
NCU00790	831.029	644.799	835.013	469.272	984.999	668.606	680.527	944.925
NCU00792	1968.06	1993.55	2521.92	1515.72	2379.26	1588.22	1748.89	1428.58
NCU00793	4097.97	8634.78	11257.3	3286.59	4271.96	7036.28	9091.36	7431.77
NCU00794	161.052	257.328	318.715	245.595	182.334	290.988	283.051	396.331
NCU00795	70.0577	166.622	101.274	64.0683	31.7102	87.3704	79.4952	49.2615
NCU00796	417.125	495.923	404.103	398.46	829.42	959.594	556.466	521.724
NCU00797	94.2155	106.481	118.153	108.467	130.805	151.047	168.626	158.98
NCU00798	244.799	215.919	267.085	254.025	688.706	638.248	497.447	530.681
NCU00799	187.626	222.82	235.313	204.569	166.479	193.992	214.396	208.242
NCU00800	19.3263	14.789	13.9003	17.9841	15.8551	19.9915	25.2939	11.1958
NCU00801	247.215	159.721	182.69	309.664	580.693	391.686	390.249	519.485
NCU00802	208.562	182.397	158.861	221.991	106.031	118.468	121.652	163.459
NCU00803	175.547	93.6634	92.338	139.377	92.1578	37.0214	83.1086	69.4139
NCU00804	5.63682	4.92965	0	2.81001	0.990944	0	1.20447	0
NCU00805	1348.01	677.334	1008.77	1397.14	1090.04	464.248	863.607	1459.93
NCU00806	0.80526	0	0.992882	0	0.990944	0	1.20447	0
NCU00807	0	0	0	1.12401	0	0	0	0
NCU00808	58.784	35.4935	46.6654	50.0183	81.2574	38.5022	54.2013	33.5874
NCU00809	104.684	86.7619	93.3309	137.691	207.107	99.2172	134.901	143.306
NCU00810	631.324	415.077	561.971	555.259	1320.93	554.58	699.799	687.422
NCU00811	16111.7	9922.41	11023	14786.3	35780	18671.4	20309.8	25096.5
NCU00812	719.903	468.317	681.117	691.826	931.488	832.24	1029.82	1124.06
NCU00813	2051.8	1770.73	1292.73	1221.79	1292.19	984.028	961.169	835.206
NCU00814	1064.55	911.986	844.942	763.2	641.141	684.155	673.3	609.051
NCU00817	0.80526	0	0	0	0	0	0	0
NCU00818	152.194	48.3106	108.224	165.791	118.913	63.6767	154.172	105.24
NCU00819	9.66313	0.985931	2.97864	6.74404	5.94567	4.44256	15.6581	6.71748
NCU00821	957.455	140.988	743.668	1497.18	1411.1	104.4	1138.23	2261.55
NCU00822	0	0	1.98576	2.24801	2.97283	0	2.40895	0
NCU00823	1196.62	1184.1	1387.06	1301.6	1224.81	1396.45	1392.37	1500.24
NCU00824	337.404	277.046	261.128	343.384	360.704	305.056	319.185	358.265
NCU00825	176.352	38.4513	42.6939	89.9205	49.5472	12.5873	21.6805	35.8265
NCU00826	25.7683	16.7608	12.9075	21.3561	33.6921	25.9149	30.1118	13.435
NCU00827	151.389	61.1277	72.4803	111.839	273.501	86.63	119.243	170.176
NCU00828	286.673	410.147	507.362	390.03	296.292	408.716	456.495	304.526
NCU00829	27989.2	16856.5	13569.7	14809.9	33986.4	6337.32	7460.5	10439
NCU00830	19649.2	8021.53	8370.98	9100.51	26904.1	3223.82	4131.34	6558.49
NCU00831	1806.2	1822.99	1188.48	1367.92	1818.38	1336.47	1275.54	2028.68
NCU00832	213.394	1112.13	608.636	450.726	229.899	1643.01	935.875	723.248
NCU00833	490.404	666.489	621.544	491.191	504.391	870.002	769.658	669.508
NCU00834	139.31	87.7478	108.224	125.327	201.162	342.818	257.757	255.264
NCU00835	309.22	193.242	184.676	220.305	940.406	778.929	631.144	788.184
NCU00836	4.0263	6.90151	4.96441	5.05803	6.93661	2.22128	2.40895	2.23916
NCU00837	111.126	226.764	234.32	151.741	71.348	154.009	192.716	134.35
NCU00838	574.956	3342.3	4411.37	1361.17	229.899	2378.99	3477.31	1085.99
NCU00839	3.22104	35.4935	18.8647	16.2981	0.990944	17.7703	22.885	2.23916
NCU00840	0	5.91558	1.98576	0	0	2.22128	1.20447	0
NCU00841	0	0	0	0	0	0	0	0
NCU00842	10.4684	7.88744	6.95017	7.86804	4.95472	1.48085	0	15.6741
NCU00843	783.518	651.7	817.141	674.966	1107.88	775.968	814.223	1000.9
NCU00844	18.521	11.8312	13.9003	17.9841	14.8642	11.1064	10.8403	13.435
NCU00845	44.2893	36.4794	55.6014	54.5143	58.4657	33.3192	61.4281	49.2615
NCU00846	66.0314	87.7478	112.196	71.9364	42.6106	68.8597	98.7668	64.9356
NCU00847	649.845	470.289	679.131	469.834	741.226	667.125	648.006	394.092
NCU00848	7.24734	5.91558	5.95729	8.43004	1.98189	9.62555	12.0447	17.9133
NCU00849	33.0157	38.4513	15.8861	8.43004	25.7646	24.4341	24.0895	11.1958
NCU00850	5.63682	5.91558	2.97864	0.562003	7.92756	2.96171	3.61342	0
NCU00851	0	0	0	0.562003	0	0	1.20447	0
NCU00852	0	0	0.992882	0.562003	0	0	1.20447	0
NCU00853	170.715	179.439	215.455	231.545	149.633	147.345	155.377	141.067
NCU00854	107.1	112.396	108.224	105.095	62.4295	102.919	109.607	87.3272
NCU00855	41.8735	59.1558	57.5871	33.1582	50.5382	72.5619	65.0415	22.3916
NCU00856	193.263	205.074	195.598	158.485	168.461	232.494	187.898	190.328
NCU00857	459.804	455.5	397.153	307.416	299.265	348.741	364.955	320.2
NCU00859	583.814	666.489	611.615	299.548	109.004	34.0596	34.9297	78.3705
NCU00860	266.541	234.651	239.284	262.455	270.528	182.885	245.712	284.373
NCU00861	8.0526	15.7749	22.8363	14.6121	8.9185	24.4341	16.8626	6.71748
NCU00862	224.668	266.201	208.505	248.967	142.696	211.762	189.102	100.762
NCU00863	352.704	397.33	526.227	378.79	269.537	354.665	381.818	221.677
NCU00864	3276.6	3400.47	4151.24	3012.34	2054.23	2100.59	2253.57	1681.61
NCU00865	1985.77	3947.67	6718.83	5785.82	2336.65	6116.67	10370.5	4507.43
NCU00866	1480.07	1524.25	1426.77	1439.29	1864.96	1587.48	1141.84	1334.54
NCU00867	3669.57	4277.95	3454.23	2772.36	4495.91	3633.28	2922.05	2212.29
NCU00868	489.598	840.999	819.127	495.687	743.208	1067.7	787.725	568.746
NCU00869	226.278	294.793	183.683	169.725	299.265	288.767	261.371	255.264
NCU00870	281.841	147.89	134.039	195.015	454.843	245.822	178.262	179.133
NCU00871	15.2999	10.8452	7.94305	14.0501	15.8551	15.549	13.2492	6.71748
NCU00872	49.9261	75.9167	83.402	76.9944	92.1578	63.6767	61.4281	73.8922
NCU00873	157.831	133.101	106.238	149.493	98.1035	99.2172	89.131	100.762
NCU00874	202.12	188.313	166.804	173.097	152.605	174	168.626	212.72
NCU00875	82.9418	32.5357	44.6797	58.4483	77.2937	35.5405	40.9521	73.8922
NCU00876	593.477	234.651	179.712	405.204	1475.52	654.538	451.677	651.595
NCU00877	1693.46	824.238	1991.72	1779.86	393.405	309.499	502.265	497.093
NCU00878	8795.86	11770	11682.2	8435.66	16768.8	15678.5	14800.6	8739.44
NCU00879	1415.65	1469.04	1254.01	1075.67	1591.46	1524.54	1259.88	1206.91
NCU00880	1066.97	1321.15	1174.58	891.899	1124.72	1209.12	1116.55	1003.14
NCU00881	1373.77	1129.88	536.156	932.363	1306.06	1790.35	656.438	857.598
NCU00882	59.5893	33.5216	41.701	67.4404	17.837	41.4639	22.885	31.3482
NCU00883	97.4365	64.0855	81.4163	121.393	64.4114	45.9065	50.5879	62.6964
NCU00884	19353.6	22266.3	33092.7	20574.9	7955.3	11184.9	18570.6	11789.2
NCU00885	4.0263	8.87338	2.97864	5.62003	3.96378	5.92342	8.43131	6.71748
NCU00886	152.999	62.1136	167.797	200.073	245.754	76.264	166.217	266.46
NCU00887	45.8998	39.4372	48.6512	48.3323	40.6287	27.3958	40.9521	33.5874
NCU00889	483.962	530.431	541.12	565.937	491.508	697.482	529.968	481.419
NCU00890	205.341	129.157	186.662	200.635	196.207	147.345	222.827	282.134
NCU00891	880.955	782.829	800.262	831.202	1137.6	1015.13	908.172	857.598
NCU00892	415.514	669.447	692.038	473.206	446.916	630.103	622.712	591.138
NCU00893	353.509	381.555	434.882	406.328	409.26	380.58	401.089	407.527
NCU00894	1233.66	1325.09	1090.18	1274.06	1444.8	1186.16	1150.27	1435.3
NCU00895	2501.94	3025.82	2709.57	2141.79	2819.24	2878.04	2480.01	2330.96
NCU00896	1248.96	1279.74	1087.21	1230.22	1296.16	1260.21	1064.75	1350.21
NCU00897	380.083	312.54	269.071	319.78	329.984	309.499	324.003	320.2
NCU00898	790.766	739.448	782.391	686.768	778.882	670.827	737.137	747.879
NCU00899	1342.37	1001.71	678.138	762.638	1464.62	695.261	978.032	1352.45
NCU00900	645.819	668.461	520.27	420.94	570.784	607.891	558.875	653.834
NCU00901	334.988	266.201	261.128	257.959	300.256	265.073	268.597	322.439
NCU00902	1368.14	933.676	748.633	803.664	1191.12	833.721	643.188	745.64
NCU00903	6201.31	4540.21	5320.85	5063.65	7519.29	5445.1	4633.61	4449.21
NCU00904	1365.72	1314.25	1347.34	1458.4	1566.68	1168.39	1312.88	1211.38
NCU00905	913.971	991.846	793.312	739.034	838.339	1180.24	831.086	727.726
NCU00906	104.684	171.552	154.89	136.567	49.5472	168.077	96.3578	94.0447
NCU00907	0	0	0	0	0	0.740427	0	2.23916
NCU00911	11095.7	10699.3	6965.06	5890.35	11264.1	6270.68	4404.76	4863.45
NCU00912	204.536	257.328	187.655	168.601	139.723	185.107	180.671	181.372
NCU00913	581.398	786.773	546.085	562.003	715.462	785.593	581.76	577.703
NCU00914	713.461	695.081	618.565	790.176	955.27	645.652	623.917	785.945
NCU00915	2792.64	4864.58	3917.91	3552.98	10231.5	11129.4	7400.28	4055.12
NCU00916	630.519	416.063	675.159	814.342	1048.42	415.38	935.875	1030.01
NCU00917	410.683	353.949	408.074	408.014	302.238	288.767	379.409	297.808
NCU00918	1383.44	1578.47	1756.41	1339.25	1773.79	1814.05	1713.96	1386.04
NCU00919	469.467	656.63	714.875	573.243	480.608	553.839	605.85	582.181
NCU00920	372.03	495.923	389.21	347.318	374.577	412.418	362.546	344.83
NCU00921	190.847	294.793	206.519	137.129	88.1941	227.311	185.489	163.459
NCU00922	0.80526	1.97186	2.97864	0.562003	0	0.740427	0	0
NCU00923	815.729	712.828	849.907	810.408	549.974	493.124	468.54	506.05
NCU00924	444.504	416.063	375.309	451.288	458.807	405.754	386.636	429.918
NCU00925	458.193	643.813	534.17	866.609	437.006	607.15	770.862	1059.12
NCU00926	106.294	92.6775	109.217	98.3505	85.2212	115.507	110.811	89.5663
NCU00927	354.315	414.091	343.537	372.046	422.142	411.677	420.361	398.57
NCU00928	298.752	310.568	302.829	270.885	195.216	231.754	256.553	170.176
NCU00929	221.447	174.51	209.498	237.165	251.7	168.077	219.214	302.286
NCU00930	947.792	1006.64	1360.25	1062.19	1000.85	947.006	1102.09	1097.19
NCU00931	202.12	262.258	189.64	291.68	202.153	273.218	260.166	373.939
NCU00932	6.44208	7.88744	8.93593	2.24801	10.9004	8.1447	3.61342	2.23916
NCU00934	8.0526	8.87338	6.95017	7.86804	9.90944	7.40427	8.43131	11.1958
NCU00935	3040.66	1583.4	1800.09	2883.08	2206.83	1272.05	1451.39	1777.89
NCU00936	1013.02	979.029	1758.39	1263.38	1020.67	787.814	1370.69	1054.64
NCU00937	115.152	65.0714	210.491	182.651	119.904	69.6001	310.754	376.179
NCU00938	2548.65	5126.84	3022.33	3065.16	3008.51	7031.84	3212.33	3228.87
NCU00939	506.509	4357.81	1814.99	892.461	747.172	6030.78	2956.98	1974.94
NCU00940	15.2999	7.88744	5.95729	8.99205	11.8913	5.92342	7.22684	4.47832
NCU00941	172.326	96.6212	87.3736	80.3664	149.633	83.6683	119.243	199.285
NCU00943	14.4947	14.789	7.94305	20.7941	11.8913	7.40427	10.8403	24.6307
NCU00944	914.776	1081.57	1203.37	1059.94	1370.48	1455.68	1281.56	1063.6
NCU00945	263.32	340.146	397.153	518.167	211.071	476.835	585.374	649.356
NCU00946	0.80526	0	0.992882	0.562003	0	0	2.40895	0
NCU00947	7.24734	3.94372	9.92882	14.6121	136.75	32.5788	22.885	38.0657
NCU00948	13.6894	5.91558	12.9075	26.4141	11.8913	5.92342	10.8403	8.95663
NCU00949	19.3263	12.8171	20.8505	27.5381	26.7555	19.9915	56.6102	185.85
NCU00950	171.52	183.383	175.74	204.007	153.596	193.992	167.422	154.502
NCU00951	8639.64	6416.44	4853.2	7041.34	7193.27	4766.13	4950.38	5723.29
NCU00952	405.046	297.751	340.558	412.51	435.025	381.32	385.431	436.636
NCU00953	356.73	310.568	345.523	307.416	348.812	422.043	331.23	306.765
NCU00954	439.672	403.246	418.996	399.584	403.314	428.707	415.543	423.201
NCU00955	2010.74	2087.22	2053.28	1401.07	2869.77	3298.6	3406.25	3184.08
NCU00956	306.804	297.751	254.178	234.355	267.555	344.299	343.275	353.787
NCU00957	3331.36	2266.65	2105.9	2555.99	5786.12	2721.07	2689.59	3255.74
NCU00958	794.792	834.097	765.512	669.346	881.941	979.585	780.498	714.292
NCU00959	2084.82	2014.26	2019.52	1866.41	2398.09	2282	2366.79	1809.24
NCU00960	26.5736	10.8452	16.879	15.7361	36.6649	8.1447	12.0447	17.9133
NCU00961	16.9105	18.7327	27.8007	18.5461	18.8279	11.1064	14.4537	11.1958
NCU00962	227.083	202.116	166.804	180.965	180.352	176.222	203.556	275.416
NCU00963	1187.76	1495.66	1916.26	1381.97	904.732	887.032	1276.74	1439.78
NCU00964	709.434	837.055	920.401	752.522	686.724	785.593	891.31	691.9
NCU00965	1186.15	1222.55	757.569	1082.98	848.248	1013.64	514.31	671.748
NCU00966	937.323	751.279	715.868	794.672	984.008	723.397	696.185	712.052
NCU00967	735.203	479.162	382.259	542.333	794.737	539.031	768.454	803.858
NCU00968	473.493	458.458	389.21	473.768	554.929	504.231	473.358	412.005
NCU00969	3215.4	3012.02	3085.88	2750.44	3415.79	2878.78	2844.96	2901.95
NCU00970	348.678	355.921	321.694	395.65	289.356	270.996	249.326	246.307
NCU00971	20377.9	23089.5	21606.1	19517.8	17466.4	14467.2	15665.4	16943.7
NCU00972	339.82	156.763	293.893	656.981	198.189	66.6384	231.259	441.114
NCU00973	30.5999	32.5357	38.7224	45.5222	20.8098	29.6171	59.0192	22.3916
NCU00974	385.72	231.694	317.722	317.532	423.133	290.247	372.182	342.591
NCU00975	105.489	104.509	146.946	100.599	79.2756	78.4853	128.879	96.2838
NCU00976	11.2736	14.789	14.8932	18.5461	11.8913	7.40427	8.43131	13.435
NCU00977	413.904	366.766	323.679	416.444	454.843	398.35	408.316	483.658
NCU00978	308.415	386.485	282.971	254.587	379.532	385.022	334.843	353.787
NCU00979	29668.2	35858.3	36558.9	31037.2	24243.5	18866.1	21714.2	23258.1
NCU00980	462.219	735.504	494.455	546.267	460.789	755.976	472.153	445.593
NCU00981	721.513	860.717	715.868	822.21	601.503	806.325	640.779	855.359
NCU00983	1879.48	3989.08	4295.21	2391.32	898.787	2918.76	3532.72	2944.49
NCU00984	429.204	784.801	725.796	354.062	458.807	482.018	613.077	559.79
NCU00985	992.886	2222.29	3024.32	1779.86	375.568	400.571	522.741	481.419
NCU00986	2.41578	0.985931	3.97153	1.12401	5.94567	2.22128	7.22684	2.23916
NCU00987	183.599	95.6353	156.875	191.081	283.41	153.268	224.032	221.677
NCU00988	350.288	211.975	766.505	1695.56	838.339	433.89	2337.88	3607.28
NCU00989	1.61052	0	0.992882	1.68601	2.97283	3.70214	1.20447	4.47832
NCU00990	133.673	109.438	172.761	288.87	242.781	285.805	472.153	481.419
NCU00992	1006.58	604.375	471.619	669.908	972.116	1155.07	651.62	1016.58
NCU00993	77.305	60.1418	38.7224	56.2003	45.5834	45.9065	50.5879	51.5006
NCU00994	29.7946	19.7186	22.8363	21.3561	101.076	62.9363	59.0192	42.544
NCU00995	1570.26	1102.27	848.914	737.91	2663.66	1348.32	961.169	1065.84
NCU00998	394.578	559.023	380.274	314.722	392.414	673.789	464.926	394.092
NCU00999	880.955	11387.5	9294.36	2576.22	465.744	9196.84	7923.02	2991.52
NCU01000	298.752	235.637	361.409	459.156	306.202	233.975	362.546	481.419
NCU01001	235.136	134.087	232.334	274.257	164.497	180.664	203.556	273.177
NCU01002	1906.86	1356.64	1357.27	1808.53	1941.26	1726.68	1435.73	1540.54
NCU01003	28.9894	19.7186	6.95017	8.43004	17.837	37.7618	24.0895	35.8265
NCU01004	1381.83	1308.33	1194.44	855.369	1511.19	1366.83	1029.82	1213.62
NCU01005	169.91	104.509	158.861	159.609	173.415	124.392	122.856	132.11
NCU01006	783.518	753.251	695.017	714.306	852.212	911.466	743.16	877.75
NCU01007	492.014	477.19	508.355	531.655	567.811	499.048	499.856	544.115
NCU01008	574.956	454.514	567.928	778.374	497.454	397.609	480.585	687.422
NCU01009	28.9894	20.7045	18.8647	26.4141	39.6378	25.1745	18.0671	22.3916
NCU01010	38.6525	23.6623	14.8932	24.7281	55.4929	37.0214	48.1789	13.435
NCU01011	0	0	0.992882	0	0.990944	0	0	2.23916
NCU01012	6.44208	7.88744	8.93593	11.8021	11.8913	11.1064	9.63578	15.6741
NCU01013	719.903	1128.89	897.565	727.794	663.933	955.151	788.93	653.834
NCU01014	6.44208	11.8312	15.8861	9.55405	1.98189	9.62555	7.22684	15.6741
NCU01015	190.041	255.356	223.398	193.329	207.107	294.69	263.78	230.633
NCU01016	297.946	260.286	315.736	274.819	244.763	288.767	198.738	226.155
NCU01017	434.841	409.161	400.131	451.85	367.64	420.563	366.16	320.2
NCU01019	695.745	712.828	530.199	624.947	699.607	832.24	623.917	736.683
NCU01021	2356.19	2507.22	2175.4	2268.81	2359.44	2444.89	2394.49	2680.27
NCU01022	148.168	142.96	153.897	258.521	83.2393	110.324	172.24	293.33
NCU01023	625.687	548.177	511.334	628.319	623.304	534.588	460.109	541.876
NCU01024	1032.34	1060.86	985.931	889.089	960.225	1029.19	819.041	667.269
NCU01025	139.31	108.452	145.954	187.147	153.596	129.575	155.377	158.98
NCU01026	96.6313	117.326	123.117	105.095	60.4476	154.749	138.514	96.2838
NCU01027	6.44208	7.88744	11.9146	12.9261	6.93661	8.88513	4.81789	4.47832
NCU01032	146.557	164.65	177.726	207.379	109.995	136.979	156.581	158.98
NCU01033	3.22104	1.97186	5.95729	3.37202	1.98189	0.740427	4.81789	2.23916
NCU01034	5.63682	6.90151	8.93593	4.49602	0.990944	6.66384	2.40895	13.435
NCU01036	1459.13	1484.81	1213.3	1103.77	1833.25	1701.5	1571.84	1730.87
NCU01038	16.9105	19.7186	24.822	6.18203	31.7102	42.2043	61.4281	58.2181
NCU01039	65.2261	45.3528	46.6654	48.3323	38.6468	40.7235	51.7923	60.4573
NCU01041	438.062	592.544	663.245	455.784	376.559	488.682	470.949	409.766
NCU01042	0	0.985931	0	1.12401	0	0.740427	0	0
NCU01043	0	0	0	0	0	0	0	0
NCU01044	285.867	253.384	235.313	247.843	253.682	287.286	263.78	237.351
NCU01045	1112.87	275.075	331.622	739.596	231.881	91.0725	98.7668	266.46
NCU01047	263.32	351.977	279	192.205	290.347	466.469	354.115	326.917
NCU01048	8.0526	9.85931	6.95017	11.2401	7.92756	8.1447	7.22684	4.47832
NCU01049	0.80526	0	0	0.562003	0	0	1.20447	0
NCU01050	12.8842	11.8312	8.93593	3.37202	7.92756	2.22128	0	0
NCU01051	56.3682	35.4935	51.6298	48.8943	57.4748	25.9149	54.2013	51.5006
NCU01052	45.0946	40.4232	43.6868	52.2663	59.4567	27.3958	37.3387	42.544
NCU01053	398.604	370.71	343.537	260.769	306.202	306.537	355.319	324.678
NCU01054	14.4947	14.789	24.822	29.7862	8.9185	8.1447	15.6581	13.435
NCU01055	64.4208	59.1558	75.459	61.8203	44.5925	39.9831	62.6326	44.7832
NCU01056	95.826	505.782	494.455	127.575	237.827	1055.85	1006.94	494.854
NCU01057	202.926	190.285	1126.92	567.623	41.6197	81.447	444.45	167.937
NCU01058	9.66313	44.3669	40.7081	11.8021	3.96378	31.0979	39.7476	6.71748
NCU01059	44.2893	250.426	170.776	76.4324	25.7646	188.809	150.559	71.6531
NCU01060	990.47	10190.6	14143.6	3124.17	386.468	9144.27	8425.29	2725.06
NCU01061	55.563	124.227	224.391	93.8545	154.587	443.516	587.783	302.286
NCU01063	706.213	2645.25	2138.67	712.62	609.431	1894.01	1051.5	736.683
NCU01064	509.73	1024.38	2964.74	1600.58	29.7283	65.898	226.441	132.11
NCU01065	215.005	142.96	144.961	153.989	236.836	114.026	127.674	179.133
NCU01066	623.272	172.538	133.046	191.643	630.241	130.315	121.652	203.763
NCU01067	351.899	185.355	217.441	315.846	347.821	165.856	196.329	293.33
NCU01068	1377	2181.86	920.401	789.052	989.953	2027.29	726.297	803.858
NCU01069	1070.19	1061.85	1100.11	867.171	1001.84	1211.34	935.875	935.968
NCU01070	100.658	106.481	127.089	88.7965	87.2031	111.804	139.719	125.393
NCU01071	0.80526	0.985931	0	0.562003	0	0	3.61342	0
NCU01072	1204.67	964.24	875.721	758.704	577.721	518.299	443.246	523.963
NCU01073	17.7157	15.7749	11.9146	8.99205	7.92756	8.88513	10.8403	11.1958
NCU01074	217.42	223.806	170.776	148.369	76.3027	142.902	98.7668	114.197
NCU01075	0	0	0	0	0	0	1.20447	0
NCU01076	0	0.985931	0.992882	1.68601	0	1.48085	0	0
NCU01077	14.4947	14.789	20.8505	24.1661	23.7827	17.7703	18.0671	13.435
NCU01078	111.126	110.424	113.188	93.8545	111.977	100.698	93.9489	94.0447
NCU01079	9.66313	3.94372	9.92882	10.6781	12.8823	8.88513	9.63578	13.435
NCU01080	518.588	658.602	741.682	569.871	826.448	605.669	605.85	763.553
NCU01081	115.152	102.537	88.3665	148.931	107.022	124.392	131.288	172.415
NCU01082	82.1366	88.7338	64.5373	86.5485	73.3299	68.1193	69.8594	73.8922
NCU01083	310.831	297.751	258.149	364.178	264.582	216.945	258.962	342.591
NCU01084	307.609	316.484	401.124	335.516	251.7	359.107	361.342	286.612
NCU01085	193.263	140.002	148.932	160.733	181.343	208.8	218.01	230.633
NCU01086	117.568	76.9026	115.174	102.285	66.3933	97.7364	113.22	103.001
NCU01087	0	0.985931	0	1.68601	0.990944	0	2.40895	0
NCU01088	161.052	614.235	814.163	417.568	279.446	781.891	916.604	687.422
NCU01089	202.12	7817.44	4607.96	630.005	183.325	2978	2004.24	369.461
NCU01090	0	4.92965	2.97864	0.562003	0	0.740427	0	0
NCU01091	0	0	0	0	0	0.740427	1.20447	0
NCU01092	1558.98	1202.84	1431.74	1903.5	720.417	466.469	584.169	615.769
NCU01093	8.85786	8.87338	10.9217	17.9841	9.90944	2.22128	6.02236	2.23916
NCU01094	48.3156	35.4935	41.701	79.8044	52.5201	18.5107	34.9297	49.2615
NCU01095	52.3419	28.592	32.7651	47.2082	126.841	57.7533	43.361	49.2615
NCU01096	0	0.985931	0.992882	2.24801	0.990944	3.70214	2.40895	2.23916
NCU01097	2027.65	1206.78	1293.72	1765.25	2971.84	1518.62	1303.24	1636.82
NCU01098	104.684	95.6353	85.3878	95.5405	91.1669	120.69	113.22	100.762
NCU01099	383.304	442.683	417.01	401.832	298.274	382.801	296.3	333.635
NCU01100	883.371	904.098	871.75	798.606	767.982	1058.81	915.399	855.359
NCU01101	778.687	747.335	791.327	743.53	701.589	881.108	737.137	629.204
NCU01102	485.572	258.314	308.786	560.879	585.648	298.392	401.089	526.202
NCU01103	2.41578	2.95779	9.92882	6.18203	0.990944	2.96171	6.02236	4.47832
NCU01104	297.946	281.976	245.242	447.354	240.799	282.843	354.115	508.289
NCU01105	47.5104	28.592	46.6654	53.3903	52.5201	55.532	81.9041	76.1314
NCU01106	219.836	615.221	436.868	216.933	89.185	373.175	319.185	141.067
NCU01107	17658.6	51570.1	70465.8	30644.3	7578.74	26449.5	37892.7	17127.3
NCU01108	289.088	815.365	724.803	262.455	71.348	242.12	140.923	71.6531
NCU01109	42.6788	46.3387	31.7722	24.7281	1.98189	0.740427	3.61342	2.23916
NCU01111	57.9788	94.6493	120.139	62.9443	19.8189	53.3108	86.722	26.8699
NCU01112	189.236	850.858	1276.85	361.93	25.7646	490.903	788.93	172.415
NCU01113	8.0526	12.8171	10.9217	14.6121	5.94567	5.18299	9.63578	11.1958
NCU01114	120.789	86.7619	158.861	180.965	89.185	95.5151	115.629	138.828
NCU01115	335.794	414.091	295.879	410.824	279.446	334.673	504.674	470.223
NCU01116	268.152	214.933	207.512	305.168	306.202	327.269	272.211	351.548
NCU01118	841.497	803.533	1094.16	834.574	609.431	677.491	928.648	732.205
NCU01119	845.523	599.446	917.423	737.348	701.589	476.835	633.553	819.532
NCU01120	8.85786	3.94372	6.95017	16.2981	3.96378	2.22128	3.61342	4.47832
NCU01121	340.625	244.511	342.544	519.853	190.261	135.498	237.281	353.787
NCU01122	185.21	252.398	164.818	125.327	182.334	211.022	192.716	241.829
NCU01123	127.231	96.6212	92.338	125.327	210.08	120.69	133.696	145.545
NCU01124	176.352	1092.41	756.576	228.173	250.709	2989.84	1326.12	407.527
NCU01127	159.442	961.282	1107.06	307.978	122.877	1122.49	958.76	306.765
NCU01132	16.1052	22.6764	17.8719	24.7281	8.9185	8.1447	12.0447	11.1958
NCU01134	0	0	0	0	0	0	0	0
NCU01135	429.204	372.682	413.039	379.914	441.961	381.32	554.057	519.485
NCU01136	155.415	63.0996	79.4305	161.857	366.649	189.549	204.76	230.633
NCU01138	129.647	126.199	139.996	123.079	197.198	194.732	151.764	107.48
NCU01140	2069.52	2098.06	1763.36	1763	2539.79	2379.73	2396.9	1914.48
NCU01141	199.705	216.905	195.598	232.669	230.89	248.784	175.853	223.916
NCU01142	1736.95	1678.05	1605.49	1524.71	1927.39	1562.3	1522.45	1462.17
NCU01143	512.951	644.799	590.764	628.319	599.521	648.614	733.524	781.466
NCU01144	235.941	270.145	204.534	258.521	200.171	270.256	257.757	293.33
NCU01145	920.413	791.702	668.209	1238.65	935.452	735.244	769.658	1146.45
NCU01146	2791.84	2723.14	2056.26	2740.89	2622.04	2598.16	2275.25	2586.23
NCU01147	201.315	234.651	380.274	260.207	499.436	528.665	475.767	376.179
NCU01148	132.063	42.395	130.067	220.867	65.4023	67.3789	160.195	143.306
NCU01149	134.478	119.298	116.167	146.121	81.2574	111.804	91.5399	98.523
NCU01150	300.362	318.456	275.028	345.07	273.501	411.677	289.073	333.635
NCU01151	10.4684	7.88744	12.9075	17.4221	8.9185	42.9448	49.3834	38.0657
NCU01153	0	6.90151	6.95017	5.05803	0	2.22128	0	4.47832
NCU01154	514.561	3362.02	1502.23	1742.77	1893.69	4744.66	3821.79	2342.16
NCU01156	140.921	130.143	115.174	141.625	86.2122	114.026	130.083	80.6097
NCU01157	528.251	959.31	1076.28	714.868	563.847	1046.96	955.147	897.903
NCU01158	82.9418	74.9307	53.6156	59.0103	64.4114	139.2	52.9968	62.6964
NCU01159	3.22104	4.92965	6.95017	3.37202	4.95472	6.66384	8.43131	6.71748
NCU01160	1509.06	1808.2	1632.3	1655.66	1829.28	2176.86	1716.37	1777.89
NCU01161	719.903	831.139	739.697	648.551	897.796	1197.27	897.332	779.227
NCU01162	735.203	772.97	686.081	681.71	326.021	405.754	588.987	566.507
NCU01163	322.104	230.708	334.601	441.172	335.93	209.541	249.326	376.179
NCU01164	1195.01	1503.54	1317.55	1370.73	1356.6	1625.24	1442.96	1735.35
NCU01165	1760.3	1241.29	1520.1	1528.09	1874.87	1525.28	1394.78	1701.76
NCU01166	1451.08	1458.19	1575.7	1523.59	1541.91	1688.17	1453.8	1291.99
NCU01167	517.782	433.809	436.868	567.623	353.767	494.605	305.936	447.832
NCU01169	3360.35	3409.35	3265.59	2861.16	3240.39	3155.7	2960.59	2915.38
NCU01170	1192.59	1292.55	1102.1	1168.4	1299.13	1486.78	1087.64	1063.6
NCU01171	191.652	202.116	286.943	290.556	163.506	192.511	337.252	248.547
NCU01172	425.983	336.202	306.8	370.36	481.599	405.014	356.524	494.854
NCU01173	8.0526	6.90151	10.9217	10.6781	7.92756	8.1447	15.6581	17.9133
NCU01174	458.998	268.173	466.654	379.914	573.757	332.452	619.099	506.05
NCU01175	4366.12	2071.44	1900.38	2829.12	4464.2	1842.18	1909.09	3065.41
NCU01176	215.005	128.171	198.576	165.229	205.125	151.047	257.757	420.962
NCU01177	418.735	336.202	481.548	505.803	504.391	401.311	463.722	461.267
NCU01178	612.803	870.577	594.736	556.945	701.589	914.427	609.463	732.205
NCU01179	1067.78	1865.38	1810.02	1446.6	1054.36	1212.08	1436.94	1547.26
NCU01180	304.388	329.301	354.459	191.643	393.405	429.448	391.454	376.179
NCU01181	1352.03	1822	1444.64	1249.33	2276.2	2482.65	1674.22	1209.15
NCU01182	149.778	112.396	114.181	132.633	107.022	107.362	142.128	129.871
NCU01183	560.461	511.698	677.145	601.905	602.494	504.971	673.3	718.77
NCU01184	329.352	318.456	368.359	339.45	337.912	391.686	315.572	349.309
NCU01185	48.3156	42.395	38.7224	57.3243	47.5653	21.4724	30.1118	35.8265
NCU01186	274.594	328.315	297.864	285.498	268.546	311.72	279.438	284.373
NCU01187	549.188	680.292	638.423	472.082	719.426	795.959	625.121	523.963
NCU01188	459.804	1514.39	973.024	570.433	374.577	1682.99	804.588	463.506
NCU01189	363.172	430.852	325.665	236.603	307.193	464.988	378.204	373.939
NCU01190	1118.51	1118.05	1306.63	949.223	1180.21	1262.43	1131	944.925
NCU01191	133.673	100.565	110.21	134.319	108.013	121.43	98.7668	71.6531
NCU01192	285.867	306.624	294.886	247.843	287.374	350.222	316.776	378.418
NCU01193	2078.38	849.872	933.309	669.346	1158.41	354.665	687.754	810.575
NCU01195	3911.15	1177.2	1678.96	2596.45	10805.3	1946.58	3595.35	5398.61
NCU01196	55.563	38.4513	43.6868	52.8283	65.4023	29.6171	38.5431	42.544
NCU01197	3724.33	3296.95	2683.76	2953.89	4882.38	3549.61	3664.01	4079.75
NCU01198	169.91	162.679	153.897	204.007	149.633	202.137	186.693	230.633
NCU01199	434.035	561.98	503.391	524.349	312.147	379.839	360.137	356.026
NCU01200	4507.04	3751.47	2872.41	3899.74	5360.02	3312.67	3031.66	4115.57
NCU01201	611.998	476.204	596.722	704.19	655.014	424.265	526.355	653.834
NCU01202	1281.97	1513.4	1369.18	1157.73	1205.98	1349.8	1114.14	1021.06
NCU01203	174.742	149.861	190.633	270.885	183.325	233.975	195.125	210.481
NCU01204	6780.29	5319.1	6200.55	7064.94	6149.8	4920.14	5311.72	4881.37
NCU01205	270.568	281.976	253.185	216.933	281.428	321.345	267.393	237.351
NCU01206	215.81	253.384	187.655	227.611	268.546	276.179	274.62	324.678
NCU01207	4255	4113.3	3311.26	3328.18	4439.43	4000.53	3743.5	3508.76
NCU01208	293.115	216.905	147.939	177.593	228.908	314.682	233.668	324.678
NCU01209	103.073	37.4654	51.6298	41.5882	42.6106	18.5107	33.7252	29.1091
NCU01210	20.9368	37.4654	16.879	19.1081	31.7102	19.2511	18.0671	15.6741
NCU01211	516.172	265.215	300.843	368.112	482.59	200.656	298.709	474.702
NCU01212	22207.5	6990.25	9527.69	5892.04	10695.3	405.014	682.936	1509.19
NCU01213	35517.6	25980.3	21026.3	16465.6	18759.6	7115.5	3490.56	3224.39
NCU01214	422.762	230.708	213.47	186.023	255.664	40.7235	55.4057	71.6531
NCU01215	302.778	148.876	302.829	315.846	291.338	208.8	228.85	302.286
NCU01216	1240.1	2666.94	1486.34	1203.81	1377.41	2857.31	1587.49	1506.95
NCU01218	1104.01	1514.39	1138.84	1032.4	1100.94	1659.3	932.262	902.381
NCU01219	2111.39	4733.45	4292.23	3193.86	2786.54	7390.94	5763.4	3573.7
NCU01220	370.42	524.515	459.704	456.346	351.785	490.903	386.636	416.483
NCU01221	10840.4	13721.2	11772.6	9930.59	10600.1	9058.39	9291.3	9865.73
NCU01223	234.331	149.861	243.256	199.511	132.787	154.749	204.76	156.741
NCU01224	2178.23	2652.15	2265.76	2150.22	2233.59	2643.32	2299.34	2429.49
NCU01225	1204.67	949.451	1273.87	1137.49	873.022	878.887	857.585	812.815
NCU01227	2427.86	2217.36	1869.6	2681.88	694.652	481.278	433.61	857.598
NCU01229	446.114	508.74	479.562	400.708	400.342	492.384	427.588	474.702
NCU01230	136.089	50.2825	86.3807	127.575	51.5291	34.0596	51.7923	44.7832
NCU01231	14.4947	28.592	17.8719	23.6041	12.8823	13.3277	13.2492	17.9133
NCU01233	1914.1	2803.99	4630.8	3400.12	1394.26	1631.9	1950.04	1345.73
NCU01234	826.197	969.17	898.558	807.036	882.931	1031.41	922.626	960.599
NCU01235	674.808	806.491	788.348	669.346	695.643	867.781	670.891	747.879
NCU01236	171.52	226.764	331.622	210.751	118.913	188.068	203.556	145.545
NCU01238	622.466	1073.68	716.86	437.238	620.331	866.3	735.933	532.92
NCU01240	2286.13	1653.41	2117.82	2181.7	2012.61	1140.26	1610.38	1945.83
NCU01241	692.524	1170.3	1060.4	808.722	870.049	1195.79	1109.32	1119.58
NCU01242	284.257	327.329	234.32	213.561	229.899	232.494	185.489	277.656
NCU01243	1124.95	1832.84	1151.74	975.075	1014.73	1584.51	878.061	909.098
NCU01245	248.02	300.709	318.715	269.761	242.781	309.499	287.869	268.699
NCU01246	150.584	131.129	169.783	152.303	140.714	114.766	131.288	120.915
NCU01247	460.609	526.487	434.882	412.51	641.141	630.103	554.057	557.55
NCU01248	121.594	140.988	139.996	122.517	99.0944	122.911	136.105	118.675
NCU01249	3141.32	3489.21	4239.6	3225.9	3179.94	3582.19	4314.42	3828.96
NCU01250	465.441	541.276	474.597	412.51	496.463	644.172	568.511	467.984
NCU01252	344.651	406.203	246.235	224.239	243.772	359.107	273.415	335.874
NCU01253	270.568	175.496	208.505	234.917	310.166	253.226	238.486	232.872
NCU01254	610.387	416.063	414.032	655.857	632.223	520.52	534.786	635.921
NCU01255	878.539	849.872	688.067	733.976	1008.78	1038.08	793.747	1052.4
NCU01256	384.109	309.582	339.565	381.038	524.21	388.724	315.572	434.397
NCU01257	475.104	494.937	592.75	862.675	375.568	457.584	705.821	962.838
NCU01258	1941.48	2807.93	3835.5	4947.31	247.736	234.715	380.613	400.809
NCU01259	281.841	315.498	405.096	459.718	119.904	262.852	262.575	347.07
NCU01260	115.152	157.749	153.897	128.699	85.2212	92.5534	134.901	136.589
NCU01261	0.80526	1.97186	2.97864	5.05803	0	3.70214	1.20447	0
NCU01262	0	0	0	0.562003	0	0	0	0
NCU01266	82.9418	73.9448	93.3309	87.1105	77.2937	79.9661	98.7668	123.154
NCU01267	352.704	193.242	235.313	284.373	450.88	253.226	332.434	297.808
NCU01268	511.34	579.727	531.192	559.193	473.671	479.056	357.728	438.875
NCU01269	342.236	531.417	435.875	359.682	404.305	787.074	516.719	481.419
NCU01270	119.984	131.129	132.053	129.261	105.04	148.826	149.355	111.958
NCU01271	2427.86	3857.95	3713.38	2557.11	2391.15	3324.52	3415.88	2872.84
NCU01272	847.134	1382.27	1037.56	709.248	1164.36	1431.25	1250.24	1112.86
NCU01273	684.471	907.056	836.999	687.33	698.616	1060.29	664.869	682.943
NCU01274	194.068	260.286	214.462	172.535	185.307	276.179	203.556	208.242
NCU01275	284.257	156.763	328.644	509.175	146.66	99.2172	184.284	237.351
NCU01276	241.578	187.327	175.74	256.835	162.515	147.345	165.013	206.003
NCU01277	408.267	279.018	392.188	371.484	437.997	359.107	346.888	380.657
NCU01278	728.761	523.529	656.295	658.667	640.15	519.78	567.307	653.834
NCU01279	497.651	754.237	834.02	516.481	381.514	686.376	570.92	497.093
NCU01281	50.7314	52.2543	52.6227	88.2345	40.6287	45.9065	50.5879	60.4573
NCU01282	1761.1	2767.51	2601.35	1678.7	1553.8	3166.07	1859.71	1442.02
NCU01283	1416.45	1005.65	871.75	1181.89	1658.84	975.142	1049.1	1164.36
NCU01284	258.489	308.596	282.971	245.033	193.234	374.656	231.259	183.611
NCU01285	1162.8	680.292	875.721	944.727	1667.76	886.291	1297.22	1323.34
NCU01288	315.662	301.695	272.05	252.901	374.577	384.282	313.163	356.026
NCU01289	269.762	291.835	144.961	184.899	277.464	433.15	219.214	141.067
NCU01290	1377.8	1398.05	1395.99	2260.38	1148.5	1150.62	1717.58	2339.92
NCU01291	1791.7	1324.1	1280.82	1362.86	2153.32	1611.91	1330.94	1426.34
NCU01292	313.246	272.117	214.462	214.685	230.89	299.133	162.604	161.219
NCU01294	831.029	507.754	342.544	494.563	577.721	343.558	308.345	385.135
NCU01296	1412.43	1670.17	1778.25	1888.33	2092.87	1377.93	2418.58	1995.09
NCU01297	1265.87	545.22	718.846	909.883	1913.51	554.58	644.393	1126.3
NCU01298	152.999	96.6212	94.3237	104.533	130.805	50.349	59.0192	94.0447
NCU01299	587.84	391.414	553.035	514.233	460.789	242.12	261.371	317.96
NCU01300	427.593	323.385	361.409	369.798	462.771	325.047	349.297	479.18
NCU01301	206.952	134.087	183.683	281.563	189.27	158.451	228.85	297.808
NCU01302	425.178	469.303	391.195	372.608	459.798	451.661	297.505	340.352
NCU01303	215.005	277.046	182.69	200.073	207.107	344.299	231.259	210.481
NCU01304	214.199	203.102	194.605	237.727	207.107	250.264	252.939	257.503
NCU01305	802.845	717.757	544.099	532.217	1293.18	566.427	586.578	886.707
NCU01306	283.452	187.327	286.943	270.885	314.129	153.268	256.553	302.286
NCU01307	507.314	322.399	606.651	591.789	405.296	350.962	436.019	454.549
NCU01308	0.80526	0	0	0.562003	1.98189	0	2.40895	2.23916
NCU01309	360.757	157.749	301.836	306.292	491.508	133.277	352.91	382.896
NCU01310	540.33	546.206	508.355	503.555	557.902	658.98	538.399	611.29
NCU01311	6.44208	6.90151	14.8932	6.18203	7.92756	12.5873	12.0447	13.435
NCU01312	111.931	577.755	414.032	289.432	103.058	475.354	360.137	396.331
NCU01313	0.80526	6.90151	1.98576	1.68601	1.98189	3.70214	1.20447	0
NCU01314	6.44208	23.6623	11.9146	7.86804	2.97283	11.1064	8.43131	6.71748
NCU01315	1099.99	657.616	617.572	674.404	1102.92	733.763	791.339	1099.43
NCU01317	16221.2	19044.2	17163.9	15839.5	15603.4	12474.7	12983	13674.5
NCU01318	2473.76	2899.62	1844.77	2126.06	2289.08	2985.4	2130.71	2344.4
NCU01319	786.739	543.248	589.772	587.293	1282.28	858.895	819.041	1180.04
NCU01320	441.283	521.557	360.416	256.835	754.109	507.933	364.955	369.461
NCU01321	56.3682	54.2262	48.6512	64.0683	48.5563	61.4554	55.4057	26.8699
NCU01322	101.463	118.312	113.188	105.657	97.1126	111.804	99.9712	129.871
NCU01323	497.651	695.081	609.629	461.966	432.052	815.951	629.939	700.857
NCU01324	383.304	496.909	526.227	369.236	356.74	400.571	434.815	313.482
NCU01325	4.83156	13.803	7.94305	8.99205	1.98189	5.92342	1.20447	4.47832
NCU01326	0.80526	0.985931	0	0.562003	0.990944	0	0	0
NCU01327	799.624	669.447	717.853	778.936	776.9	887.032	715.457	725.487
NCU01328	11580.5	10243.8	11093.5	11386.2	8774.81	6047.81	8792.65	9717.95
NCU01329	143.336	121.269	127.089	191.081	68.3752	75.5236	107.198	143.306
NCU01330	433.23	733.532	678.138	421.502	444.934	581.235	658.847	698.617
NCU01331	588.645	776.913	717.853	918.313	533.128	511.635	649.211	797.14
NCU01332	5454.03	5820.93	6245.22	5350.27	5739.55	5897.5	5393.63	4941.82
NCU01333	794.792	711.842	669.202	899.205	860.14	722.657	790.134	1085.99
NCU01334	24.1578	12.8171	24.822	23.0421	3.96378	5.18299	13.2492	11.1958
NCU01335	485.572	490.007	474.597	364.74	579.702	516.078	595.009	503.811
NCU01336	347.067	302.681	363.395	415.882	472.68	322.086	358.933	463.506
NCU01337	168.299	175.496	181.697	165.229	139.723	128.094	160.195	138.828
NCU01338	334.183	233.666	285.95	343.946	289.356	236.937	231.259	190.328
NCU01339	144.947	112.396	170.776	180.403	120.895	91.813	103.585	109.719
NCU01340	194.873	100.565	132.053	200.635	176.388	108.843	92.7444	179.133
NCU01341	435.646	436.767	438.854	546.829	388.45	464.248	396.271	447.832
NCU01342	1093.54	1000.72	733.739	1172.34	1123.73	1031.41	727.501	949.403
NCU01343	334.988	294.793	378.288	471.52	415.206	449.439	384.227	463.506
NCU01344	297.946	319.442	239.284	304.606	319.084	373.175	328.821	306.765
NCU01345	600.724	2070.45	1193.44	613.707	452.862	1805.9	1158.7	974.034
NCU01346	2.41578	11.8312	5.95729	3.93402	1.98189	2.96171	4.81789	0
NCU01347	311.636	1408.89	2307.46	1977.13	264.582	1588.96	2294.52	1921.2
NCU01348	5419.4	21752.6	22306.1	6671.54	4138.18	13805.3	18210.4	8309.52
NCU01349	140.921	363.808	127.089	73.6224	139.723	355.405	204.76	268.699
NCU01350	0	0	0	0	0	0.740427	0	0
NCU01351	24.1578	14.789	6.95017	19.6701	16.8461	8.1447	8.43131	6.71748
NCU01353	5739.09	3250.61	3446.29	5003.51	5557.22	2271.63	2919.64	3555.78
NCU01355	77.305	74.9307	37.7295	41.5882	605.467	134.758	139.719	161.219
NCU01356	231.915	186.341	243.256	196.701	196.207	143.643	185.489	109.719
NCU01357	46.7051	73.9448	93.3309	87.6725	49.5472	34.0596	92.7444	114.197
NCU01358	56.3682	190.285	154.89	75.8704	53.511	96.2555	151.764	67.1748
NCU01360	1542.88	1258.05	1246.07	1346.56	1597.4	1155.07	1252.65	1365.89
NCU01361	371.225	373.668	307.793	335.516	329.984	443.516	340.866	387.374
NCU01362	322.104	473.247	297.864	282.125	238.818	521.261	339.661	391.853
NCU01364	359.951	322.399	375.309	414.196	253.682	283.584	252.939	309.004
NCU01365	227.889	161.693	183.683	204.007	190.261	184.366	215.601	197.046
NCU01366	253.657	409.161	310.772	218.057	220.981	616.776	407.112	302.286
NCU01367	330.962	479.162	418.996	473.768	329.984	458.324	445.655	452.31
NCU01368	1812.64	1666.22	1705.77	1752.89	1944.23	1888.83	1577.86	1690.56
NCU01369	4889.54	4513.59	4628.81	5956.11	7564.87	5144.49	6971.49	8562.54
NCU01370	103.073	107.466	111.203	118.021	79.2756	99.2172	118.038	129.871
NCU01371	77.305	69.0151	53.6156	91.0445	74.3208	62.9363	56.6102	87.3272
NCU01373	12.8842	21.6905	19.8576	26.4141	6.93661	11.8468	22.885	24.6307
NCU01374	161.857	96.6212	131.06	146.121	206.116	102.919	137.31	192.568
NCU01375	7.24734	2.95779	3.97153	5.05803	3.96378	2.96171	4.81789	4.47832
NCU01376	186.82	131.129	100.281	119.145	459.798	274.698	211.987	266.46
NCU01377	150.584	130.143	135.032	118.583	136.75	165.856	101.176	129.871
NCU01378	305.999	179.439	232.334	406.89	542.047	220.647	357.728	371.7
NCU01379	882.565	735.504	528.213	805.35	843.294	708.589	1016.57	1323.34
NCU01380	87.7734	25.6342	25.8149	58.4483	22.7917	13.3277	9.63578	17.9133
NCU01381	375.251	430.852	552.042	483.885	1621.19	1206.9	1027.42	685.182
NCU01382	95.826	84.79	38.7224	46.0842	58.4657	197.694	55.4057	29.1091
NCU01383	6.44208	9.85931	3.97153	6.74404	3.96378	8.88513	7.22684	20.1524
NCU01385	0.80526	5.91558	3.97153	3.37202	0	0.740427	1.20447	2.23916
NCU01386	168.299	153.805	128.082	198.387	451.871	244.341	339.661	613.529
NCU01387	161.052	121.269	138.011	161.295	131.796	91.813	165.013	179.133
NCU01388	975.17	692.123	693.031	958.777	881.941	678.231	721.479	965.077
NCU01389	373.641	213.947	303.822	334.954	280.437	182.885	239.69	279.895
NCU01390	282.646	339.16	348.501	323.152	232.872	297.652	327.617	235.112
NCU01391	5878.4	2551.59	5746.8	7511.73	7667.93	1216.52	4495.09	9538.81
NCU01392	0	0.985931	0	0.562003	0	1.48085	0	4.47832
NCU01393	409.878	362.822	604.665	832.888	379.532	419.822	504.674	741.161
NCU01394	88.5786	70.987	107.231	103.971	51.5291	42.2043	108.403	109.719
NCU01395	296.336	339.16	263.114	306.292	274.492	284.324	274.62	306.765
NCU01396	14.4947	9.85931	12.9075	12.3641	4.95472	5.92342	12.0447	15.6741
NCU01397	400.214	306.624	396.16	303.482	244.763	354.665	301.118	246.307
NCU01398	202.12	201.13	279	239.413	150.624	173.26	177.057	156.741
NCU01399	733.592	626.066	702.96	739.034	480.608	345.779	390.249	382.896
NCU01400	265.736	230.708	278.007	371.484	134.768	74.7831	99.9712	114.197
NCU01401	211.783	213.947	261.128	275.381	242.781	256.188	254.144	273.177
NCU01402	9.66313	6.90151	8.93593	6.74404	13.8732	7.40427	14.4537	13.435
NCU01403	228.694	185.355	252.192	270.323	191.252	193.992	202.351	206.003
NCU01404	139.31	75.9167	111.203	146.683	131.796	74.0427	109.607	138.828
NCU01407	33.8209	25.6342	26.8078	34.2822	17.837	16.2894	20.476	24.6307
NCU01408	578.982	691.137	605.658	523.787	574.748	736.725	605.85	694.139
NCU01409	1208.7	1486.78	1348.33	805.35	1038.51	1485.3	1045.48	1081.51
NCU01410	478.325	776.913	523.249	618.203	472.68	669.346	457.7	497.093
NCU01411	102.268	148.876	136.025	123.641	157.56	195.473	186.693	141.067
NCU01412	973.56	1140.72	1065.36	1093.66	1395.25	1283.16	1222.54	1137.49
NCU01413	507.314	407.189	471.619	404.08	687.715	582.716	485.402	544.115
NCU01414	3556.84	2159.19	2408.73	3950.88	2823.2	2718.85	2632.98	2926.58
NCU01415	2.41578	0.985931	3.97153	9.55405	0	0	0	4.47832
NCU01416	15.2999	14.789	29.7864	39.9022	7.92756	8.88513	14.4537	11.1958
NCU01417	631.324	282.962	550.056	674.404	373.586	203.617	302.323	503.811
NCU01418	24665.1	20423.6	19355.2	23169.1	42679	28598.3	26408.1	27599.9
NCU01419	1468.8	2609.76	4609.95	2172.7	910.678	1519.36	2720.9	1435.3
NCU01420	1480.87	1478.9	1431.74	898.081	1623.17	1312.04	1191.22	1300.95
NCU01421	137.7	126.199	154.89	183.213	128.823	177.703	166.217	185.85
NCU01422	3670.38	12731.3	7783.2	3806.45	4356.19	17126.1	8054.31	4921.67
NCU01423	26.5736	103.523	55.6014	32.0342	15.8551	195.473	115.629	85.088
NCU01424	6525.83	5600.09	8697.64	14127.1	3168.05	2280.52	3079.84	5694.18
NCU01425	1685.41	1821.01	1894.42	1721.98	4819.95	3945	2758.24	2543.68
NCU01426	368.004	371.696	283.964	351.814	825.457	645.652	449.268	391.853
NCU01427	905.113	6952.78	3592.25	1657.91	324.039	10300.1	4485.46	1574.13
NCU01428	3337	2412.57	2491.14	1594.96	7929.54	4218.95	2499.28	3159.45
NCU01429	2795.06	3283.15	3261.62	2040.07	7224.98	5532.47	3745.91	3036.3
NCU01430	809.287	590.572	1052.45	1588.22	1054.36	576.793	2333.06	2563.84
NCU01431	761.776	654.658	582.821	597.971	1027.61	1035.12	933.466	940.447
NCU01432	322.909	293.807	431.903	410.824	398.36	490.903	485.402	481.419
NCU01433	604.751	784.801	722.818	666.536	574.748	741.168	651.62	656.073
NCU01434	132.063	113.382	153.897	174.783	84.2303	76.264	101.176	91.8055
NCU01435	434.035	733.532	576.864	542.895	410.251	633.065	449.268	515.006
NCU01436	3415.91	3222.02	3818.62	3572.09	3386.06	2848.42	3353.25	3215.43
NCU01438	7768.35	8841.83	9113.66	7257.14	9718.19	11748.4	10282.6	9576.88
NCU01439	7293.24	12734.3	18766.5	11099.6	13815.7	13473.6	14831.9	13072.2
NCU01440	1763.52	1262.98	1522.09	1508.42	2267.28	1499.36	1947.63	2122.72
NCU01441	420.346	544.234	529.206	492.877	827.439	748.572	678.118	515.006
NCU01442	433.23	429.866	555.021	475.455	701.589	506.452	521.537	479.18
NCU01443	1539.66	963.254	1056.43	1241.46	1966.03	1199.49	1336.96	1706.24
NCU01444	1711.98	1586.36	1573.72	1263.38	2441.69	1452.72	1671.81	1986.13
NCU01445	230.304	226.764	180.704	179.279	320.075	261.371	240.895	261.982
NCU01446	683.666	514.656	489.491	633.939	826.448	636.027	563.693	689.661
NCU01447	793.987	928.747	1254.01	1031.28	770.955	721.176	851.562	754.596
NCU01448	5.63682	11.8312	2.97864	5.62003	5.94567	8.1447	13.2492	11.1958
NCU01449	1132.2	1146.64	1534	1515.72	608.44	711.55	743.16	705.335
NCU01450	3.22104	8.87338	8.93593	7.30604	2.97283	7.40427	1.20447	2.23916
NCU01451	3657.49	11426.9	10959.4	7944.47	2283.14	7971.44	6257.24	5403.09
NCU01452	13936.6	17731	13797.1	12777.7	14038.7	12704.2	12630.1	12035.5
NCU01453	659.508	685.222	781.398	758.142	875.995	776.708	714.252	691.9
NCU01454	644.208	1082.55	1349.33	813.78	635.195	933.679	893.719	687.422
NCU01455	506.509	553.107	442.825	567.061	426.106	422.784	473.358	490.376
NCU01456	611.998	385.499	519.277	481.075	948.334	655.278	725.093	873.272
NCU01457	337.404	376.625	441.832	364.74	359.713	590.12	573.329	447.832
NCU01458	193.263	229.722	331.622	366.988	200.171	290.247	345.684	313.482
NCU01459	1822.3	1535.09	2205.19	1520.78	1151.48	955.151	1085.23	888.946
NCU01460	1191.79	760.152	1269.9	878.411	679.788	411.677	568.511	416.483
NCU01461	315.662	352.963	248.22	291.68	289.356	316.903	319.185	389.614
NCU01462	1.61052	1.97186	4.96441	2.24801	2.97283	0.740427	2.40895	0
NCU01463	50.7314	41.4091	38.7224	57.8863	10.9004	31.0979	16.8626	17.9133
NCU01464	734.398	930.718	920.401	713.182	712.489	950.708	735.933	700.857
NCU01465	591.061	931.704	662.252	549.077	737.263	943.304	664.869	712.052
NCU01466	187.626	115.354	132.053	165.791	209.089	169.558	195.125	259.742
NCU01467	1951.15	1505.52	1756.41	1711.86	2280.16	1679.29	1685.06	1607.72
NCU01468	821.366	1461.15	1440.67	984.629	1133.64	1414.96	1067.16	1063.6
NCU01469	442.088	617.193	653.316	419.254	397.369	644.172	503.47	523.963
NCU01470	1286.81	1907.78	1188.48	1211.68	1323.9	2214.62	1210.49	1110.62
NCU01471	690.108	997.762	760.547	733.976	853.203	1281.68	796.156	727.726
NCU01472	35.4315	36.4794	39.7153	32.0342	48.5563	46.6469	45.77	29.1091
NCU01473	719.098	829.168	696.01	840.756	850.23	760.419	766.045	935.968
NCU01474	679.64	692.123	656.295	827.268	710.507	660.461	701.003	747.879
NCU01475	47.5104	106.481	46.6654	54.5143	39.6378	109.583	85.5176	76.1314
NCU01476	993.691	1252.13	949.195	619.327	984.999	1497.14	916.604	850.88
NCU01477	3002.01	5332.9	3245.73	2131.12	3480.2	3961.28	2573.96	2348.88
NCU01478	992.081	1244.24	1274.86	989.687	1622.18	1470.49	1758.53	1410.67
NCU01479	987.249	959.31	843.949	867.171	1519.12	1306.85	1111.73	1115.1
NCU01480	221.447	197.186	211.484	253.463	249.718	206.579	219.214	230.633
NCU01481	369.615	130.143	220.42	316.408	315.12	130.315	207.169	239.59
NCU01483	727.955	508.74	400.131	531.655	1483.44	755.236	632.348	626.964
NCU01484	8392.42	6963.63	8014.54	8803.78	8820.4	6136.66	6920.9	7637.77
NCU01485	512.951	313.526	289.921	604.715	580.693	343.558	482.994	763.553
NCU01486	480.74	374.654	466.654	531.655	365.658	300.613	568.511	476.941
NCU01487	4180.91	1639.6	1845.77	3637.85	5322.36	2497.46	3260.51	2760.88
NCU01488	67.6419	40.4232	66.5231	53.3903	57.4748	40.7235	71.0639	80.6097
NCU01489	2602.6	1707.63	1966.9	2413.8	2554.65	1269.83	1792.26	2501.14
NCU01490	154.61	109.438	141.982	148.931	142.696	74.7831	110.811	132.11
NCU01491	48.3156	47.3247	42.6939	33.7202	44.5925	44.4256	59.0192	49.2615
NCU01493	49.9261	36.4794	54.6085	39.9022	76.3027	53.3108	54.2013	53.7398
NCU01494	33.0157	26.6201	43.6868	43.2742	42.6106	19.2511	52.9968	69.4139
NCU01495	1.61052	3.94372	6.95017	4.49602	9.90944	3.70214	13.2492	6.71748
NCU01496	35.4315	33.5216	40.7081	48.8943	26.7555	12.5873	22.885	31.3482
NCU01498	2258.76	2176.93	1928.18	1861.92	2794.46	2088.74	2458.33	2742.97
NCU01499	475.104	384.513	415.024	364.74	1081.12	518.299	608.259	853.119
NCU01500	664.34	427.894	757.569	615.955	945.361	655.278	673.3	593.377
NCU01501	917.192	948.465	938.273	866.609	937.433	1032.9	787.725	812.815
NCU01502	128.036	166.622	147.939	239.413	111.977	208.06	197.534	201.524
NCU01503	355.12	555.079	390.202	393.964	349.803	510.895	537.195	530.681
NCU01504	1607.3	1319.18	999.832	1265.07	2406.01	1207.64	1314.08	2469.79
NCU01505	22.5473	19.7186	25.8149	30.3482	13.8732	18.5107	26.4984	20.1524
NCU01506	81.3313	63.0996	56.5942	93.8545	72.3389	95.5151	96.3578	98.523
NCU01509	1517.11	3338.36	1882.5	1250.46	2297.01	5565.79	2526.98	2071.22
NCU01510	3050.33	7913.08	6200.55	2908.93	2555.65	6052.25	4678.17	3383.37
NCU01511	1015.43	1106.21	1328.48	726.67	783.837	815.951	838.313	577.703
NCU01512	1017.85	782.829	1296.7	843.004	881.941	658.98	835.904	582.181
NCU01514	99.047	99.579	104.253	123.079	104.049	65.1576	125.265	158.98
NCU01515	736.813	782.829	726.789	845.252	745.19	810.768	682.936	750.118
NCU01516	628.908	843.957	901.536	940.793	624.295	797.44	734.728	895.663
NCU01517	688.498	479.162	431.903	954.281	337.912	251.745	334.843	566.507
NCU01519	33.0157	26.6201	7.94305	30.3482	33.6921	19.2511	355.319	644.878
NCU01520	53.1472	33.5216	24.822	59.0103	38.6468	32.5788	44.5655	29.1091
NCU01521	64.4208	35.4935	48.6512	43.2742	64.4114	35.5405	26.4984	17.9133
NCU01522	171.52	159.721	142.975	183.775	221.972	162.154	244.508	206.003
NCU01523	2996.37	2343.56	2863.47	3101.69	3710.1	2671.46	3016	3719.24
NCU01524	392.967	369.724	461.69	558.631	335.93	459.065	575.738	631.443
NCU01525	495.235	456.486	428.925	436.676	698.616	617.516	505.879	544.115
NCU01526	28.9894	20.7045	28.7936	27.5381	27.7464	23.6937	18.0671	29.1091
NCU01527	235.136	241.553	168.79	246.719	270.528	288.026	256.553	300.047
NCU01528	48353.5	61539.8	37090.1	34919.5	110758	89471.7	60112.8	46780.5
NCU01529	26.5736	27.6061	15.8861	21.3561	25.7646	23.6937	22.885	13.435
NCU01530	8.0526	14.789	10.9217	16.2981	17.837	9.62555	19.2716	11.1958
NCU01531	0	0.985931	0.992882	0.562003	0	0.740427	2.40895	0
NCU01532	0.80526	0	0	0	0	0.740427	1.20447	0
NCU01534	529.056	427.894	581.829	499.621	799.692	744.129	623.917	575.464
NCU01535	867.265	923.817	839.978	940.793	1246.61	1417.18	923.831	1016.58
NCU01536	1.61052	0	0	0.562003	1.98189	0.740427	2.40895	4.47832
NCU01537	6.44208	18.7327	8.93593	9.55405	4.95472	11.1064	6.02236	8.95663
NCU01538	731.176	705.926	600.693	843.566	1174.27	1024.75	990.077	694.139
NCU01539	443.698	478.176	446.797	431.056	421.151	492.384	463.722	369.461
NCU01540	1015.43	1921.58	1240.11	1009.92	989.953	1891.79	1240.61	974.034
NCU01541	715.071	748.321	1000.82	1171.78	507.364	504.231	593.805	600.094
NCU01542	291.504	403.246	278.007	307.416	381.514	631.584	428.792	373.939
NCU01543	618.44	1145.65	605.658	635.063	998.872	1625.24	1022.6	864.315
NCU01545	5599.78	5241.21	6811.17	6159.55	7155.61	6557.22	6295.78	5217.24
NCU01546	8565.56	10558.3	5224.54	4765.22	23557.7	14085.1	10279	7472.07
NCU01547	1432.56	1193.96	1364.22	1367.92	1636.05	1643.75	1526.07	1656.98
NCU01548	4047.24	3324.56	5341.7	4836.04	5346.15	4174.53	4729.96	5067.22
NCU01549	750.503	674.377	711.896	698.008	741.226	775.968	680.527	879.989
NCU01550	2398.07	2446.09	2410.72	2262.06	3166.07	2577.43	2618.52	2707.14
NCU01551	452.556	572.826	476.583	425.998	346.831	442.775	387.84	277.656
NCU01552	13475.2	16649.4	14619.2	12765.9	13159.7	9746.24	10925.8	10636
NCU01553	1352.03	1394.11	1706.76	1589.34	1465.61	975.142	1236.99	1289.76
NCU01554	475.909	446.627	293.893	373.732	516.282	502.75	450.473	591.138
NCU01555	2927.93	4943.46	6554.01	3771.04	3505.96	4694.31	5446.63	3764.03
NCU01559	409.878	570.854	423.96	354.062	313.138	488.682	407.112	528.441
NCU01560	845.523	937.62	1055.43	1085.79	1246.61	798.18	932.262	996.425
NCU01561	0	0	0	0	0	0	0	0
NCU01562	2.41578	0.985931	3.97153	1.12401	0	1.48085	0	2.23916
NCU01563	270.568	370.71	259.142	251.777	142.696	267.294	183.08	190.328
NCU01564	793.987	1135.79	876.714	697.446	718.435	1235.03	773.271	718.77
NCU01565	2656.55	4561.9	3895.07	2192.94	3773.52	7382.06	5029.88	2651.16
NCU01566	3.22104	1.97186	2.97864	2.81001	0.990944	1.48085	4.81789	4.47832
NCU01567	28.1841	37.4654	47.6583	38.2162	32.7012	35.5405	65.0415	35.8265
NCU01568	126.426	210.989	169.783	142.187	120.895	176.962	121.652	136.589
NCU01569	262.515	267.187	178.719	219.743	355.749	319.865	301.118	324.678
NCU01570	128.036	164.65	130.067	113.525	151.614	235.456	175.853	150.024
NCU01571	458.998	581.699	456.725	447.354	442.952	633.806	452.882	367.222
NCU01572	230.304	290.85	298.857	251.777	112.968	139.2	202.351	154.502
NCU01573	74.8892	69.0151	94.3237	69.6884	62.4295	47.3873	71.0639	67.1748
NCU01575	1091.13	1177.2	1198.41	1150.98	1237.69	1728.9	1127.39	1128.54
NCU01577	307.609	334.23	325.665	345.07	316.111	291.728	314.367	335.874
NCU01579	107.1	299.723	338.573	290.556	35.674	242.12	216.805	150.024
NCU01580	165.884	212.961	191.626	200.073	118.913	208.06	102.38	197.046
NCU01581	131.257	399.302	322.686	144.435	106.031	752.274	421.565	188.089
NCU01584	244.799	447.612	305.808	263.017	374.577	949.968	610.668	452.31
NCU01585	1384.24	1270.86	1438.69	1096.47	1104.9	1272.79	941.898	781.466
NCU01587	5520.06	4731.48	5389.36	5031.05	6828.6	4914.21	4955.2	4641.78
NCU01589	1228.02	1177.2	1255	1453.9	1461.64	1235.77	1642.9	1641.3
NCU01591	24.9631	14.789	16.879	23.0421	23.7827	23.6937	19.2716	40.3049
NCU01592	2.41578	1.97186	0	4.49602	0	0	0	0
NCU01593	4.0263	1.97186	0	4.49602	0	1.48085	1.20447	0
NCU01595	164.273	179.439	210.491	332.706	127.832	208.8	257.757	219.438
NCU01596	1145.08	1335.94	1169.61	1162.22	1217.87	1483.08	1364.67	1392.76
NCU01597	198.899	169.58	92.338	116.897	253.682	206.579	255.348	228.394
NCU01598	98.2418	90.7056	99.2882	107.343	55.4929	54.0512	72.2684	82.8489
NCU01599	372.836	586.629	392.188	364.178	466.735	653.797	405.907	438.875
NCU01601	875.318	904.098	1034.58	1012.73	955.27	939.602	997.303	940.447
NCU01605	508.119	713.814	697.003	668.222	459.798	693.04	558.875	517.246
NCU01606	2911.02	2986.38	2411.71	2881.39	3877.57	2975.04	2578.78	3072.13
NCU01607	115.958	133.101	129.075	110.153	78.2846	82.1874	78.2907	85.088
NCU01608	39.4578	21.6905	31.7722	24.1661	21.8008	28.1362	38.5431	11.1958
NCU01610	22.5473	17.7468	19.8576	20.7941	17.837	21.4724	22.885	15.6741
NCU01611	388.941	306.624	393.181	461.404	426.106	340.596	448.064	441.114
NCU01612	253.657	162.679	219.427	393.402	215.035	160.673	313.163	447.832
NCU01613	383.304	259.3	289.921	458.032	323.048	173.26	352.91	467.984
NCU01614	904.307	672.405	895.579	988.001	965.18	899.619	839.517	965.077
NCU01615	243.189	179.439	223.398	272.571	234.854	134.017	240.895	241.829
NCU01620	29.7946	28.592	34.7509	41.5882	67.3842	24.4341	30.1118	33.5874
NCU01623	96.6313	124.227	99.2882	98.3505	118.913	177.703	133.696	123.154
NCU01625	201.315	243.525	216.448	201.197	218.008	203.617	262.575	194.807
NCU01629	81.3313	112.396	124.11	101.161	92.1578	142.162	302.323	221.677
NCU01631	4.83156	1.97186	1.98576	2.24801	0	2.96171	2.40895	4.47832
NCU01632	1728.89	2032.99	2091.01	1572.48	2283.14	1585.99	1845.25	1784.61
NCU01633	6029.79	4559.93	3497.92	8663.84	10162.1	8568.22	10775.2	9740.34
NCU01634	7315.79	6821.65	7745.47	8750.39	8836.25	5891.58	6783.59	7205.61
NCU01635	19990.6	20914.5	20770.1	23801.9	25066.9	19292.6	20948.2	20839.8
NCU01636	264.931	185.355	216.448	303.482	326.021	205.839	219.214	268.699
NCU01637	206.952	231.694	209.498	207.379	178.37	261.371	295.096	324.678
NCU01638	541.135	488.036	588.779	789.614	421.151	381.32	1009.35	1269.6
NCU01640	525.835	955.367	807.213	556.383	747.172	657.499	941.898	1173.32
NCU01642	777.882	767.054	614.594	636.187	1254.54	848.529	1159.91	1359.17
NCU01643	669.171	397.33	330.63	605.277	685.734	374.656	529.968	676.226
NCU01644	971.144	731.56	688.067	731.166	956.261	1003.28	910.581	1070.32
NCU01645	2208.83	2199.61	2419.65	1924.86	3006.53	2006.56	1947.63	2062.26
NCU01646	466.246	564.938	441.832	405.204	415.206	541.252	385.431	427.679
NCU01647	632.935	700.997	836.006	639.559	834.375	852.972	762.431	653.834
NCU01648	2696.82	2220.32	1432.73	1911.37	3015.44	2367.89	2106.62	2601.9
NCU01649	71.6682	73.9448	65.5302	75.3084	42.6106	68.1193	60.2236	42.544
NCU01650	243.189	280.004	332.615	341.136	241.79	286.545	252.939	311.243
NCU01651	45.0946	40.4232	51.6298	57.8863	57.4748	49.6086	83.1086	94.0447
NCU01652	1261.04	971.142	1082.24	832.888	1714.33	1560.08	1994.61	1204.67
NCU01653	55.563	19.7186	61.5587	52.2663	42.6106	27.3958	61.4281	53.7398
NCU01654	876.929	1389.18	1133.87	1230.79	814.556	1514.91	1607.97	1099.43
NCU01655	1058.11	1032.27	1216.28	1124.57	873.022	961.815	802.179	801.619
NCU01656	260.904	266.201	245.242	210.189	255.664	254.707	293.891	309.004
NCU01657	429.204	436.767	522.256	460.842	437.997	395.388	493.834	400.809
NCU01658	1225.61	1805.24	1630.31	1117.26	1196.07	1519.36	1312.88	1269.6
NCU01659	431.62	461.416	321.694	404.08	662.942	902.581	797.361	745.64
NCU01660	92.6049	77.8885	86.3807	84.3004	138.732	116.247	134.901	172.415
NCU01664	522.614	419.02	605.658	510.299	473.671	594.563	542.013	539.637
NCU01665	712.655	809.449	601.686	813.78	768.973	1030.67	701.003	788.184
NCU01666	2452.02	4294.71	3853.37	2384.58	4144.13	4400.36	3623.05	2171.98
NCU01667	1283.59	1846.65	1988.74	1211.12	2587.36	2042.84	1639.29	1200.19
NCU01668	552.409	574.798	438.854	461.966	443.943	472.392	486.607	535.159
NCU01669	521.003	516.628	573.886	800.854	550.965	404.273	721.479	994.186
NCU01670	439.672	412.119	619.558	597.409	519.255	459.805	529.968	577.703
NCU01672	20.9368	17.7468	16.879	20.2321	16.8461	19.9915	25.2939	11.1958
NCU01673	231.11	210.989	288.929	266.951	258.636	271.737	269.802	255.264
NCU01674	3527.85	3774.14	4290.24	3896.37	3452.45	3616.25	3690.5	3502.04
NCU01675	362.367	353.949	324.672	636.749	248.727	321.345	527.559	788.184
NCU01678	523.419	615.221	569.914	794.672	356.74	550.137	470.949	436.636
NCU01679	113.542	143.946	137.018	132.071	125.85	131.796	124.061	103.001
NCU01680	12693.3	19130	19117.9	18171.2	21389.5	25195.3	33111	30468.2
NCU01681	0	0	0	0	0	1.48085	0	2.23916
NCU01684	4.83156	12.8171	15.8861	6.74404	6.93661	6.66384	18.0671	8.95663
NCU01686	0	0.985931	0.992882	0	0	0	2.40895	0
NCU01688	0	0	0	0	0	0	0	0
NCU01689	2564.75	1290.58	816.149	1941.16	2480.33	1011.42	743.16	1936.87
NCU01692	4546.5	3307.8	3546.57	5860	6689.87	3066.11	4835.96	7922.14
NCU01695	525.03	692.123	594.736	569.871	582.675	631.584	868.425	553.072
NCU01696	273.789	362.822	276.021	301.234	291.338	413.158	383.022	270.938
NCU01697	138.505	185.355	219.427	217.495	105.04	208.8	116.834	98.523
NCU01698	633.74	1102.27	910.472	807.598	815.547	1456.42	898.537	779.227
NCU01699	45.0946	164.65	100.281	110.715	65.4023	270.996	142.128	183.611
NCU01700	128.036	131.129	157.868	184.337	150.624	139.941	143.332	152.263
NCU01701	710.24	945.507	1409.89	985.753	633.213	950.708	1292.4	1027.77
NCU01702	932.492	1027.34	834.02	834.574	1124.72	1115.82	961.169	1043.45
NCU01703	959.87	922.831	952.173	1135.25	1237.69	1311.3	1059.94	1164.36
NCU01704	922.023	715.786	947.209	1089.72	1119.77	661.201	843.131	1173.32
NCU01705	259.294	371.696	403.11	340.012	299.265	378.358	413.134	353.787
NCU01706	28.1841	21.6905	27.8007	28.1001	11.8913	17.0298	16.8626	42.544
NCU01713	409.878	315.498	358.43	400.146	423.133	347.26	346.888	347.07
NCU01715	63.6156	61.1277	67.5159	62.3823	52.5201	56.2725	63.837	96.2838
NCU01717	4.83156	2.95779	2.97864	6.74404	1.98189	4.44256	4.81789	4.47832
NCU01720	4182.52	2979.48	3700.47	3824.43	13502.6	5166.7	8869.74	9946.34
NCU01722	409.878	273.103	248.22	264.141	349.803	319.124	322.799	378.418
NCU01724	875.318	531.417	717.853	884.593	1069.23	670.827	909.377	1195.71
NCU01725	178.768	128.171	158.861	134.881	161.524	165.856	181.875	167.937
NCU01728	124.815	107.466	113.188	115.773	159.542	79.9661	115.629	188.089
NCU01729	580.593	531.417	516.298	520.977	707.534	536.81	579.351	622.486
NCU01731	1589.58	1488.76	1465.49	1666.34	2191.97	2031.73	2112.64	2160.79
NCU01734	1.61052	7.88744	4.96441	3.37202	1.98189	5.92342	3.61342	2.23916
NCU01735	4139.04	4168.51	5650.49	5569.45	3458.4	2906.92	6078.97	3826.72
NCU01737	818.95	1052.97	935.294	811.532	912.66	1121.01	947.92	960.599
NCU01738	617.635	508.74	481.548	558.069	756.091	725.619	662.46	651.595
NCU01739	1070.19	1103.26	1134.86	1035.77	1349.67	1149.14	1143.04	1128.54
NCU01740	1772.38	1548.9	2304.48	2810.01	2838.06	2358.26	2858.21	4144.68
NCU01741	782.713	377.611	697.003	923.933	812.574	323.567	461.313	803.858
NCU01742	307.609	156.763	214.462	221.429	76.3027	90.3321	87.9265	127.632
NCU01744	3764.59	2037.92	2988.57	2852.73	2941.12	1049.19	2910.01	2646.69
NCU01745	1818.28	2422.43	1692.86	1317.9	1593.44	2602.6	1492.34	1406.19
NCU01746	194.873	127.185	159.854	225.925	211.071	157.711	167.422	201.524
NCU01747	1153.94	485.078	465.661	723.86	1247.6	721.176	656.438	864.315
NCU01748	1905.25	1955.1	1535.99	1141.99	2272.24	2746.98	1984.97	2053.31
NCU01750	157.026	82.8182	147.939	272.571	103.058	59.2342	128.879	136.589
NCU01751	661.924	553.107	879.693	798.606	746.181	578.274	898.537	658.313
NCU01752	2753.99	2488.49	1401.95	2090.09	4206.56	3458.53	2857.01	3128.1
NCU01753	621.661	561.98	694.024	526.597	301.247	227.311	421.565	311.243
NCU01754	13178.9	18588.7	7143.78	10353.8	77174.7	48787.5	32747.2	19082.1
NCU01756	1901.22	1752	1331.45	1790.54	2662.67	1534.91	1297.22	1627.87
NCU01757	146.557	115.354	140.989	139.939	108.013	85.8895	102.38	127.632
NCU01758	315.662	441.697	460.697	412.51	381.514	486.461	485.402	425.44
NCU01759	910.75	836.069	1025.65	1058.25	1391.29	947.006	1400.8	1115.1
NCU01760	29.7946	45.3528	33.758	23.6041	22.7917	40.7235	34.9297	42.544
NCU01761	514.561	478.176	569.914	567.623	562.856	408.716	522.741	584.42
NCU01762	148.168	156.763	145.954	152.303	118.913	136.979	151.764	156.741
NCU01763	322.909	288.878	317.722	372.046	256.655	330.971	309.549	266.46
NCU01764	193.263	160.707	150.918	196.139	132.787	127.353	122.856	185.85
NCU01765	4682.59	5497.55	5074.62	3987.41	5058.77	4992.7	5040.72	4480.56
NCU01766	740.034	744.378	810.191	739.034	610.422	595.303	717.866	649.356
NCU01767	1600.86	2093.13	1843.78	1634.3	1430.92	1965.83	1613.99	1439.78
NCU01768	9274.99	12231.5	11819.3	8263.13	5133.09	9130.21	8926.35	6370.41
NCU01769	138.505	65.0714	65.5302	171.973	129.814	58.4937	87.9265	194.807
NCU01771	291.504	229.722	374.316	329.334	198.189	175.481	272.211	273.177
NCU01772	221.447	279.018	226.377	245.033	268.546	282.843	299.914	317.96
NCU01776	13914.1	16463.1	12368.3	13992.2	13201.4	11366.3	11112.5	12156.4
NCU01777	1236.88	1107.2	1090.18	1081.29	1558.76	1473.45	1358.65	1383.8
NCU01779	578.982	655.644	659.273	688.454	586.639	677.491	523.946	541.876
NCU01780	85.3576	104.509	109.217	115.211	73.3299	80.7066	87.9265	78.3705
NCU01781	789.96	622.122	911.465	720.488	1063.28	937.381	981.645	826.249
NCU01782	836.666	952.409	660.266	642.369	811.583	1224.67	744.364	712.052
NCU01783	424.372	434.795	403.11	434.99	298.274	436.112	352.91	329.156
NCU01784	125.621	102.537	140.989	169.725	94.1397	60.715	191.511	154.502
NCU01785	467.051	462.401	494.455	559.193	256.655	384.282	517.923	423.201
NCU01786	541.94	637.897	620.551	713.182	328.003	511.635	746.773	644.878
NCU01788	196.484	319.442	324.672	252.901	261.609	361.328	415.543	369.461
NCU01789	475.104	381.555	238.292	334.392	568.802	822.615	380.613	476.941
NCU01790	44.2893	32.5357	70.4946	65.1923	24.7736	31.8384	63.837	51.5006
NCU01791	702.992	788.744	970.045	595.723	672.851	959.594	763.636	665.03
NCU01792	2703.26	2437.22	3202.04	2633.55	2939.14	2504.12	2791.97	2646.69
NCU01793	1540.46	1640.59	1684.92	1639.92	1742.08	2362.7	1940.41	1733.11
NCU01794	1228.83	994.804	1127.91	931.239	1205.98	1329.07	1100.89	922.533
NCU01795	843.108	1155.51	1036.57	820.524	750.145	1203.19	990.077	819.532
NCU01796	193.263	166.622	151.911	189.395	201.162	236.196	211.987	197.046
NCU01797	2186.28	2924.27	2543.76	2159.22	2481.32	2904.7	2230.68	2575.03
NCU01798	32.2104	33.5216	35.7437	35.4062	39.6378	34.0596	37.3387	29.1091
NCU01799	55.563	47.3247	69.5017	73.0604	69.3661	42.2043	66.246	69.4139
NCU01800	673.198	694.095	583.814	789.052	744.199	748.572	699.799	790.423
NCU01801	350.288	153.805	147.939	257.397	364.668	213.983	205.965	183.611
NCU01802	26.5736	41.4091	32.7651	26.9761	31.7102	48.8682	36.1342	44.7832
NCU01803	425.983	728.603	706.932	492.315	708.525	858.155	728.706	532.92
NCU01804	518.588	937.62	787.355	577.739	536.101	830.759	631.144	539.637
NCU01805	222.252	247.469	245.242	192.205	194.225	267.294	225.236	210.481
NCU01806	332.573	479.162	499.419	423.188	318.093	532.367	454.086	389.614
NCU01807	774.661	887.338	905.508	773.878	734.29	1045.48	799.77	837.445
NCU01808	3006.84	4023.58	5638.57	3988.54	3263.18	3443.73	4902.2	4652.97
NCU01809	286.673	339.16	258.149	340.574	269.537	295.43	319.185	351.548
NCU01810	440.477	1451.29	743.668	428.808	339.894	1043.26	575.738	349.309
NCU01811	89.3839	119.298	124.11	90.4825	110.986	119.949	84.3131	62.6964
NCU01812	69.2524	294.793	171.769	91.0445	78.2846	356.145	191.511	53.7398
NCU01813	1162.8	1469.04	1066.35	943.603	1160.4	1333.51	1152.68	1092.71
NCU01814	239.968	250.426	186.662	166.915	308.184	344.299	246.917	329.156
NCU01815	2058.25	2685.67	3428.42	2140.11	1968.02	2896.55	2637.8	1972.7
NCU01816	1966.45	2308.06	2543.76	1573.61	2554.65	2128.73	2620.93	1865.22
NCU01817	1046.03	718.743	690.053	916.065	944.37	864.078	821.45	1052.4
NCU01818	287.478	225.778	316.729	274.819	296.292	337.635	628.735	465.745
NCU01819	145.752	160.707	147.939	160.171	104.049	129.575	152.968	158.98
NCU01820	1601.66	1607.07	1527.05	1430.3	1633.08	1665.22	1635.67	1907.76
NCU01821	2009.93	1915.66	2237.95	2588.59	2119.63	1808.86	1889.82	1773.41
NCU01822	940.544	797.618	1028.63	914.941	1022.65	1022.53	778.089	685.182
NCU01823	607.166	631.982	601.686	609.773	733.299	769.304	909.377	866.554
NCU01824	2544.62	932.69	884.657	2414.93	2371.33	851.491	980.441	1981.66
NCU01826	1474.43	783.815	1147.77	1322.95	1323.9	815.951	1165.93	1182.28
NCU01827	9552.8	11423	10113.5	9310.14	8748.06	7222.87	7945.91	8139.34
NCU01828	131.257	109.438	125.103	87.6725	106.031	79.2257	80.6997	123.154
NCU01829	343.846	333.245	391.195	355.748	248.727	269.515	297.505	322.439
NCU01830	149.778	183.383	97.3024	136.005	133.777	239.898	172.24	185.85
NCU01831	403.435	526.487	407.081	383.848	215.035	310.979	240.895	349.309
NCU01833	637.766	1203.82	933.309	705.876	776.9	905.542	943.102	980.751
NCU01834	8.85786	7.88744	7.94305	13.4881	2.97283	5.92342	14.4537	4.47832
NCU01835	6815.72	4146.82	4276.34	5680.73	9050.3	3823.57	3804.93	3555.78
NCU01837	50.7314	58.1699	46.6654	85.9865	8.9185	8.88513	6.02236	22.3916
NCU01838	2759.63	3739.63	4007.27	3548.49	2968.87	3595.51	3343.62	3195.28
NCU01839	579.788	161.693	283.964	332.144	764.018	242.12	340.866	423.201
NCU01840	257.683	217.891	180.704	192.767	313.138	245.822	266.188	257.503
NCU01841	43.4841	41.4091	32.7651	33.1582	34.6831	45.1661	34.9297	42.544
NCU01842	305.999	290.85	278.007	318.656	362.686	368.733	338.457	369.461
NCU01843	2274.86	2065.52	2092	1920.93	2101.79	2187.96	2080.12	1965.98
NCU01844	844.718	918.887	1008.77	919.999	971.126	1557.12	1162.32	857.598
NCU01845	1124.14	946.493	655.302	764.886	3064	1968.8	1635.67	1325.58
NCU01846	1060.53	1121.99	744.661	798.606	1464.62	1057.33	866.016	1101.67
NCU01848	2.41578	0	0	0.562003	0	0	0	0
NCU01849	82.9418	79.8604	102.267	81.4904	72.3389	88.1108	151.764	125.393
NCU01850	281.036	266.201	233.327	306.292	268.546	288.767	209.578	261.982
NCU01851	20.1315	18.7327	16.879	15.1741	14.8642	5.92342	18.0671	20.1524
NCU01852	49.1209	26.6201	41.701	58.4483	29.7283	26.6554	27.7029	38.0657
NCU01853	4.83156	2.95779	1.98576	7.30604	1.98189	5.18299	3.61342	4.47832
NCU01854	1446.25	1181.14	1395	1307.78	1564.7	1449.02	1230.97	1410.67
NCU01855	441.283	578.741	515.306	628.319	410.251	556.061	482.994	526.202
NCU01856	5516.84	5227.4	3034.25	4687.1	4952.74	4403.32	2907.6	3128.1
NCU01857	628.103	1263.96	938.273	502.993	648.078	1240.96	892.514	747.879
NCU01858	190.041	174.51	197.583	191.643	167.47	174.741	195.125	241.829
NCU01859	4025.5	3887.52	4265.42	4008.77	4738.7	3456.31	3872.38	3569.22
NCU01860	77.305	90.7056	169.783	94.9785	45.5834	68.1193	62.6326	60.4573
NCU01861	3638.97	22428.9	34349.7	8748.14	564.838	9849.9	20947	6760.02
NCU01862	250.436	555.079	573.886	427.122	165.488	522.742	411.93	304.526
NCU01863	2.41578	2.95779	3.97153	1.68601	0	2.22128	3.61342	4.47832
NCU01865	108.71	191.271	124.11	84.8624	83.2393	196.954	146.946	103.001
NCU01866	68.4471	107.466	104.253	111.839	77.2937	63.6767	79.4952	80.6097
NCU01867	26.5736	18.7327	25.8149	36.5302	30.7193	17.0298	24.0895	22.3916
NCU01868	281.036	215.919	345.523	389.468	214.044	160.673	250.53	223.916
NCU01869	28.9894	51.2684	53.6156	25.8521	68.3752	91.813	42.1565	31.3482
NCU01870	293.92	1087.48	1326.49	316.97	97.1126	258.409	504.674	156.741
NCU01871	3043.88	2277.5	1070.33	1793.35	8205.02	4610.64	2916.03	2751.93
NCU01872	4.83156	3.94372	5.95729	6.18203	2.97283	6.66384	8.43131	8.95663
NCU01873	282.646	1091.43	410.06	411.948	440.97	1024.01	861.198	266.46
NCU01874	106.294	161.693	161.84	111.839	147.651	105.881	152.968	116.436
NCU01875	0	0	0.992882	0	0	0	2.40895	0
NCU01876	1.61052	0	0	0.562003	0.990944	1.48085	0	0
NCU01877	0.80526	0	2.97864	0	0	3.70214	0	0
NCU01878	781.908	929.733	707.925	700.256	789.783	1118.04	773.271	756.836
NCU01879	1116.09	873.534	738.704	1263.94	846.267	1094.35	719.07	835.206
NCU01880	55.563	51.2684	73.4732	55.0763	32.7012	35.5405	67.4505	49.2615
NCU01881	1670.92	1946.23	2299.51	2078.29	778.882	1870.32	1922.34	1585.32
NCU01882	474.298	546.206	748.633	458.594	565.829	589.38	651.62	691.9
NCU01883	1127.36	1205.79	707.925	594.599	1237.69	858.895	613.077	879.989
NCU01884	56.3682	60.1418	47.6583	39.9022	61.4386	53.3108	51.7923	80.6097
NCU01886	2199.17	1494.67	1183.51	1240.9	4081.7	2161.31	2187.32	3092.28
NCU01888	105.489	78.8744	71.4875	139.377	85.2212	76.264	69.8594	103.001
NCU01889	405.851	276.061	310.772	403.518	306.202	213.243	256.553	273.177
NCU01891	327.741	234.651	489.491	341.698	227.917	117.728	196.329	270.938
NCU01893	629.714	245.497	444.811	375.98	387.459	109.583	138.514	239.59
NCU01894	1544.49	1589.32	1598.54	1991.74	1398.22	1260.21	1536.91	2232.44
NCU01895	908.334	1013.54	856.857	770.506	886.895	1068.44	994.894	1003.14
NCU01896	160.247	156.763	129.075	101.723	86.2122	88.1108	83.1086	141.067
NCU01897	519.393	390.429	323.679	193.891	441.961	265.813	279.438	279.895
NCU01898	1924.57	2021.16	1536.98	601.905	3074.9	1532.68	964.783	1332.3
NCU01899	190.847	111.41	102.267	131.509	136.75	90.3321	73.4728	103.001
NCU01900	84.5523	44.3669	63.5444	120.269	74.3208	26.6554	61.4281	87.3272
NCU01901	525.835	414.091	330.63	337.202	478.626	547.176	451.677	335.874
NCU01902	1520.33	1000.72	1186.49	1541.01	1305.07	1098.79	1208.09	1027.77
NCU01903	167.494	336.202	649.345	435.552	108.013	328.009	531.172	293.33
NCU01904	1037.18	267.187	996.853	1497.18	2049.27	393.907	1588.7	1999.57
NCU01905	406.657	104.509	464.669	694.636	726.362	162.894	847.949	900.142
NCU01906	733.592	456.486	986.924	1076.24	1249.58	641.95	2086.15	2212.29
NCU01907	843.108	947.479	855.864	906.511	1129.68	1083.24	1131	1215.86
NCU01908	372.03	429.866	341.551	332.144	515.291	516.078	452.882	452.31
NCU01910	479.935	281.976	264.106	327.648	611.413	320.605	455.291	611.29
NCU01911	425.983	558.037	383.252	350.69	374.577	488.682	433.61	465.745
NCU01912	2439.94	2327.78	1563.79	1768.06	3050.13	2535.22	2057.24	2382.46
NCU01913	633.74	656.63	554.028	597.409	740.235	720.436	655.233	712.052
NCU01914	1725.67	2494.4	2114.84	1367.35	1912.52	2016.18	1726.01	1453.21
NCU01916	74.084	161.693	115.174	105.657	86.2122	145.124	163.808	156.741
NCU01917	20.1315	46.3387	26.8078	20.7941	18.8279	31.8384	32.5208	42.544
NCU01918	1476.04	1407.91	1421.81	1543.82	1712.35	1589.7	1368.28	1390.52
NCU01919	1627.43	1825.94	1844.77	1324.64	1693.52	2150.2	1777.8	1847.31
NCU01920	199.705	180.425	189.64	143.873	135.759	217.686	198.738	161.219
NCU01922	406.657	1451.29	1384.08	621.013	420.16	1730.38	1244.22	600.094
NCU01923	4.83156	5.91558	1.98576	1.12401	4.95472	4.44256	2.40895	2.23916
NCU01924	1273.92	3936.82	1194.44	1099.28	1453.72	3312.67	943.102	1249.45
NCU01926	46.7051	91.6915	125.103	214.685	77.2937	184.366	189.102	239.59
NCU01927	559.656	358.879	487.505	556.945	547.992	480.537	474.562	687.422
NCU01928	484.767	828.182	769.483	518.729	375.568	1055.85	773.271	631.443
NCU01929	613.608	1761.86	1167.63	712.058	659.969	1977.68	1312.88	965.077
NCU01930	957.455	817.336	972.031	863.237	924.551	984.028	909.377	871.033
NCU01931	132.868	135.072	145.954	152.865	98.1035	137.719	128.879	123.154
NCU01932	467.051	481.134	363.395	480.513	592.585	618.257	491.425	624.725
NCU01935	314.052	296.765	373.323	303.482	265.573	261.371	319.185	394.092
NCU01936	226.278	259.3	242.263	180.965	156.569	285.805	248.121	235.112
NCU01938	884.981	1150.58	755.583	1045.89	1051.39	912.947	752.795	806.097
NCU01939	2153.27	2090.17	1861.65	2216.54	2540.78	2219.06	2482.42	2709.38
NCU01940	525.835	541.276	535.163	532.779	1281.29	901.1	1282.76	1023.3
NCU01942	4.0263	3.94372	7.94305	6.18203	0.990944	6.66384	3.61342	6.71748
NCU01943	0	0	0	0	0	0	0	0
NCU01944	256.073	145.918	283.964	286.622	384.486	163.634	325.208	456.788
NCU01945	908.334	600.432	771.469	829.516	1139.59	704.146	705.821	747.879
NCU01946	68.4471	41.4091	52.6227	69.1264	63.4204	39.9831	48.1789	35.8265
NCU01947	454.972	516.628	389.21	371.484	442.952	422.043	383.022	420.962
NCU01948	8904.57	11157.8	9332.09	8797.59	8920.48	7434.63	7829.07	8107.99
NCU01949	12008	15104.5	13990.7	11946.5	11884.4	9635.18	10452.4	10356.1
NCU01950	478.325	512.684	506.37	470.396	296.292	447.218	434.815	407.527
NCU01951	78.9155	73.9448	69.5017	58.4483	104.049	82.1874	91.5399	71.6531
NCU01953	1071.8	715.786	731.754	877.287	1371.47	942.564	1269.51	1403.95
NCU01954	243.189	348.033	252.192	212.437	221.972	371.694	233.668	235.112
NCU01955	1090.32	1455.23	1178.55	1099.28	1007.79	1546.75	1070.78	848.641
NCU01956	1378.61	1752.98	1407.91	1051.51	1280.3	1805.9	1370.69	1406.19
NCU01957	56.3682	39.4372	25.8149	27.5381	85.2212	20.732	33.7252	58.2181
NCU01958	7.24734	12.8171	8.93593	13.4881	8.9185	3.70214	14.4537	13.435
NCU01959	0	0.985931	0	0.562003	0	0	0	0
NCU01960	2.41578	0	0	1.12401	0	1.48085	1.20447	0
NCU01961	99.047	175.496	149.925	136.005	80.2665	162.894	122.856	96.2838
NCU01962	2776.54	2970.61	2817.8	3135.98	3459.39	2993.55	2690.79	2707.14
NCU01963	492.014	395.358	443.818	508.613	423.133	318.384	410.725	494.854
NCU01964	1127.36	1150.58	1026.64	901.453	1180.21	1158.77	1079.21	891.185
NCU01965	2064.69	2407.64	2462.35	1982.18	3206.7	2627.78	2652.25	2606.38
NCU01966	8944.03	10837.3	10002.3	9055.55	9128.58	6860.06	7548.43	7660.16
NCU01967	463.83	545.22	745.654	521.539	480.608	501.269	615.486	452.31
NCU01968	380.083	137.044	229.356	317.532	126.841	57.0129	105.994	156.741
NCU01969	178.768	86.7619	167.797	173.659	49.5472	33.3192	50.5879	78.3705
NCU01970	331.767	203.102	274.035	410.824	161.524	108.102	121.652	174.654
NCU01971	222.252	191.271	196.591	218.057	212.062	262.111	227.645	277.656
NCU01972	525.03	703.954	406.089	452.974	25.7646	34.8001	49.3834	55.979
NCU01973	260.904	196.2	190.633	210.189	220.981	187.328	250.53	235.112
NCU01974	251.241	280.004	259.142	209.065	183.325	288.767	197.534	235.112
NCU01975	936.518	822.266	1012.74	1017.23	809.602	767.823	786.521	750.118
NCU01976	214.199	237.609	191.626	206.817	309.175	233.975	262.575	192.568
NCU01977	4986.98	4092.6	3935.78	4083.51	9680.54	4762.43	4914.25	5340.39
NCU01978	85.3576	80.8463	95.3166	93.8545	112.968	82.9278	90.3354	80.6097
NCU01979	186.015	119.298	193.612	266.389	61.4386	76.264	93.9489	111.958
NCU01980	36.2367	89.7197	71.4875	50.0183	18.8279	65.898	57.8147	78.3705
NCU01981	5502.34	5677.97	5858	5673.42	5592.89	5799.02	5290.04	4487.27
NCU01982	271.373	219.863	242.263	256.273	327.012	265.073	207.169	313.482
NCU01983	603.945	507.754	611.615	683.396	745.19	489.422	632.348	810.575
NCU01984	417.125	277.046	272.05	340.574	632.223	495.346	423.974	443.353
NCU01985	2311.1	3880.62	5562.12	2372.78	3366.24	6553.52	11166.7	5179.17
NCU01987	0.80526	0.985931	0	0	0	2.22128	0	0
NCU01988	0	0.985931	1.98576	0	0	0	0	0
NCU01989	631.324	1362.56	1224.22	645.179	256.655	716.733	668.482	396.331
NCU01990	605.556	441.697	564.95	742.406	535.11	468.69	592.601	761.314
NCU01991	533.082	568.882	512.327	561.441	520.246	567.908	626.326	680.704
NCU01992	3040.66	3121.46	2420.65	2443.59	2991.66	2935.05	2658.27	2839.25
NCU01993	456.583	270.145	374.316	427.684	527.182	373.175	390.249	479.18
NCU01994	586.23	534.374	487.505	565.937	729.335	858.155	611.872	591.138
NCU01995	4.83156	3.94372	5.95729	4.49602	2.97283	2.22128	2.40895	0
NCU01996	610.387	905.084	718.846	716.554	876.986	1049.93	910.581	765.792
NCU01997	510.535	4622.04	2797.94	973.389	605.467	4198.96	2217.43	1050.17
NCU01998	389.746	234.651	307.793	451.288	716.453	383.541	621.508	779.227
NCU01999	379.278	316.484	362.402	333.83	314.129	348.741	352.91	358.265
NCU02000	149.778	148.876	161.84	201.197	136.75	168.817	155.377	190.328
NCU02001	437.256	377.611	373.323	431.056	397.369	358.367	284.256	297.808
NCU02002	119.179	76.9026	83.402	148.931	115.94	97.7364	105.994	194.807
NCU02003	77131.9	79786.4	60244.1	74390.6	79363.7	64174.3	66619.4	74660.3
NCU02004	1044.42	2046.79	2747.3	1464.58	1219.85	1945.84	1830.8	1383.8
NCU02005	827.808	986.917	3112.68	590.103	677.806	1388.3	2260.8	846.402
NCU02006	456.583	512.684	811.184	432.742	478.626	621.218	561.284	539.637
NCU02007	703.798	605.361	908.487	790.176	674.833	681.193	603.441	644.878
NCU02008	103.073	105.495	102.267	117.459	73.3299	69.6001	87.9265	100.762
NCU02009	2162.12	1612.98	1275.85	1560.68	1853.07	850.751	902.15	1334.54
NCU02010	1312.57	1806.22	2040.37	1307.78	2327.73	2011.74	1906.68	1291.99
NCU02011	1831.16	2347.5	1950.02	1609.58	1246.61	1722.23	1276.74	1493.52
NCU02012	520.198	659.588	428.925	460.28	471.69	803.363	505.879	420.962
NCU02013	1174.87	1236.36	1366.2	1085.23	1335.79	1216.52	1129.8	958.36
NCU02014	182.794	137.044	181.697	212.999	113.959	133.277	119.243	132.11
NCU02015	661.119	624.094	539.135	548.515	733.299	776.708	597.418	649.356
NCU02016	2416.59	2698.49	2459.37	2554.87	2486.28	2227.95	2194.55	2071.22
NCU02017	1040.4	745.364	1171.6	975.637	1266.43	901.1	1157.5	1197.95
NCU02018	1531.61	1291.57	1641.23	1731.53	1149.5	824.836	1079.21	1168.84
NCU02019	453.362	354.935	371.338	433.304	1020.67	682.674	628.735	633.682
NCU02020	1793.31	1149.6	1023.66	1121.2	5015.17	2295.32	2288.5	2639.97
NCU02021	2.41578	3.94372	5.95729	2.81001	3.96378	1.48085	6.02236	4.47832
NCU02022	266.541	227.75	295.879	342.822	278.455	218.426	273.415	313.482
NCU02023	3.22104	4.92965	3.97153	2.81001	3.96378	5.92342	3.61342	0
NCU02024	824.587	839.027	1001.82	935.173	998.872	992.913	840.722	682.943
NCU02025	584.619	505.782	434.882	641.245	537.092	679.712	454.086	573.225
NCU02026	662.729	1565.66	756.576	556.945	380.523	907.764	491.425	452.31
NCU02027	1816.67	1706.65	1774.28	1665.21	1811.45	1160.99	1463.43	1444.26
NCU02028	789.96	893.253	831.042	812.094	788.792	866.3	882.878	609.051
NCU02029	5.63682	7.88744	8.93593	6.74404	6.93661	3.70214	10.8403	6.71748
NCU02030	52.3419	72.9589	88.3665	83.1764	21.8008	27.3958	42.1565	29.1091
NCU02031	603.14	399.302	564.95	594.037	710.507	307.277	526.355	512.767
NCU02032	1.61052	0.985931	1.98576	1.68601	1.98189	1.48085	3.61342	2.23916
NCU02033	531.472	417.049	415.024	443.982	583.666	402.792	480.585	492.615
NCU02034	3.22104	6.90151	6.95017	5.05803	6.93661	5.92342	10.8403	6.71748
NCU02035	41.0683	76.9026	101.274	110.153	69.3661	165.856	156.581	199.285
NCU02036	219.836	265.215	193.612	174.783	183.325	239.898	280.642	284.373
NCU02037	0	0	0	0	0	0	0	0
NCU02038	152.194	230.708	187.655	180.403	182.334	225.09	195.125	181.372
NCU02039	172.326	384.513	203.541	154.551	148.642	329.49	243.303	228.394
NCU02040	0.80526	56.198	16.879	7.86804	15.8551	15.549	4.81789	4.47832
NCU02041	3678.43	2994.27	3339.06	3410.8	4196.65	2966.15	3264.12	3596.09
NCU02042	260.099	175.496	149.925	225.363	238.818	146.605	166.217	103.001
NCU02043	209.368	563.952	368.359	205.693	209.089	632.325	326.412	185.85
NCU02044	3413.5	4202.04	3472.11	3553.54	3082.83	2887.67	2966.62	2863.88
NCU02046	627.298	347.048	259.142	751.398	140.714	225.83	167.422	201.524
NCU02048	430.814	602.404	352.473	276.505	437.997	485.72	326.412	385.135
NCU02049	164.273	99.579	122.124	128.699	263.591	126.613	192.716	255.264
NCU02051	621.661	444.655	365.38	303.482	1138.6	575.312	491.425	530.681
NCU02052	239.968	274.089	218.434	240.537	346.831	351.703	310.754	385.135
NCU02053	130.452	140.988	125.103	126.451	135.759	125.132	143.332	123.154
NCU02054	358.341	252.398	307.793	288.87	299.265	370.954	304.732	353.787
NCU02055	685.277	539.304	603.672	659.791	672.851	528.665	439.633	497.093
NCU02056	107.1	80.8463	102.267	170.287	34.6831	49.6086	68.6549	82.8489
NCU02057	526.64	843.957	515.306	524.911	396.378	1112.12	832.291	821.771
NCU02058	72.4734	66.0573	79.4305	97.7885	72.3389	77.7448	89.131	69.4139
NCU02059	1043.62	1752.98	1241.1	1838.87	881.941	3532.58	2749.81	1856.26
NCU02060	124.815	101.551	139.003	137.129	115.94	216.945	198.738	165.698
NCU02061	121.594	73.9448	142.975	173.097	153.596	117.728	108.403	141.067
NCU02062	11.2736	17.7468	13.9003	10.1161	11.8913	18.5107	20.476	13.435
NCU02063	250.436	209.017	167.797	164.105	285.392	335.413	258.962	286.612
NCU02064	1461.55	1254.1	1172.59	1389.83	2077.02	1832.56	1574.25	1545.02
NCU02065	252.852	259.3	198.576	181.527	257.646	259.89	248.121	239.59
NCU02066	254.462	297.751	348.501	436.676	244.763	313.201	464.926	506.05
NCU02067	264.125	280.99	359.423	261.893	259.627	281.362	287.869	264.221
NCU02068	271.373	212.961	166.804	192.767	378.541	261.371	337.252	315.721
NCU02070	421.956	230.708	315.736	442.296	443.943	434.631	422.77	376.179
NCU02071	88.5786	161.693	151.911	85.4245	90.1759	185.107	139.719	127.632
NCU02073	24.1578	17.7468	21.8434	28.6622	11.8913	22.2128	33.7252	31.3482
NCU02074	1094.35	1901.86	514.313	610.897	1448.76	1965.83	1112.93	472.462
NCU02075	7848.87	9923.39	8105.88	9848.54	9416.94	8216.52	10469.3	11930.2
NCU02076	1844.05	1964.96	1991.72	2269.93	1859.01	2329.38	2336.68	2364.55
NCU02077	12.0789	4.92965	3.97153	6.74404	10.9004	8.88513	3.61342	6.71748
NCU02078	343.041	337.188	331.622	352.376	423.133	467.209	356.524	342.591
NCU02079	541.135	782.829	592.75	583.359	432.052	811.508	428.792	403.049
NCU02080	136.089	100.565	168.79	177.031	72.3389	54.0512	72.2684	85.088
NCU02081	8.0526	6.90151	2.97864	7.30604	2.97283	4.44256	3.61342	4.47832
NCU02082	348.678	365.78	305.808	372.608	363.677	364.29	386.636	405.288
NCU02083	705.408	655.644	545.092	508.051	581.684	556.801	631.144	626.964
NCU02084	352.704	594.516	605.658	248.967	1060.31	986.989	782.907	618.008
NCU02085	27.3789	37.4654	38.7224	29.7862	47.5653	64.4172	46.9744	55.979
NCU02086	314.857	227.75	185.669	310.788	1663.8	1121.01	951.533	1059.12
NCU02087	50.7314	76.9026	34.7509	88.7965	78.2846	79.9661	80.6997	51.5006
NCU02088	21.742	26.6201	23.8292	25.2901	31.7102	42.9448	44.5655	29.1091
NCU02089	231.11	219.863	226.377	187.709	208.098	208.06	221.623	237.351
NCU02090	1654	887.338	1255	1569.67	2291.06	1283.9	1715.17	2013
NCU02091	103.073	119.298	78.4376	102.847	88.1941	75.5236	74.6773	87.3272
NCU02092	19.3263	21.6905	31.7722	24.1661	83.2393	48.8682	55.4057	73.8922
NCU02094	509.73	1614.95	1168.62	724.422	500.427	1012.16	909.377	642.638
NCU02095	640.182	822.266	956.145	715.43	535.11	732.282	694.981	557.55
NCU02096	192.457	79.8604	65.5302	87.1105	139.723	57.7533	74.6773	38.0657
NCU02097	463.025	166.622	107.231	205.693	303.229	100.698	63.837	103.001
NCU02098	2552.68	1557.77	1709.74	1195.94	3752.71	2788.45	2029.54	1874.18
NCU02099	1860.96	1354.67	2125.76	1958.58	3656.58	1991.75	2021.11	2512.34
NCU02100	392.162	409.161	594.736	428.246	465.744	368.733	504.674	644.878
NCU02101	57.1735	46.3387	33.758	48.8943	40.6287	40.7235	69.8594	67.1748
NCU02103	1579.92	1880.17	1414.86	1415.12	1800.55	1658.56	1804.3	1932.39
NCU02104	241.578	249.44	272.05	235.479	157.56	245.081	181.875	239.59
NCU02105	216.615	183.383	358.43	345.632	92.1578	79.9661	107.198	134.35
NCU02106	119.179	91.6915	151.911	166.353	98.1035	113.285	126.47	158.98
NCU02107	170.715	179.439	201.555	176.469	135.759	105.881	151.764	154.502
NCU02108	334.183	295.779	417.01	297.862	429.079	290.247	319.185	232.872
NCU02109	6132.06	6718.13	4874.06	2975.81	5587.94	4234.5	3261.71	2944.49
NCU02110	450.141	391.414	202.548	326.524	569.793	453.141	271.006	273.177
NCU02111	1657.23	2361.3	1573.72	1222.92	1587.49	2073.2	1583.88	1596.52
NCU02112	297.946	319.442	227.37	215.809	303.229	399.831	370.978	329.156
NCU02113	1493.76	1366.5	1665.06	1383.65	1478.49	1999.15	1605.56	1238.25
NCU02114	2431.08	2496.38	2115.83	2231.71	2905.45	2698.12	2737.77	2718.34
NCU02115	319.688	323.385	271.057	290.556	369.622	411.677	344.479	385.135
NCU02116	336.599	280.004	342.544	389.468	234.854	239.898	269.802	286.612
NCU02117	453.362	346.062	657.288	756.456	438.988	293.209	532.377	620.247
NCU02118	74.8892	51.2684	79.4305	87.1105	74.3208	90.3321	115.629	116.436
NCU02119	112.736	97.6071	79.4305	91.0445	119.904	124.392	126.47	163.459
NCU02120	239.968	349.019	174.747	182.651	308.184	431.669	321.594	284.373
NCU02121	337.404	410.147	268.078	295.052	400.342	485.72	296.3	304.526
NCU02122	1004.16	2300.18	1029.62	1066.68	650.06	1976.94	1080.41	884.468
NCU02123	170.715	389.443	220.42	211.313	171.433	379.839	197.534	199.285
NCU02124	5026.44	6426.3	7312.57	5042.29	2912.39	4152.32	4993.74	3228.87
NCU02125	53.9524	111.41	77.4448	46.0842	22.7917	81.447	71.0639	49.2615
NCU02126	636.961	588.601	598.708	616.517	584.657	665.644	529.968	499.332
NCU02127	471.883	521.557	525.234	572.681	326.021	438.333	391.454	291.091
NCU02128	341.43	136.058	140.989	357.996	180.352	114.766	87.9265	116.436
NCU02129	1.61052	9.85931	3.97153	6.18203	3.96378	8.88513	3.61342	2.23916
NCU02130	194.873	178.453	145.954	230.421	239.809	236.196	210.783	273.177
NCU02131	419.541	441.697	308.786	345.07	451.871	518.299	458.904	371.7
NCU02132	73.2787	63.0996	86.3807	76.4324	49.5472	40.7235	68.6549	60.4573
NCU02133	1996.24	2032	2622.2	3801.39	2138.46	1707.42	2736.56	3712.52
NCU02134	2724.2	1563.69	1573.72	2463.26	2780.59	1244.66	1568.22	1945.83
NCU02136	10589.2	9458.03	10732.1	9972.18	12889.2	8348.32	10110.3	9115.61
NCU02137	325.325	274.089	140.989	256.273	396.378	302.835	196.329	315.721
NCU02138	1028.32	686.208	358.43	395.088	1765.86	689.338	451.677	879.989
NCU02139	998.523	553.107	703.953	974.513	650.06	428.707	585.374	944.925
NCU02142	50.7314	83.8041	72.4803	47.2082	113.959	79.2257	83.1086	118.675
NCU02143	0.80526	0.985931	0.992882	0	0	0	0	0
NCU02144	4.83156	5.91558	6.95017	4.49602	7.92756	5.18299	3.61342	2.23916
NCU02145	8.85786	0.985931	3.97153	6.18203	4.95472	2.96171	10.8403	4.47832
NCU02146	0.80526	0	3.97153	2.81001	0	2.22128	1.20447	0
NCU02147	159.442	244.511	246.235	169.725	199.18	344.299	224.032	219.438
NCU02148	630.519	554.093	827.07	609.211	436.016	510.154	758.818	662.791
NCU02149	387.33	350.991	477.576	385.534	440.97	461.286	364.955	414.244
NCU02150	164.273	86.7619	152.904	137.129	141.705	129.575	160.195	163.459
NCU02151	747.282	891.281	982.953	727.794	618.349	1149.14	1045.48	768.031
NCU02152	1294.05	2610.74	1773.29	1357.24	1224.81	3440.76	2262	1531.58
NCU02153	528.251	624.094	600.693	513.671	491.508	852.232	551.648	519.485
NCU02155	119.179	234.651	226.377	256.273	85.2212	197.694	284.256	212.72
NCU02156	390.551	287.892	390.202	388.344	398.36	302.094	324.003	360.505
NCU02157	628.103	581.699	401.124	476.579	992.926	949.968	586.578	418.723
NCU02158	150.584	136.058	148.932	200.635	158.551	116.987	134.901	141.067
NCU02159	343.846	212.961	356.444	534.465	312.147	294.69	367.364	591.138
NCU02160	2363.44	1950.17	2225.05	2720.09	2036.39	2472.29	1918.72	2351.12
NCU02161	363.978	359.865	400.131	423.188	412.233	343.558	377	391.853
NCU02162	256.878	325.357	295.879	298.424	278.455	299.133	314.367	309.004
NCU02163	19.3263	19.7186	21.8434	17.4221	49.5472	29.6171	32.5208	51.5006
NCU02164	3924.03	4427.81	6542.1	4046.42	5229.21	6629.04	5074.44	3531.15
NCU02165	143.336	136.058	117.16	136.567	403.314	321.345	278.233	259.742
NCU02167	372.836	492.965	458.711	384.972	938.424	1326.1	897.332	741.161
NCU02168	190.847	150.847	161.84	162.419	253.682	272.477	169.831	212.72
NCU02169	88.5786	76.9026	103.26	124.203	94.1397	135.498	81.9041	154.502
NCU02170	109.515	123.241	86.3807	115.773	214.044	260.63	191.511	161.219
NCU02171	9.66313	8.87338	8.93593	10.6781	3.96378	7.40427	8.43131	4.47832
NCU02172	380.083	418.035	472.612	304.606	289.356	428.707	313.163	373.939
NCU02173	300.362	190.285	205.526	316.408	340.885	226.571	269.802	353.787
NCU02174	182.794	278.032	173.754	206.255	143.687	233.235	232.463	197.046
NCU02175	1439.81	349.019	402.117	504.117	1521.1	261.371	482.994	1168.84
NCU02176	227.083	142.96	182.69	250.091	264.582	160.673	221.623	270.938
NCU02177	358.341	255.356	314.743	373.17	358.722	293.95	343.275	412.005
NCU02178	2.41578	4.92965	3.97153	0.562003	0.990944	1.48085	2.40895	0
NCU02179	503.288	566.91	663.245	595.723	415.206	392.426	446.859	403.049
NCU02181	13096.8	17131.5	13294.7	12563	12792.1	11020.5	11676.2	12010.8
NCU02182	301.167	420.992	299.85	317.532	421.151	590.861	363.751	360.505
NCU02183	0	0.985931	0	0.562003	0	0	0	0
NCU02184	249.631	95.6353	70.4946	251.215	152.605	46.6469	69.8594	111.958
NCU02187	3050.33	2022.14	2062.21	2487.99	2736.99	2039.88	2222.25	2420.53
NCU02188	8.0526	7.88744	16.879	29.7862	4.95472	9.62555	7.22684	17.9133
NCU02189	0	0	0	0	0.990944	0.740427	0	0
NCU02190	48.3156	6387.84	3746.14	1202.69	17.837	3906.49	2463.15	1077.04
NCU02191	1666.89	2255.81	1022.67	1118.39	1964.05	3403	1111.73	1726.39
NCU02192	12.8842	7.88744	1.98576	14.6121	8.9185	17.0298	8.43131	8.95663
NCU02193	63623.6	103885	48877.6	48494.7	27943.6	41754.2	27262	14713.5
NCU02194	1524.36	1427.63	875.721	961.025	954.279	994.394	739.546	633.682
NCU02195	70.0577	95.6353	28.7936	57.3243	46.5744	55.532	42.1565	31.3482
NCU02196	53.9524	101.551	23.8292	50.0183	25.7646	28.8767	26.4984	22.3916
NCU02197	5.63682	12.8171	4.96441	7.30604	5.94567	2.96171	1.20447	6.71748
NCU02198	3.22104	3.94372	3.97153	4.49602	0.990944	2.22128	2.40895	0
NCU02199	2.41578	2.95779	1.98576	5.05803	1.98189	2.22128	3.61342	0
NCU02200	858.408	797.618	673.174	751.398	1025.63	602.708	623.917	669.508
NCU02201	185.21	205.074	161.84	207.379	280.437	242.12	246.917	199.285
NCU02202	2731.44	3651.89	2252.85	2631.86	1855.05	1794.8	1909.09	1934.63
NCU02203	1077.44	1889.04	1819.95	1074.55	1078.15	2085.04	1524.86	1260.65
NCU02204	257.683	280.99	260.135	264.703	224.944	342.818	243.303	273.177
NCU02205	4.83156	0.985931	6.95017	9.55405	2.97283	2.96171	6.02236	2.23916
NCU02206	8.0526	10.8452	9.92882	7.86804	12.8823	14.8085	12.0447	6.71748
NCU02207	3009.26	2536.8	2981.62	2708.85	3112.56	2531.52	3066.59	2807.9
NCU02208	2136.36	2672.86	2240.93	2514.96	2556.64	2418.23	2789.56	2841.49
NCU02209	8274.86	2654.13	2812.83	5906.65	8719.32	3023.16	3594.15	7304.13
NCU02211	697.356	1446.36	695.017	468.148	718.435	1002.54	839.517	806.097
NCU02212	6.44208	10.8452	21.8434	14.6121	6.93661	6.66384	7.22684	13.435
NCU02213	177.963	192.256	152.904	180.403	95.1307	105.141	99.9712	114.197
NCU02214	227.083	239.581	187.655	212.437	166.479	178.443	187.898	136.589
NCU02215	60.3945	78.8744	53.6156	62.9443	28.7374	31.0979	46.9744	35.8265
NCU02216	678.029	419.02	622.537	626.071	602.494	459.805	526.355	555.311
NCU02217	215.005	152.819	233.327	207.379	219.99	196.954	215.601	172.415
NCU02218	304.388	371.696	283.964	373.732	278.455	325.788	346.888	373.939
NCU02219	1077.44	929.733	1142.81	898.081	1176.25	1059.55	1057.53	1298.71
NCU02220	236.747	252.398	290.914	288.308	243.772	291.728	284.256	275.416
NCU02221	136.089	153.805	173.754	123.079	132.787	225.83	134.901	154.502
NCU02222	81.3313	83.8041	104.253	82.0524	40.6287	77.7448	87.9265	64.9356
NCU02223	616.829	841.985	531.192	523.225	584.657	946.266	629.939	653.834
NCU02224	2071.94	2727.08	1990.73	1999.04	2041.35	3064.63	2354.74	2185.42
NCU02225	405.851	374.654	293.893	296.176	439.979	416.12	415.543	472.462
NCU02226	207.757	212.961	215.455	234.917	195.216	193.992	232.463	331.395
NCU02227	1757.08	1479.88	1776.27	1388.15	2190.98	1765.18	1845.25	1236.02
NCU02228	621.661	450.57	490.483	616.517	555.92	466.469	544.422	501.571
NCU02229	436.451	396.344	428.925	486.133	359.713	433.15	374.591	412.005
NCU02230	235.941	255.356	234.32	250.653	247.736	277.66	250.53	248.547
NCU02231	189.236	178.453	193.612	157.361	161.524	213.983	174.649	201.524
NCU02232	286.673	277.046	361.409	283.811	269.537	369.473	313.163	369.461
NCU02233	723.124	880.436	975.01	649.675	642.132	819.653	701.003	709.813
NCU02234	654.677	640.855	469.633	501.307	662.942	760.419	608.259	537.398
NCU02235	1033.15	459.444	559.985	737.91	832.393	319.124	570.92	741.161
NCU02236	405.046	313.526	282.971	465.9	436.016	333.933	437.224	631.443
NCU02237	145.752	135.072	73.4732	93.2925	103.058	139.941	139.719	199.285
NCU02238	187.626	130.143	144.961	186.585	219.99	153.268	145.741	129.871
NCU02239	32.2104	23.6623	34.7509	28.1001	21.8008	17.0298	30.1118	40.3049
NCU02240	101.463	66.0573	88.3665	168.601	89.185	74.7831	109.607	89.5663
NCU02241	132.868	104.509	187.655	166.353	111.977	160.673	149.355	199.285
NCU02242	128.036	169.58	136.025	84.3004	91.1669	183.626	181.875	123.154
NCU02243	173.936	124.227	187.655	176.469	188.279	179.924	202.351	190.328
NCU02244	148.973	57.184	80.4234	79.8044	368.631	71.081	162.604	206.003
NCU02245	238.357	129.157	140.989	171.411	346.831	176.222	238.486	257.503
NCU02246	60.3945	46.3387	26.8078	62.3823	22.7917	39.2426	32.5208	35.8265
NCU02247	223.862	209.017	145.954	187.147	193.234	191.03	231.259	264.221
NCU02248	339.82	336.202	254.178	252.901	361.695	380.58	345.684	396.331
NCU02249	438.062	649.728	447.79	321.466	318.093	769.304	514.31	492.615
NCU02250	25253.8	23408	19413.8	22532.4	29306.2	17387.4	16356.7	20168.1
NCU02251	4.83156	9.85931	5.95729	7.86804	22.7917	4.44256	9.63578	4.47832
NCU02252	13820.7	15392.3	8587.43	5766.15	17527.8	13191.4	9456.31	7917.66
NCU02253	76.4997	40.4232	30.7793	30.3482	66.3933	50.349	42.1565	22.3916
NCU02254	322.104	231.694	237.299	252.339	408.269	216.205	232.463	223.916
NCU02255	516.977	552.121	558.992	526.597	552.947	807.066	643.188	553.072
NCU02256	300.362	364.794	350.487	399.022	355.749	704.146	507.083	452.31
NCU02257	213.394	183.383	253.185	195.015	251.7	270.996	210.783	228.394
NCU02259	179.573	102.537	103.26	125.889	142.696	198.434	140.923	129.871
NCU02260	2401.29	2366.23	2577.52	2135.05	2627.98	2510.05	2434.24	2774.32
[truncated: 7,734 more rows]

## Sheet: Li genes in Wt
gene id
NCU00007
NCU00029
NCU00064
NCU00097
NCU00135
NCU00203
NCU00227
NCU00233
NCU00236
NCU00244
NCU00247
NCU00250
NCU00262
NCU00275
NCU00276
NCU00281
NCU00309
NCU00326
NCU00338
NCU00359
NCU00360
NCU00401
NCU00430
NCU00437
NCU00520
NCU00521
NCU00522
NCU00551
NCU00552
NCU00575
NCU00582
NCU00584
NCU00585
NCU00586
NCU00596
NCU00605
NCU00627
NCU00667
NCU00695
NCU00701
NCU00710
NCU00711
NCU00717
NCU00720
NCU00735
NCU00743
NCU00760
NCU00761
NCU00766
NCU00793
NCU00795
NCU00832
NCU00837
NCU00838
NCU00865
NCU00939
NCU00983
NCU00985
NCU00988
NCU00990
NCU00999
NCU01056
NCU01057
NCU01059
NCU01060
NCU01061
NCU01063
NCU01064
NCU01088
NCU01089
NCU01106
NCU01107
NCU01108
NCU01111
NCU01112
NCU01124
NCU01127
NCU01154
NCU01188
NCU01216
NCU01219
NCU01233
NCU01258
NCU01312
NCU01345
NCU01347
NCU01348
NCU01349
NCU01358
NCU01393
NCU01419
NCU01422
NCU01423
NCU01424
NCU01427
NCU01439
NCU01451
NCU01454
NCU01475
NCU01509
NCU01510
NCU01555
NCU01579
NCU01581
NCU01595
NCU01699
NCU01810
NCU01812
NCU01860
NCU01861
NCU01862
NCU01870
NCU01873
NCU01903
NCU01916
NCU01917
NCU01922
NCU01924
NCU01926
NCU01929
NCU01980
NCU01985
NCU01989
NCU01997
NCU02004
NCU02005
NCU02026
NCU02035
NCU02039
NCU02043
NCU02094
NCU02122
NCU02123
NCU02125
NCU02155
NCU02190
NCU02211
NCU02265
NCU02282
NCU02307
NCU02321
NCU02322
NCU02355
NCU02356
NCU02378
NCU02396
NCU02397
NCU02466
NCU02476
NCU02513
NCU02540
NCU02579
NCU02596
NCU02608
NCU02609
NCU02629
NCU02636
NCU02646
NCU02651
NCU02652
NCU02654
NCU02658
NCU02677
NCU02690
NCU02691
NCU02702
NCU02713
NCU02765
NCU02771
NCU02772
NCU02800
NCU02801
NCU02802
NCU02809
NCU02819
NCU02882
NCU02887
NCU02888
NCU02906
NCU02928
NCU02929
NCU02930
NCU02948
NCU03010
NCU03032
NCU03071
NCU03072
NCU03092
NCU03098
NCU03112
NCU03151
NCU03152
NCU03158
NCU03181
NCU03188
NCU03205
NCU03213
NCU03235
NCU03271
NCU03273
NCU03279
NCU03312
NCU03331
NCU03363
NCU03369
NCU03383
NCU03415
NCU03639
NCU03643
NCU03647
NCU03682
NCU03684
NCU03750
NCU03775
NCU03780
NCU03813
NCU03817
NCU03830
NCU03861
NCU03893
NCU03908
NCU03967
NCU03968
NCU03969
NCU04016
NCU04021
NCU04039
NCU04047
NCU04050
NCU04053
NCU04091
NCU04097
NCU04133
NCU04144
NCU04179
NCU04219
NCU04230
NCU04249
NCU04256
NCU04265
NCU04266
NCU04274
NCU04295
NCU04318
NCU04342
NCU04343
NCU04344
NCU04367
NCU04368
NCU04390
NCU04416
NCU04426
NCU04430
NCU04433
NCU04450
NCU04451
NCU04452
NCU04466
NCU04516
NCU04533
NCU04538
NCU04539
NCU04560
NCU04583
NCU04605
NCU04615
NCU04639
NCU04641
NCU04653
NCU04656
NCU04667
NCU04674
NCU04675
NCU04725
NCU04728
NCU04796
NCU04805
NCU04823
NCU04844
NCU04845
NCU04851
NCU04908
NCU04909
NCU04914
NCU04921
NCU04942
NCU04997
NCU05005
NCU05007
NCU05013
NCU05037
NCU05038
NCU05039
NCU05040
NCU05041
NCU05066
NCU05068
NCU05069
NCU05070
NCU05142
NCU05143
NCU05145
NCU05146
NCU05148
NCU05151
NCU05154
NCU05156
NCU05161
NCU05164
NCU05165
NCU05169
NCU05225
NCU05277
NCU05291
NCU05306
NCU05384
NCU05395
NCU05420
NCU05477
NCU05490
NCU05491
NCU05565
NCU05567
NCU05568
NCU05569
NCU05571
NCU05594
NCU05595
NCU05619
NCU05627
NCU05639
NCU05651
NCU05652
NCU05683
NCU05706
NCU05732
NCU05735
NCU05770
NCU05818
NCU05819
NCU05843
NCU05844
NCU05850
NCU05851
NCU05852
NCU05853
NCU05863
NCU05883
NCU05897
NCU05928
NCU05929
NCU05964
NCU05965
NCU05995
NCU06009
NCU06010
NCU06018
NCU06020
NCU06022
NCU06095
NCU06111
NCU06125
NCU06203
NCU06227
NCU06231
NCU06240
NCU06248
NCU06306
NCU06307
NCU06312
NCU06326
NCU06332
NCU06400
NCU06407
NCU06416
NCU06420
NCU06483
NCU06506
NCU06549
NCU06550
NCU06552
NCU06553
NCU06554
NCU06575
NCU06583
NCU06597
NCU06616
NCU06650
NCU06655
NCU06660
NCU06662
NCU06701
NCU06751
NCU06801
NCU06803
NCU06847
NCU06890
NCU06915
NCU06961
NCU07022
NCU07028
NCU07061
NCU07064
NCU07075
NCU07082
NCU07107
NCU07119
NCU07133
NCU07142
NCU07159
NCU07176
NCU07221
NCU07222
NCU07232
NCU07233
NCU07234
NCU07241
NCU07264
NCU07267
NCU07268
NCU07296
NCU07314
NCU07323
NCU07324
NCU07325
NCU07332
NCU07337
NCU07345
NCU07424
NCU07425
NCU07434
NCU07441
NCU07476
NCU07487
NCU07498
NCU07517
NCU07538
NCU07540
NCU07541
NCU07542
NCU07546
NCU07578
NCU07584
NCU07585
NCU07608
NCU07618
NCU07626
NCU07649
NCU07661
NCU07718
NCU07720
NCU07745
NCU07748
NCU07778
NCU07793
NCU07794
NCU07806
NCU07834
NCU07837
NCU07855
NCU07856
NCU07869
NCU07911
NCU07915
NCU07921
NCU07923
NCU07927
NCU07928
NCU07938
NCU07942
NCU07945
NCU07962
NCU07971
NCU07976
NCU07977
NCU07995
NCU08052
NCU08057
NCU08070
NCU08095
NCU08121
NCU08162
NCU08165
NCU08166
NCU08167
NCU08168
NCU08172
NCU08291
NCU08372
NCU08390
NCU08409
NCU08425
NCU08440
NCU08549
NCU08557
NCU08561
NCU08600
NCU08626
NCU08674
NCU08692
NCU08697
NCU08699
NCU08702
NCU08703
NCU08712
NCU08727
NCU08746
NCU08755
NCU08767
NCU08769
NCU08770
NCU08787
NCU08791
NCU08806
NCU08824
NCU08844
NCU08850
NCU08880
NCU08886
NCU08943
NCU08948
NCU08949
NCU08968
NCU09040
NCU09049
NCU09050
NCU09057
NCU09062
NCU09079
NCU09094
NCU09111
NCU09115
NCU09116
NCU09141
NCU09176
NCU09193
NCU09195
NCU09209
NCU09210
NCU09213
NCU09230
NCU09231
NCU09232
NCU09233
NCU09235
NCU09270
NCU09277
NCU09302
NCU09303
NCU09305
NCU09319
NCU09335
NCU09403
NCU09451
NCU09491
NCU09513
NCU09528
NCU09532
NCU09533
NCU09534
NCU09535
NCU09564
NCU09580
NCU09615
NCU09616
NCU09617
NCU09630
NCU09631
NCU09635
NCU09636
NCU09676
NCU09679
NCU09680
NCU09692
NCU09698
NCU09713
NCU09715
NCU09756
NCU09777
NCU09794
NCU09799
NCU09817
NCU09820
NCU09821
NCU09829
NCU09830
NCU09841
NCU09844
NCU09845
NCU09846
NCU09886
NCU09911
NCU09937
NCU09976
NCU09992
NCU10011
NCU10012
NCU10021
NCU10045
NCU10048
NCU10049
NCU10063
NCU10080
NCU10143
NCU10240
NCU10291
NCU10500
NCU10603
NCU10675
NCU10697
NCU10777
NCU10852
NCU11040
NCU11090
NCU11201
NCU11264
NCU11293
NCU11300
NCU11307
NCU11321
NCU11352
NCU11356
NCU11364
NCU11367
NCU11395
NCU11424
NCU11426
NCU11461
NCU11480
NCU11502
NCU11507
NCU11542
NCU11571
NCU11590
NCU11596
NCU11616
NCU11624
NCU11626
NCU11680
NCU11684
NCU11687
NCU11759
NCU11858
NCU11870
NCU11879
NCU11938
NCU11949
NCU11959
NCU11986
NCU11990
NCU11994
NCU12009
NCU12026
NCU12074
NCU12116
NCU12134
NCU12147

## Sheet: Li genes up in ccg1sub1
gene id
NCU00247
NCU00250
NCU00276
NCU00309
NCU00521
NCU00582
NCU00711
NCU00717
NCU00793
NCU00939
NCU00988
NCU00990
NCU01056
NCU01061
NCU01124
NCU01349
NCU01423
NCU01509
NCU01581
NCU01873
NCU01926
NCU01985
NCU02035
NCU02211
NCU02265
NCU02321
NCU02355
NCU02356
NCU02629
NCU02691
NCU02772
NCU02802
NCU03071
NCU03092
NCU03213
NCU03235
NCU03271
NCU03647
NCU04021
NCU04039
NCU04053
NCU04133
NCU04219
NCU04265
NCU04295
NCU04390
NCU04416
NCU04430
NCU04433
NCU04451
NCU04641
NCU04653
NCU04675
NCU04851
NCU04997
NCU05068
NCU05165
NCU05277
NCU05384
NCU05594
NCU05627
NCU05883
NCU06326
NCU06332
NCU06400
NCU06483
NCU06506
NCU06549
NCU06553
NCU06554
NCU06616
NCU06801
NCU07075
NCU07082
NCU07119
NCU07221
NCU07222
NCU07425
NCU07441
NCU07476
NCU07618
NCU07745
NCU07748
NCU07855
NCU07856
NCU07923
NCU07938
NCU08372
NCU08390
NCU08425
NCU08626
NCU08674
NCU08746
NCU08844
NCU08880
NCU09532
NCU09533
NCU09534
NCU09615
NCU09616
NCU09617
NCU09635
NCU09636
NCU09692
NCU09937
NCU09992
NCU10500
NCU10603
NCU10852
NCU11356
NCU11364
NCU11424
NCU11507
NCU11616
NCU11680
NCU11938
NCU11949
NCU11986
NCU11994
NCU12074
NCU12147

## Sheet: Li up in ccg1sub1 low in sub1ko
gene id
NCU00276
NCU00309
NCU00582
NCU00711
NCU01056
NCU01061
NCU01124
NCU01423
NCU01581
NCU02629
NCU02691
NCU02802
NCU03213
NCU03647
NCU04021
NCU04133
NCU04295
NCU04390
NCU04641
NCU05068
NCU06332
NCU06549
NCU07075
NCU07082
NCU07748
NCU07923
NCU09534
NCU09615
NCU09617
NCU09636
NCU09937
NCU09992
NCU10603
NCU10852
NCU11938
NCU00988
NCU01985
NCU04433
NCU04675
NCU06506
NCU08425
NCU09532
NCU09533
NCU12074
NCU06326
NCU11986
