# Supplementary material for: Combinatorial Control of Light Induced Chromatin Remodeling and Gene Activation in Neurospora
Source: PLoS Genet. 2015 Mar 30;11(3):e1005105. doi: 10.1371/journal.pgen.1005105 (PMC4378982; doi:10.1371/journal.pgen.1005105)
Supplement: S4 Table — (XLSX) [file pgen.1005105.s010.xlsx]

## Sheet: Identified FF7 peaks 
chr	st	end	obs	back	own background	fold	peak	p values	associated gene
3	1084551	1085001	549.178	133.046	166.363	6.76	1084728	0	NCU07846
2	88151	88651	455.263	50.3115	194.091	22.4	88359	0	NCU09599
2	88151	88651	455.263	50.3115	194.091	22.4	88359	0	NCU09598
1	7849051	7849501	351.51	92.7968	166.363	4.46667	7849326	0	NCU00609
1	7778101	7779051	1539.31	316.404	443.636	13.3	7778663	0	NCU00627
2	83501	84251	1515.16	144.226	332.727	24.9778	83936	0	NCU09602
2	83501	84251	1515.16	144.226	332.727	24.9778	83936	0	NCU09600
6	2043451	2044651	4078.59	433.797	582.272	28.2909	2043893	0	NCU04058
4	4858001	4858451	740.586	102.859	166.363	17.3	4858247	0	NCU07003
3	2070701	2071351	813.929	120.748	277.272	25.4	2071016	0	NCU06252
3	2070701	2071351	813.929	120.748	277.272	25.4	2071016	0	NCU06253
5	2199101	2200001	1147.55	321.994	415.909	12.16	2199755	0	NCU03721
4	2544001	2544501	544.706	130.81	194.091	14.56	2544343	0	NCU08287
4	2544001	2544501	544.706	130.81	194.091	14.56	2544343	0	NCU08283
1	6970701	6971101	477.624	76.0263	138.636	9.95556	6970891	0	NCU00847
1	8377151	8378151	1736.08	334.292	471.363	14.88	8377483	0	NCU03033
2	4122001	4122401	300.528	95.0329	138.636	4.43077	4122294	0	NCU08445
2	4122001	4122401	300.528	95.0329	138.636	4.43077	4122294	0	NCU09335
4	3596701	3597301	1366.68	221.371	249.545	20.2909	3597002	0	NCU04373
4	3596701	3597301	1366.68	221.371	249.545	20.2909	3597002	0	NCU04371
1	8909251	8910251	1781.7	357.771	471.363	9.94286	8909651	0	NCU02854
1	8909251	8910251	1781.7	357.771	471.363	9.94286	8909651	0	NCU02853
4	2417751	2419251	3560.71	523.24	748.636	27.2	2418338	0	NCU08321
1	4587651	4588151	401.598	145.344	194.091	7.8	4587799	0	NCU03108
1	7010201	7010751	700.336	78.2624	221.818	14.4	7010450	0	NCU00835
1	7474701	7475401	923.049	225.843	305	21.44	7475172	0	NCU00710
3	1891901	1892251	232.551	63.7279	110.909	4.66667	1892131	0	NCU06203
3	972551	974201	2131.42	557.899	831.817	8.34286	973198	0	NCU07817
5	2513651	2514301	681.554	125.22	277.272	14	2513895	0	NCU03818
5	2513651	2514301	681.554	125.22	277.272	14	2513895	0	NCU03819
2	2050451	2050951	408.753	99.505	194.091	11.6	2050698	0	NCU06756
1	7058651	7059351	1344.32	137.518	305	21.6	7059000	0	NCU00821
1	3454801	3455201	313.05	45.8394	138.636	16.4	3455055	0	NCU02755
7	3689301	3689951	852.389	130.81	277.272	21.7333	3689743	0	NCU06864
3	516801	517251	400.703	74.9083	166.363	8	516953	0	NCU05689
3	516801	517251	400.703	74.9083	166.363	8	516953	0	NCU11802
6	611001	611401	295.161	83.8525	138.636	3.85455	611277	0	NCU12081
7	451901	452501	591.216	144.226	249.545	5.2	452048	0	NCU05780
5	3676101	3676601	472.258	96.1509	194.091	8.8	3676285	0	NCU01328
5	3676101	3676601	472.258	96.1509	194.091	8.8	3676285	0	NCU01329
7	1123501	1124051	462.419	119.63	221.818	8.53333	1123919	0	NCU02265
5	669051	671651	4709.16	679.765	1358.63	27.2667	669489	0	NCU08909
1	8611651	8612351	819.295	188.948	305	12.5333	8611840	0	NCU02948
2	3026301	3026801	458.841	103.977	194.091	12.4	3026453	0	NCU01584
2	3026301	3026801	458.841	103.977	194.091	12.4	3026453	0	NCU01581
6	652551	653001	339.882	59.2558	166.363	24.5333	652697	0	NCU04746
6	652551	653001	339.882	59.2558	166.363	24.5333	652697	0	NCU04747
1	5154751	5155201	364.032	83.8525	166.363	8.91429	5154950	0	NCU03274
1	5154751	5155201	364.032	83.8525	166.363	8.91429	5154950	0	NCU03275
3	1997751	1998151	296.055	36.8951	138.636	22.1333	1998012	0	NCU06233
3	1997751	1998151	296.055	36.8951	138.636	22.1333	1998012	0	NCU06234
2	1807901	1808501	825.556	184.476	249.545	7.64444	1808102	0	NCU06839
5	4671751	4673101	2032.14	334.292	665.454	24	4672249	0	NCU01459
5	2074751	2075701	1923.02	291.807	443.636	16.2182	2075150	0	NCU03686
5	2074751	2075701	1923.02	291.807	443.636	16.2182	2075150	0	NCU03689
1	6116051	6116601	634.149	101.741	221.818	33.8667	6116352	0	NCU07388
4	3875051	3876001	1389.05	200.128	443.636	19.6444	3875572	0	NCU08001
1	1694851	1695551	635.043	152.053	305	12	1695085	0	NCU02008
1	2948101	2948851	1059	203.482	332.727	9.23636	2948602	0	NCU02621
1	2948101	2948851	1059	203.482	332.727	9.23636	2948602	0	NCU02622
2	4121451	4122051	948.987	193.42	249.545	10.1538	4121732	0	NCU08445
2	4121451	4122051	948.987	193.42	249.545	10.1538	4121732	0	NCU09335
1	1709501	1709901	311.261	99.505	138.636	5.1	1709701	0	NCU02003
2	2692101	2692601	776.363	130.81	194.091	8.6	2692477	0	NCU01698
2	2692101	2692601	776.363	130.81	194.091	8.6	2692477	0	NCU01697
5	3104251	3104851	706.597	137.518	249.545	8.72	3104700	0	NCU01165
5	3104251	3104851	706.597	137.518	249.545	8.72	3104700	0	NCU01166
1	647651	648401	714.647	120.748	332.727	10.56	648220	0	NCU07432
1	647651	648401	714.647	120.748	332.727	10.56	648220	0	NCU07430
4	3531501	3532251	912.316	183.358	332.727	7.91111	3532072	0	NCU04389
4	3531501	3532251	912.316	183.358	332.727	7.91111	3532072	0	NCU04388
3	3623701	3624601	1372.05	334.292	415.909	8.33333	3624101	0	NCU00373
5	627551	628451	1477.59	358.889	415.909	23.2	627907	0	NCU08920
5	627551	628451	1477.59	358.889	415.909	23.2	627907	0	NCU08919
3	1364801	1365601	3735.13	261.62	360.454	34.95	1365288	0	NCU06424
1	2094501	2095051	683.342	62.6099	221.818	23.2	2094828	0	NCU01900
5	4282201	4282651	394.442	140.872	166.363	4	4282328	0	NCU06688
1	1093951	1094551	789.779	82.7345	249.545	36	1094287	0	NCU10687
2	1066201	1066601	287.111	54.7837	138.636	8.2	1066440	0	NCU03333
6	2717301	2718051	1041.11	243.731	332.727	10.6667	2717927	0	NCU03860
4	4384501	4387301	5768.16	739.02	1469.54	47.6	4385950	0	NCU07318
4	4384501	4387301	5768.16	739.02	1469.54	47.6	4385950	0	NCU07317
3	2476951	2478301	1495.48	370.069	665.454	8.35556	2478050	0	NCU00064
4	2317701	2318251	463.313	146.462	221.818	5.82857	2318061	0	NCU07666
6	2586601	2587651	4083.06	321.994	499.09	48.8	2586986	0	NCU03887
7	935851	936301	426.642	110.685	166.363	6.2	936092	0	NCU02211
3	2569751	2570201	457.052	125.22	166.363	5.3	2569948	0	NCU00087
3	2569751	2570201	457.052	125.22	166.363	5.3	2569948	0	NCU00088
2	383201	384151	1521.42	351.063	443.636	8.35	383677	0	NCU03520
1	8325351	8325951	855.072	136.4	249.545	10.6909	8325711	0	NCU10772
1	8325351	8325951	855.072	136.4	249.545	10.6909	8325711	0	NCU03043
1	3426901	3427401	566.172	152.053	194.091	8.56	3427210	0	NCU02750
1	3426901	3427401	566.172	152.053	194.091	8.56	3427210	0	NCU02751
3	1084951	1086351	2274.53	465.102	693.181	16.3556	1085757	0	NCU07847
6	2643801	2644451	1650.22	169.941	277.272	16.2667	2644200	0	NCU03875
3	3950351	3950751	393.548	134.164	138.636	8.7	3950620	0	NCU00461
3	615401	615851	428.431	97.269	166.363	8.44444	615644	0	NCU05717
5	4698601	4699451	973.137	249.322	388.181	7.73333	4699286	0	NCU01451
3	1976401	1976751	305	93.9149	110.909	5.6	1976640	0	NCU06230
4	5471151	5472301	1843.41	366.715	554.545	23	5472147	0	NCU05284
5	3058301	3058801	506.246	211.308	194.091	2.70345	3058509	3.33067e-16	NCU01154
5	1486651	1487701	1170.81	242.613	499.09	13.8667	1486807	0	NCU04615
2	2256151	2256751	808.562	247.086	249.545	5.4	2256397	0	NCU01833
3	648701	649301	1032.17	97.269	249.545	19.9111	648953	0	NCU05723
3	3463351	3464851	3211.89	409.2	748.636	23.6364	3463799	0	NCU00326
3	3463351	3464851	3211.89	409.2	748.636	23.6364	3463799	0	NCU00327
4	3530651	3531301	555.439	147.58	277.272	12.32	3530951	0	NCU04389
4	3530651	3531301	555.439	147.58	277.272	12.32	3530951	0	NCU04388
4	457051	458801	3224.41	668.584	887.272	13.1556	458452	0	NCU04851
5	2304151	2304751	758.474	187.83	249.545	10.3111	2304401	0	NCU03753
2	82551	83351	1767.39	283.981	360.454	25.0286	82886	0	NCU09602
1	6949151	6949601	507.14	82.7345	166.363	9.9	6949343	0	NCU00854
6	3854651	3855051	294.267	68.2001	138.636	4.98462	3854876	0	NCU05064
6	3859101	3860101	1787.07	309.695	471.363	16.24	3859842	0	NCU05064
1	119851	120551	893.533	197.892	305	8.96	120005	0	NCU08056
1	3674001	3674751	957.932	232.551	332.727	5.04	3674289	0	NCU09995
1	3674001	3674751	957.932	232.551	332.727	5.04	3674289	0	NCU09995
1	7987851	7988451	1455.23	80.4984	249.545	43.36	7988111	0	NCU00564
1	8944001	8944451	337.199	93.9149	166.363	9.6	8944251	0	NCU02842
3	2512151	2513001	2352.34	188.948	388.181	26.48	2512700	0	NCU00071
2	263351	263901	536.656	144.226	221.818	5.48571	263503	0	NCU03551
4	98651	99201	526.818	102.859	221.818	9.24444	98936	0	NCU09659
4	2543201	2543701	696.759	150.935	194.091	8.33333	2543509	0	NCU08287
4	5307251	5307701	388.181	77.1443	166.363	12.64	5307448	0	NCU05321
7	4190901	4191651	1818.37	253.794	332.727	30.4	4191401	0	NCU09288
7	4190901	4191651	1818.37	253.794	332.727	30.4	4191401	0	NCU09289
3	208301	208701	305	88.3247	138.636	13	208551	0	NCU09161
7	2822801	2823451	612.683	116.276	277.272	13.1429	2823058	0	NCU10311
1	8607651	8608601	1720.88	283.981	443.636	19.5556	8608199	0	NCU02951
1	8607651	8608601	1720.88	283.981	443.636	19.5556	8608199	0	NCU02950
6	1585201	1585651	512.507	110.685	166.363	10.6667	1585405	0	NCU05537
7	926751	927451	1529.47	223.607	305	12.8	927152	0	NCU02209
3	1973651	1974901	1914.97	390.194	609.999	9.12	1974003	0	NCU06228
3	1973651	1974901	1914.97	390.194	609.999	9.12	1974003	0	NCU06229
3	4442901	4444401	1923.02	462.866	748.636	16	4443286	0	NCU07540
1	7325201	7327001	4012.4	431.561	914.999	21.0667	7326622	0	NCU11529
1	8592751	8594201	4345.13	385.722	720.908	45.28	8593725	0	NCU02956
4	1957851	1958301	406.964	112.921	166.363	4.25	1958081	0	NCU09741
4	1957851	1958301	406.964	112.921	166.363	4.25	1958081	0	NCU09740
1	2451851	2452451	643.988	88.3247	249.545	12.32	2452054	0	NCU02478
3	2714351	2714851	411.437	33.541	194.091	25.0667	2714634	0	NCU00127
3	2156801	2157551	841.656	152.053	332.727	16.6	2157052	0	NCU06273
5	4158551	4159151	501.774	146.462	249.545	5.2	4158846	0	NCU06660
4	4954301	4954801	398.02	105.095	194.091	5.09091	4954667	0	NCU07024
3	2818401	2818901	455.263	119.63	194.091	5.33333	2818694	0	NCU00155
3	2818401	2818901	455.263	119.63	194.091	5.33333	2818694	0	NCU00157
1	4304301	4304701	301.422	36.8951	138.636	11.36	4304548	0	NCU09309
5	4865201	4866151	1900.66	238.141	443.636	14.6133	4865420	0	NCU04107
4	3249851	3250451	1379.21	130.81	249.545	57.8	3250096	0	NCU04470
4	1296351	1296701	275.484	63.7279	110.909	6.03636	1296594	0	NCU07937
1	1928251	1928601	233.445	81.6165	110.909	4.29091	1928499	0	NCU01942
1	1928251	1928601	233.445	81.6165	110.909	4.29091	1928499	0	NCU01940
1	5373701	5374151	677.976	171.059	166.363	7.04	5373973	0	NCU11502
1	5373701	5374151	677.976	171.059	166.363	7.04	5373973	0	NCU10852
5	6278051	6279401	2965.92	405.846	665.454	19.9429	6279050	0	NCU07193
3	3664351	3665151	1091.2	191.184	360.454	37.8667	3664874	0	NCU00384
3	3664351	3665151	1091.2	191.184	360.454	37.8667	3664874	0	NCU00385
4	2652701	2653251	564.384	72.6722	221.818	14.5333	2652935	0	NCU06395
4	2652701	2653251	564.384	72.6722	221.818	14.5333	2652935	0	NCU10897
4	2652701	2653251	564.384	72.6722	221.818	14.5333	2652935	0	NCU06394
2	348651	349351	969.559	112.921	305	27	348909	0	NCU03530
5	5162251	5162801	711.964	135.282	221.818	8.55385	5162592	0	NCU04193
5	5162251	5162801	711.964	135.282	221.818	8.55385	5162592	0	NCU04194
5	5042351	5042701	273.695	82.7345	110.909	4.74286	5042573	0	NCU04162
2	323801	324601	877.433	192.302	360.454	11.2	323917	0	NCU03537
5	5107301	5108901	4855.85	544.483	804.09	44.2286	5107695	0	NCU04179
7	966251	966701	402.492	84.9706	166.363	8.57143	966385	0	NCU02219
7	966251	966701	402.492	84.9706	166.363	8.57143	966385	0	NCU02220
1	6505901	6506701	898.005	197.892	360.454	9.6	6506160	0	NCU00983
7	1612001	1613001	1224.47	337.646	471.363	12.5333	1612227	0	NCU02398
7	1612001	1613001	1224.47	337.646	471.363	12.5333	1612227	0	NCU02399
4	5639501	5639901	305.894	86.0886	138.636	9.94286	5639706	0	NCU05242
4	5639501	5639901	305.894	86.0886	138.636	9.94286	5639706	0	NCU05240
5	4699501	4700551	1329.12	391.312	499.09	7.49091	4700169	0	NCU01451
5	6205601	6207951	7928.2	949.211	1220	36.6	6206717	0	NCU07221
6	3146451	3147701	3101.87	676.411	609.999	8.88421	3146984	0	NCU11215
5	5178551	5179051	533.079	108.449	194.091	7.93846	5178797	0	NCU04199
2	2375251	2375951	899.794	120.748	305	24.2667	2375709	0	NCU01801
2	2375251	2375951	899.794	120.748	305	24.2667	2375709	0	NCU01800
2	3570001	3571351	3191.32	307.459	665.454	32.3556	3570434	0	NCU08457
6	1979301	1979851	446.319	62.6099	221.818	13.0667	1979597	0	NCU04074
6	1979301	1979851	446.319	62.6099	221.818	13.0667	1979597	0	NCU12108
6	2603101	2603801	1130.56	145.344	305	20.64	2603616	0	NCU03884
2	4012651	4013851	1517.84	261.62	582.272	15.2	4012890	0	NCU08423
2	2238651	2239601	1026.8	310.813	443.636	6.32	2239046	0	NCU01834
5	3721901	3722401	526.818	147.58	194.091	8.88889	3722142	0	NCU01346
5	3721901	3722401	526.818	147.58	194.091	8.88889	3722142	0	NCU01345
5	3985301	3985701	299.633	43.6033	138.636	22.1333	3985453	0	NCU01414
5	3985301	3985701	299.633	43.6033	138.636	22.1333	3985453	0	NCU01415
6	1641951	1642551	520.557	67.082	249.545	18.4	1642157	0	NCU05518
3	4393751	4394251	389.076	96.1509	194.091	6.4	4393957	0	NCU07553
3	2126501	2127051	754.002	168.823	221.818	6.64348	2126836	0	NCU10274
7	665651	666001	313.944	110.685	110.909	4.26667	665893	0	NCU08159
5	5880201	5880801	584.061	143.108	249.545	4.8	5880494	0	NCU08972
5	3154601	3155151	497.302	159.879	221.818	5.92	3154854	0	NCU01180
5	2030151	2030951	768.313	210.19	360.454	11.36	2030706	0	NCU03675
1	7348051	7348651	635.938	158.761	249.545	6.56	7348370	0	NCU00744
6	3143201	3145301	2412.27	662.994	1081.36	20.2667	3145105	0	NCU05995
1	6718101	6719251	1779.91	314.168	554.545	18.2857	6718348	0	NCU00922
5	3560951	3561701	1106.41	119.63	332.727	54.9333	3561244	0	NCU10468
5	3560951	3561701	1106.41	119.63	332.727	54.9333	3561244	0	NCU01296
5	3560951	3561701	1106.41	119.63	332.727	54.9333	3561244	0	NCU01296
2	1659401	1659801	279.061	55.9017	138.636	12.2	1659599	0	NCU11908
2	1659401	1659801	279.061	55.9017	138.636	12.2	1659599	0	NCU05458
1	2735401	2735851	355.982	86.0886	166.363	7.8	2735752	0	NCU02559
1	2735401	2735851	355.982	86.0886	166.363	7.8	2735752	0	NCU02560
7	781801	782501	657.404	181.122	305	6.13333	782208	0	NCU08132
2	4178701	4180551	6978.32	1472.45	942.726	10.6286	4180329	0	NCU11960
2	230401	231051	2827.28	172.177	277.272	40.0727	230657	0	NCU03560
2	230401	231051	2827.28	172.177	277.272	40.0727	230657	0	NCU03559
4	3280301	3281001	1034.85	154.289	305	34.6667	3280701	0	NCU04462
4	3280301	3281001	1034.85	154.289	305	34.6667	3280701	0	NCU04461
3	1864451	1865151	1533.94	148.699	305	42.2667	1864861	0	NCU11314
4	4810401	4811401	2676.13	305.223	471.363	17.7714	4810971	0	NCU06991
4	4810401	4811401	2676.13	305.223	471.363	17.7714	4810971	0	NCU06992
4	5474201	5475201	1509.79	374.541	471.363	14.6182	5474461	0	NCU05284
1	650651	651101	370.293	112.921	166.363	6.2	650804	0	NCU07432
1	650651	651101	370.293	112.921	166.363	6.2	650804	0	NCU07430
7	2229901	2230351	378.343	81.6165	166.363	8.93333	2230187	0	NCU06033
3	1572451	1573101	978.503	218.017	277.272	10.1538	1572818	0	NCU06483
3	3469051	3469651	553.65	177.767	249.545	5.73333	3469316	0	NCU00329
5	5468351	5468751	386.393	83.8525	138.636	6.06667	5468602	0	NCU04276
2	255601	256151	638.621	135.282	221.818	9.77778	255898	0	NCU03552
3	1083501	1083951	341.671	72.6722	166.363	13.76	1083804	0	NCU07846
5	4409601	4410101	515.19	128.574	194.091	17.4	4409814	0	NCU06727
3	3831701	3832251	680.659	152.053	221.818	14.8	3831932	0	NCU00430
6	612401	612951	583.167	87.2067	221.818	25	612701	0	NCU12081
4	5470651	5471251	740.586	191.184	249.545	9.24444	5471018	0	NCU05284
1	4434401	4435001	640.41	101.741	249.545	13.76	4434856	0	NCU03070
7	2998801	2999451	896.216	232.551	277.272	9.45455	2999133	0	NCU09393
3	3638601	3639051	394.442	76.0263	166.363	9.2	3638755	0	NCU00377
3	3638601	3639051	394.442	76.0263	166.363	9.2	3638755	0	NCU00378
5	2537301	2537951	1209.27	112.921	277.272	36.4	2537676	0	NCU03826
5	2537301	2537951	1209.27	112.921	277.272	36.4	2537676	0	NCU03827
1	6787401	6789451	4236.01	585.85	1053.64	21.92	6788950	0	NCU00911
5	740951	741401	511.612	92.7968	166.363	13.2571	741149	0	NCU08892
6	2562701	2563601	877.433	230.315	415.909	5.42857	2563252	0	NCU03893
6	2562701	2563601	877.433	230.315	415.909	5.42857	2563252	0	NCU12118
1	5093801	5094851	1646.64	321.994	499.09	20.64	5094616	0	NCU03257
1	2977851	2978651	1097.46	229.197	360.454	7.08571	2978481	0	NCU02627
2	1910451	1913901	14184.7	1137.04	1830	73.25	1910850	0	NCU06797
2	1910451	1913901	14184.7	1137.04	1830	73.25	1910850	0	NCU06795
5	5343401	5344101	982.081	163.233	305	20.4	5343641	0	NCU04245
5	5343401	5344101	982.081	163.233	305	20.4	5343641	0	NCU04246
6	1031651	1032051	284.428	69.3181	138.636	7.2	1031931	0	NCU12091
6	1031651	1032051	284.428	69.3181	138.636	7.2	1031931	0	NCU04843
5	231451	232401	958.826	206.836	443.636	11.8	231760	0	NCU07804
5	2919501	2919951	378.343	98.387	166.363	5.10769	2919649	0	NCU01100
5	2919501	2919951	378.343	98.387	166.363	5.10769	2919649	0	NCU01101
5	294201	295551	2075.97	446.096	665.454	11.8154	294506	0	NCU07788
5	294201	295551	2075.97	446.096	665.454	11.8154	294506	0	NCU07787
3	3543851	3544251	314.838	78.2624	138.636	6	3544052	0	NCU00351
3	3543851	3544251	314.838	78.2624	138.636	6	3544052	0	NCU00352
6	2356651	2359651	4588.41	1092.32	1580.45	27.7333	2357255	0	NCU03969
6	2356651	2359651	4588.41	1092.32	1580.45	27.7333	2357255	0	NCU12116
6	2356651	2359651	4588.41	1092.32	1580.45	27.7333	2357255	0	NCU03968
4	4809701	4810501	2064.34	168.823	360.454	28	4810212	0	NCU06991
4	4809701	4810501	2064.34	168.823	360.454	28	4810212	0	NCU06992
1	2797051	2797751	838.078	117.394	305	23.52	2797498	0	NCU02579
1	2797051	2797751	838.078	117.394	305	23.52	2797498	0	NCU02580
1	3664151	3664601	529.501	91.6788	166.363	8.88889	3664421	0	NCU09999
1	5054901	5055451	500.879	98.387	221.818	8.57143	5055179	0	NCU03247
5	3345651	3346151	474.941	110.685	194.091	7.02222	3345840	0	NCU01242
5	3345651	3346151	474.941	110.685	194.091	7.02222	3345840	0	NCU01243
5	4143401	4143851	344.354	89.4427	166.363	11	4143555	0	NCU10237
1	2915051	2916251	12435.2	401.374	582.272	176.4	2915511	0	NCU02613
5	4603051	4603451	321.099	110.685	138.636	6.2	4603245	0	NCU01478
1	7941201	7941651	343.46	98.387	166.363	4.8	7941391	0	NCU00580
1	7941201	7941651	343.46	98.387	166.363	4.8	7941391	0	NCU00579
1	2950351	2952151	4400.58	760.263	914.999	15.2	2950759	0	NCU02622
1	6169651	6170551	1804.95	270.564	415.909	14.0923	6170141	0	NCU11514
2	4089901	4090901	1995.47	352.181	471.363	15.7	4090626	0	NCU08443
1	2881751	2882601	1686.89	211.308	388.181	14.4	2882353	0	NCU02606
4	4152001	4152501	503.563	149.817	194.091	4.17143	4152202	0	NCU08674
3	412101	413251	3771.8	393.548	554.545	34.6	412614	0	NCU10605
2	3723351	3723951	1037.54	121.866	249.545	14.4	3723584	0	NCU08699
1	7147551	7148001	365.821	77.1443	166.363	6.13333	7147740	0	NCU10894
1	6872401	6872801	292.478	45.8394	138.636	8.8	6872658	0	NCU00884
6	3603751	3605501	3782.53	591.44	887.272	27	3604097	0	NCU05136
1	9229451	9229851	298.739	97.269	138.636	7.33333	9229596	0	NCU02777
1	9229451	9229851	298.739	97.269	138.636	7.33333	9229596	0	NCU02776
2	2644051	2644501	401.598	54.7837	166.363	17.8667	2644354	0	NCU01720
4	3157251	3159101	8852.15	718.896	942.726	184.32	3158112	0	NCU04502
1	6126351	6127001	631.466	126.338	277.272	15.36	6126600	0	NCU07387
4	2313101	2313701	676.187	178.885	249.545	4.90909	2313523	0	NCU07666
1	3476351	3476801	609.105	76.0263	166.363	12.2667	3476678	0	NCU02762
7	407651	408251	563.489	72.6722	249.545	10.4	407860	0	NCU05791
2	3864151	3864951	1294.24	247.086	360.454	17.52	3864681	0	NCU08743
6	584951	586251	2439.1	450.568	637.727	34.24	585660	0	NCU04731
3	1896751	1897551	1005.34	235.905	360.454	11.0222	1897284	0	NCU06203
3	1896751	1897551	1005.34	235.905	360.454	11.0222	1897284	0	NCU06204
6	1047101	1047601	457.052	158.761	194.091	3.70909	1047402	0	NCU04847
1	6505201	6505651	381.92	84.9706	166.363	12.96	6505402	0	NCU00983
7	3800201	3800751	900.688	245.967	221.818	5.62857	3800434	0	NCU09049
1	6819901	6820601	1455.23	191.184	305	49.8	6820314	0	NCU00902
1	6819901	6820601	1455.23	191.184	305	49.8	6820314	0	NCU00901
5	3646501	3646951	402.492	120.748	166.363	5.31429	3646797	0	NCU01318
5	3646501	3646951	402.492	120.748	166.363	5.31429	3646797	0	NCU01319
1	646001	646501	556.334	103.977	194.091	12	646295	0	NCU07432
3	4716551	4717301	1131.45	183.358	332.727	11.3	4716901	0	NCU08230
2	2875501	2875951	352.404	63.7279	166.363	12	2875698	0	NCU01635
6	2310101	2310501	280.85	82.7345	138.636	5.77778	2310371	0	NCU03981
6	2310101	2310501	280.85	82.7345	138.636	5.77778	2310371	0	NCU03980
6	2609701	2610251	1586.71	168.823	221.818	54.72	2610008	0	NCU03881
4	3402501	3403201	650.249	163.233	305	6.5	3402934	0	NCU04427
4	3402501	3403201	650.249	163.233	305	6.5	3402934	0	NCU04426
7	2419301	2420051	829.134	206.836	332.727	19.4667	2419485	0	NCU10715
4	70251	70651	348.827	91.6788	138.636	8.66667	70402	0	NCU11674
4	70251	70651	348.827	91.6788	138.636	8.66667	70402	0	NCU09651
1	3992651	3993101	364.926	97.269	166.363	10.2857	3992823	0	NCU09896
5	5111401	5113351	5397.87	564.607	998.181	59.2	5112150	0	NCU04179
1	2423601	2424051	406.07	80.4984	166.363	9.37143	2423854	0	NCU02470
1	2423601	2424051	406.07	80.4984	166.363	9.37143	2423854	0	NCU11469
2	3568751	3570101	2568.79	475.164	665.454	16.2	3569298	0	NCU08457
2	2587001	2587551	444.53	129.692	221.818	5.2	2587290	0	NCU01740
1	2905601	2906251	916.788	139.754	277.272	15.2	2905999	0	NCU02610
1	2905601	2906251	916.788	139.754	277.272	15.2	2905999	0	NCU02611
1	4934851	4935251	388.181	98.387	138.636	7.78182	4935022	0	NCU03217
1	7582401	7582951	686.026	163.233	221.818	10.0444	7582620	0	NCU00680
4	4487601	4488001	343.46	74.9083	138.636	5.76	4487804	0	NCU07296
4	4487601	4488001	343.46	74.9083	138.636	5.76	4487804	0	NCU07295
2	1776001	1776651	758.474	171.059	277.272	10.9333	1776384	0	NCU06847
5	1899701	1900151	390.865	90.5608	166.363	10.5143	1899934	0	NCU03629
5	1899701	1900151	390.865	90.5608	166.363	10.5143	1899934	0	NCU03630
6	1673051	1673951	1976.68	186.712	415.909	36	1673549	0	NCU05510
5	3990051	3990651	1091.2	167.705	249.545	15.7	3990457	0	NCU01416
5	166601	167151	1037.54	93.9149	221.818	20.8	166824	0	NCU08847
1	5352401	5353101	2495.45	207.954	305	25.5	5352740	0	NCU09108
7	2438351	2439001	704.809	187.83	277.272	8.5	2438729	0	NCU06094
7	2438351	2439001	704.809	187.83	277.272	8.5	2438729	0	NCU06095
4	4417351	4418101	1140.39	165.469	332.727	15.4182	4417699	0	NCU11761
4	4417351	4418101	1140.39	165.469	332.727	15.4182	4417699	0	NCU07311
4	4417351	4418101	1140.39	165.469	332.727	15.4182	4417699	0	NCU07310
1	4827751	4829001	2397.96	325.348	609.999	21.12	4828272	0	NCU03184
6	4143601	4144151	569.75	122.984	221.818	6.11429	4143924	0	NCU04997
5	4969351	4970001	660.087	156.525	277.272	10.2222	4969771	0	NCU04138
5	4969351	4970001	660.087	156.525	277.272	10.2222	4969771	0	NCU04139
5	5332601	5333201	1643.96	140.872	249.545	32.3429	5332977	0	NCU04242
5	5332601	5333201	1643.96	140.872	249.545	32.3429	5332977	0	NCU04243
1	5069901	5070451	498.196	112.921	221.818	8.8	5070030	0	NCU03253
1	4742751	4743301	579.589	93.9149	221.818	12.4	4743120	0	NCU03154
5	4776051	4776501	462.419	101.741	166.363	11.7	4776307	0	NCU01430
3	1760501	1761051	449.897	128.574	221.818	9.44	1760676	0	NCU06173
7	1407151	1407751	1097.46	158.761	249.545	22.7429	1407419	0	NCU02342
7	1407151	1407751	1097.46	158.761	249.545	22.7429	1407419	0	NCU02343
2	1863951	1864551	593.9	79.3804	249.545	12.9333	1864251	0	NCU06821
2	1863951	1864551	593.9	79.3804	249.545	12.9333	1864251	0	NCU06817
4	1122751	1124551	3515.1	361.125	914.999	33.0667	1123897	0	NCU04990
3	2801301	2801851	467.785	147.58	221.818	6.62857	2801450	0	NCU00152
5	6207851	6208451	830.923	116.276	249.545	24.32	6208129	0	NCU07221
1	6779951	6781551	1965.95	529.948	804.09	15.4667	6781335	0	NCU00911
1	7311551	7312001	438.269	122.984	166.363	5.6	7311797	0	NCU00753
1	5804101	5804501	312.155	50.3115	138.636	14.88	5804399	0	NCU09201
4	5639951	5640351	305	79.3804	138.636	6.05714	5640082	0	NCU05242
4	5639951	5640351	305	79.3804	138.636	6.05714	5640082	0	NCU05240
1	3326051	3326801	1534.84	162.115	332.727	25.8	3326348	0	NCU02723
3	3635251	3635801	670.82	48.0755	221.818	37.0667	3635501	0	NCU00376
1	3009501	3010151	2039.29	165.469	277.272	45.2571	3009850	0	NCU02636
3	4333501	4334151	1753.97	163.233	277.272	30.7556	4333855	0	NCU07565
4	4109351	4109751	280.85	70.4361	138.636	5.92	4109529	0	NCU08685
5	5110751	5111251	499.985	92.7968	194.091	8.96	5110829	0	NCU04179
2	3071901	3072651	1093.88	141.99	332.727	12.16	3072147	0	NCU01565
2	2189001	2190451	7361.14	401.374	720.908	110.8	2189864	0	NCU01845
2	2189001	2190451	7361.14	401.374	720.908	110.8	2189864	0	NCU01844
3	4685601	4686401	1539.31	164.351	360.454	25.8667	4686052	0	NCU08224
3	3245151	3245751	772.785	172.177	249.545	8.32	3245554	0	NCU00270
3	3245151	3245751	772.785	172.177	249.545	8.32	3245554	0	NCU00271
5	3109201	3109751	585.85	99.505	221.818	10.88	3109551	0	NCU01167
5	3109201	3109751	585.85	99.505	221.818	10.88	3109551	0	NCU10359
1	960951	961301	223.607	40.2492	110.909	9.6	961153	0	NCU02179
4	5815301	5815901	1594.76	126.338	249.545	27.3778	5815525	0	NCU05189
4	5815301	5815901	1594.76	126.338	249.545	27.3778	5815525	0	NCU05188
3	1331651	1332201	542.917	71.5542	221.818	12.1143	1331955	0	NCU06418
1	5050601	5051251	3703.82	112.921	277.272	81.1	5050956	0	NCU03247
2	1520951	1521551	630.571	159.879	249.545	14.2	1521303	0	NCU05400
6	3856351	3856901	487.463	145.344	221.818	8.08889	3856664	0	NCU05064
5	2366801	2368351	2933.72	488.581	776.363	18.0571	2367635	0	NCU03773
5	2440001	2440701	1115.35	153.171	305	39.4667	2440236	0	NCU03794
5	2440001	2440701	1115.35	153.171	305	39.4667	2440236	0	NCU03795
1	6760951	6761301	246.862	93.9149	110.909	3.52941	6761093	0	NCU00914
4	3936601	3937001	301.422	35.7771	138.636	22.4	3936897	0	NCU08020
1	7059301	7059751	449.897	61.4919	166.363	9.14286	7059615	0	NCU00821
7	1410451	1411151	802.301	231.433	305	8.55385	1410691	0	NCU02344
4	748551	750201	4618.82	484.109	831.817	29.2	749031	0	NCU04923
4	748551	750201	4618.82	484.109	831.817	29.2	749031	0	NCU04924
2	746701	747351	1657.37	72.6722	277.272	80.6	747048	0	NCU03429
2	746701	747351	1657.37	72.6722	277.272	80.6	747048	0	NCU03430
3	2518451	2519001	595.689	102.859	221.818	17.76	2518699	0	NCU00073
4	3604851	3605651	1113.56	295.161	360.454	12.4444	3605058	0	NCU04370
2	2041401	2042201	2371.13	201.246	360.454	49.4667	2041844	0	NCU06757
3	5170801	5171201	299.633	71.5542	138.636	7.4	5170969	0	NCU11290
5	4158101	4158651	550.967	159.879	221.818	8.17778	4158302	0	NCU06660
1	8350351	8350701	243.284	69.3181	110.909	4.65455	8350624	0	NCU03040
1	8350351	8350701	243.284	69.3181	110.909	4.65455	8350624	0	NCU03039
3	3551151	3551851	1160.97	241.495	305	9.53333	3551475	0	NCU00354
5	2365651	2366901	2606.36	485.227	609.999	13.8909	2366302	0	NCU03771
1	7692651	7693401	1334.49	282.863	332.727	8.91429	7692950	0	NCU00651
7	3518051	3519001	2270.06	264.974	443.636	22.4	3518600	0	NCU06910
1	2010951	2011301	232.551	63.7279	110.909	4.92308	2011161	0	NCU01923
1	2010951	2011301	232.551	63.7279	110.909	4.92308	2011161	0	NCU01922
1	4486501	4486951	481.202	101.741	166.363	8.4	4486644	0	NCU11493
1	4486501	4486951	481.202	101.741	166.363	8.4	4486644	0	NCU03082
5	4127601	4128201	570.645	152.053	249.545	12.4	4127860	0	NCU06651
7	738051	738701	817.506	137.518	277.272	11.52	738340	0	NCU08141
1	6871801	6872301	902.477	109.567	194.091	23.8857	6871997	0	NCU00884
7	2336551	2336951	288.9	86.0886	138.636	5.15556	2336701	0	NCU06067
6	2476501	2477201	789.779	133.046	305	11.0222	2476850	0	NCU03928
6	1477201	1477751	450.791	92.7968	221.818	15.8	1477488	0	NCU05570
6	1477201	1477751	450.791	92.7968	221.818	15.8	1477488	0	NCU05569
7	2145501	2145901	355.982	148.699	138.636	3.15294	2145702	5.17364e-14	NCU02460
1	4605451	4606001	647.565	158.761	221.818	5.86667	4605763	0	NCU03113
1	4605451	4606001	647.565	158.761	221.818	5.86667	4605763	0	NCU03114
1	4827151	4827651	397.126	69.3181	194.091	10.4	4827502	0	NCU03184
7	2361301	2362301	1279.93	206.836	471.363	22.9333	2361983	0	NCU06075
7	2361301	2362301	1279.93	206.836	471.363	22.9333	2361983	0	NCU06076
7	2361301	2362301	1279.93	206.836	471.363	22.9333	2361983	0	NCU06076
7	2361301	2362301	1279.93	206.836	471.363	22.9333	2361983	0	NCU06076
1	5947601	5948701	2056.29	305.223	526.818	36.1	5948466	0	NCU10043
7	2296401	2296901	597.477	105.095	194.091	15.2	2296714	0	NCU06055
7	2296401	2296901	597.477	105.095	194.091	15.2	2296714	0	NCU06056
4	299151	299701	486.568	111.803	221.818	7.37778	299385	0	NCU07621
1	5134751	5135451	835.395	220.253	305	11.7333	5134937	0	NCU03267
3	3245701	3246301	520.557	131.928	249.545	13.0667	3245955	0	NCU00270
5	5336101	5336651	861.333	112.921	221.818	15.7333	5336317	0	NCU04244
1	7307451	7307901	580.483	106.213	166.363	14.2857	7307648	0	NCU00754
1	7307451	7307901	580.483	106.213	166.363	14.2857	7307648	0	NCU00753
3	1605051	1605801	1056.32	145.344	332.727	20.32	1605322	0	NCU06488
1	7704901	7705651	1716.41	119.63	332.727	38.2	7705201	0	NCU00646
1	1736351	1736951	620.732	92.7968	249.545	8.24	1736706	0	NCU01996
5	5495651	5496651	1106.41	362.243	471.363	8.64	5495972	0	NCU04284
5	5495651	5496651	1106.41	362.243	471.363	8.64	5495972	0	NCU04283
5	4888401	4889001	740.586	100.623	249.545	14.3111	4888765	0	NCU04112
1	7493851	7494801	1126.98	250.44	443.636	7.73333	7494109	0	NCU00701
2	3224001	3224501	430.219	48.0755	194.091	23.7333	3224187	0	NCU01514
2	3224001	3224501	430.219	48.0755	194.091	23.7333	3224187	0	NCU01512
5	3467001	3467651	725.38	195.656	277.272	11.4667	3467455	0	NCU01269
1	8492151	8493201	1635.01	423.735	499.09	9.81333	8492585	0	NCU02994
5	171201	171651	499.985	100.623	166.363	8.8	171379	0	NCU08847
1	7875851	7876301	360.454	105.095	166.363	5.09091	7876036	0	NCU00600
5	5460201	5460801	616.26	164.351	249.545	7.5	5460690	0	NCU04273
2	2576101	2578451	2793.3	677.529	1220	16.96	2577388	0	NCU01744
1	7710151	7710701	1397.1	115.158	221.818	31.5	7710393	0	NCU00646
1	842901	843551	1192.27	187.83	277.272	13.6	843202	0	NCU09097
1	8505251	8506201	3815.63	251.558	443.636	49.8909	8505768	0	NCU02988
1	8505251	8506201	3815.63	251.558	443.636	49.8909	8505768	0	NCU02984
7	3464401	3465051	1193.17	141.99	277.272	13.5429	3464819	0	NCU06928
7	3464401	3465051	1193.17	141.99	277.272	13.5429	3464819	0	NCU06927
3	1176701	1177301	674.398	139.754	249.545	8.72	1177046	0	NCU07869
3	3831001	3831401	469.574	182.24	138.636	4.25455	3831281	0	NCU00428
3	3831001	3831401	469.574	182.24	138.636	4.25455	3831281	0	NCU00430
3	2939301	2939951	647.565	187.83	277.272	5.53333	2939534	0	NCU00189
1	4371551	4372151	570.645	120.748	249.545	8.2	4371916	0	NCU03058
4	1320151	1320851	1259.35	144.226	305	28.8	1320546	0	NCU07930
3	4421901	4422551	1592.97	130.81	277.272	38.9	4422178	0	NCU07545
5	3564951	3565901	1211.05	252.676	443.636	19.36	3565611	0	NCU01297
2	982101	982701	791.568	92.7968	249.545	11.92	982439	0	NCU03359
2	982101	982701	791.568	92.7968	249.545	11.92	982439	0	NCU10376
4	2147301	2147701	429.325	114.039	138.636	6.83077	2147530	0	NCU11711
7	1125651	1126151	491.935	137.518	194.091	7.1	1125744	0	NCU02265
3	2620801	2622001	1952.53	383.486	582.272	13.28	2621649	0	NCU00099
2	3845551	3846151	960.615	196.774	249.545	6.45	3845803	0	NCU08738
5	5590001	5590751	904.266	298.515	332.727	7.2	5590472	0	NCU04315
3	3894601	3895201	1120.72	195.656	249.545	17.6	3894940	0	NCU11853
3	3894601	3895201	1120.72	195.656	249.545	17.6	3894940	0	NCU00446
1	7923251	7924951	4649.23	613.801	859.545	32.64	7924281	0	NCU00585
1	7923251	7924951	4649.23	613.801	859.545	32.64	7924281	0	NCU00584
1	5470701	5471251	514.296	97.269	221.818	16.6	5471043	0	NCU09141
5	4027601	4028201	539.34	102.859	249.545	11.04	4028036	0	NCU01425
5	4027601	4028201	539.34	102.859	249.545	11.04	4028036	0	NCU01426
6	1714101	1714551	652.037	97.269	166.363	9	1714377	0	NCU05501
3	3919051	3919601	489.252	121.866	221.818	13.6	3919468	0	NCU00455
4	88501	88901	278.167	74.9083	138.636	4.65455	88692	0	NCU09657
6	2446951	2447501	684.237	153.171	221.818	9.86667	2447292	0	NCU03938
3	5152251	5153201	1034.85	287.335	443.636	9.37143	5152451	0	NCU08779
2	2107101	2107451	283.533	79.3804	110.909	4.8	2107296	0	NCU06735
2	2107101	2107451	283.533	79.3804	110.909	4.8	2107296	0	NCU06734
7	664951	665651	855.072	213.544	305	11	665568	0	NCU08159
2	957851	958551	786.202	175.531	305	12.4	958294	0	NCU03365
2	957851	958551	786.202	175.531	305	12.4	958294	0	NCU03364
6	2371051	2371551	423.958	108.449	194.091	6.72	2371348	0	NCU03966
6	2371051	2371551	423.958	108.449	194.091	6.72	2371348	0	NCU03965
3	42351	43951	6640.23	391.312	804.09	95.2	42699	0	NCU09514
5	6298751	6299301	492.829	103.977	221.818	8.44444	6298998	0	NCU07188
2	3233151	3233901	864.017	171.059	332.727	8.14545	3233591	0	NCU01510
2	3089051	3090051	1687.78	325.348	471.363	13.92	3089688	0	NCU11936
2	2422951	2423701	2070.6	149.817	332.727	53.2	2423246	0	NCU11924
1	5714751	5715701	1329.12	251.558	443.636	19.3	5715383	0	NCU11324
3	4916751	4917501	734.325	194.538	332.727	6.05714	4917275	0	NCU08560
2	2670651	2671251	905.16	167.705	249.545	20	2670951	0	NCU01705
1	3457501	3458401	2113.53	218.017	415.909	42.24	3458081	0	NCU02757
1	3457501	3458401	2113.53	218.017	415.909	42.24	3458081	0	NCU02758
1	2021801	2022351	618.944	168.823	221.818	7.73333	2022219	0	NCU01922
2	1044151	1044901	1245.94	152.053	332.727	25.3333	1044449	0	NCU03340
1	9375101	9375501	307.683	126.338	138.636	3.87692	9375288	0	NCU09260
1	9375101	9375501	307.683	126.338	138.636	3.87692	9375288	0	NCU09259
2	1913951	1916101	11542.6	848.588	1109.09	104.48	1914384	0	NCU06795
2	1913951	1916101	11542.6	848.588	1109.09	104.48	1914384	0	NCU06794
5	3988801	3989851	1528.58	290.689	499.09	22.4	3989049	0	NCU01416
5	677551	679001	2930.14	421.499	720.908	62.9333	678085	0	NCU08907
5	2056751	2057451	834.501	223.607	305	5.51579	2057325	0	NCU03682
5	2056751	2057451	834.501	223.607	305	5.51579	2057325	0	NCU03684
1	4150651	4151051	323.783	77.1443	138.636	7.54286	4150884	0	NCU09817
1	6046001	6048101	3044.63	648.46	1081.36	11.68	6047648	0	NCU07407
1	6046001	6048101	3044.63	648.46	1081.36	11.68	6047648	0	NCU07406
1	6046001	6048101	3044.63	648.46	1081.36	11.68	6047648	0	NCU07405
7	3079551	3080051	653.826	133.046	194.091	18.24	3079880	0	NCU09422
3	1087251	1088001	766.524	174.413	332.727	9.1	1087484	0	NCU07848
1	8649151	8649801	703.02	188.948	277.272	5.84	8649661	0	NCU02932
5	4489501	4490051	668.137	129.692	221.818	7.48571	4489849	0	NCU09530
6	634101	634801	629.677	115.158	305	9.6	634443	0	NCU04741
6	634101	634801	629.677	115.158	305	9.6	634443	0	NCU04742
6	2305351	2305751	292.478	36.8951	138.636	15.8	2305576	0	NCU03982
4	4899251	4899851	553.65	167.705	249.545	4.4	4899591	0	NCU07011
5	3343401	3343901	425.747	89.4427	194.091	6.32727	3343644	0	NCU01242
5	3990851	3991451	578.694	120.748	249.545	10.5143	3991130	0	NCU01416
4	1261401	1262151	909.632	187.83	332.727	9.9	1261960	0	NCU07947
4	1261401	1262151	909.632	187.83	332.727	9.9	1261960	0	NCU10400
1	9481101	9481751	1151.13	152.053	277.272	31.52	9481471	0	NCU09230
1	9481101	9481751	1151.13	152.053	277.272	31.52	9481471	0	NCU08594
4	2912251	2912651	346.143	127.456	138.636	3.70909	2912503	0	NCU06324
5	1259501	1260401	1257.56	190.066	415.909	36.8	1260033	0	NCU04667
2	1699001	1699701	663.665	145.344	305	9.28	1699301	0	NCU11913
3	2768151	2768551	363.137	71.5542	138.636	8.4	2768308	0	NCU00142
1	4826401	4826851	368.504	128.574	166.363	4.61538	4826548	0	NCU03184
5	1800551	1802601	7194.77	489.699	1053.64	64.6	1801601	0	NCU03600
7	3217251	3218701	2639.45	442.741	720.908	15.7	3217697	0	NCU10051
2	1558001	1558401	507.14	70.4361	138.636	10.9333	1558153	0	NCU05411
1	5800401	5801001	1696.73	122.984	249.545	27.1273	5800697	0	NCU09199
5	329501	330701	2415.85	345.473	582.272	24.16	329799	0	NCU07778
3	3658051	3658551	480.307	139.754	194.091	5.53333	3658313	0	NCU00382
2	2856601	2857251	975.82	137.518	277.272	25.28	2856947	0	NCU11932
7	2229151	2229851	1378.31	210.19	305	18.6667	2229398	0	NCU06032
7	2229151	2229851	1378.31	210.19	305	18.6667	2229398	0	NCU06033
6	2610351	2611401	1219.1	281.745	499.09	8.8	2610795	0	NCU03881
3	2803651	2804551	1422.14	153.171	415.909	23.8667	2804249	0	NCU00153
7	239501	239901	465.102	112.921	138.636	5.95	239750	0	NCU05840
1	2781151	2781501	223.607	68.2001	110.909	5.44	2781351	0	NCU02576
4	5767751	5768601	1246.83	232.551	388.181	7.6	5768028	0	NCU05203
4	5767751	5768601	1246.83	232.551	388.181	7.6	5768028	0	NCU05202
2	617351	617901	491.935	63.7279	221.818	29.3333	617704	0	NCU03465
2	617351	617901	491.935	63.7279	221.818	29.3333	617704	0	NCU03464
1	6500701	6501251	893.533	107.331	221.818	14.48	6500985	0	NCU00983
3	2893451	2894301	963.298	145.344	388.181	16.8	2893815	0	NCU00171
1	1302201	1302851	599.266	120.748	277.272	10.3	1302544	0	NCU02097
1	1302201	1302851	599.266	120.748	277.272	10.3	1302544	0	NCU02096
1	9058851	9059501	622.521	220.253	277.272	3.54286	9059125	0	NCU02807
2	2643251	2644001	886.377	160.997	332.727	18.2	2643495	0	NCU01720
5	135251	135701	339.882	76.0263	166.363	6.1	135436	0	NCU08852
3	3258201	3258601	347.932	59.2558	138.636	11.4286	3258398	0	NCU00273
3	3258201	3258601	347.932	59.2558	138.636	11.4286	3258398	0	NCU00274
1	3169251	3170001	1002.65	120.748	332.727	19.68	3169832	0	NCU02676
1	3169251	3170001	1002.65	120.748	332.727	19.68	3169832	0	NCU02677
5	4379301	4380301	1539.31	295.161	471.363	18.4	4379499	0	NCU06718
5	4379301	4380301	1539.31	295.161	471.363	18.4	4379499	0	NCU06719
5	478251	478751	398.915	116.276	194.091	5.01818	478634	0	NCU07739
3	2177001	2178001	1309.44	307.459	471.363	15.2	2177750	0	NCU06277
6	2564051	2564401	222.712	48.0755	110.909	6.04444	2564300	0	NCU12118
6	1669451	1670401	1440.03	239.259	443.636	27.8667	1670193	0	NCU05510
2	2357601	2358551	1609.97	264.974	443.636	17.0286	2357997	0	NCU01808
2	2357601	2358551	1609.97	264.974	443.636	17.0286	2357997	0	NCU01807
1	3249251	3249951	737.008	194.538	305	12	3249437	0	NCU02701
4	1650651	1651051	297.844	57.0197	138.636	26.4	1650810	0	NCU06566
4	1650651	1651051	297.844	57.0197	138.636	26.4	1650810	0	NCU06568
6	3653001	3653451	532.184	100.623	166.363	7.6	3653192	0	NCU05130
2	2256651	2257051	302.316	102.859	138.636	3.81176	2256849	0	NCU01833
2	2256651	2257051	302.316	102.859	138.636	3.81176	2256849	0	NCU01831
2	1522451	1523101	819.295	103.977	277.272	21.7333	1522777	0	NCU05400
1	7305601	7306451	1690.47	292.925	388.181	17.44	7306251	0	NCU00754
6	2613701	2614201	517.873	116.276	194.091	14.6667	2613857	0	NCU03880
3	4110001	4111401	3242.3	497.525	693.181	47.2	4111088	0	NCU08976
3	4110001	4111401	3242.3	497.525	693.181	47.2	4111088	0	NCU08977
1	7883651	7884751	1634.12	257.148	526.818	14.8571	7883902	0	NCU00596
6	3592751	3593201	358.665	101.741	166.363	6.10909	3593048	0	NCU05141
5	2161401	2162651	1839.84	490.817	609.999	7.78182	2161874	0	NCU03707
5	2563051	2564601	2351.45	275.036	776.363	20.48	2564260	0	NCU03833
5	2563051	2564601	2351.45	275.036	776.363	20.48	2564260	0	NCU03834
1	4686351	4686901	500.879	96.1509	221.818	7.6	4686533	0	NCU03136
4	861451	861851	342.566	58.1378	138.636	12.3429	861723	0	NCU04959
3	5154101	5155751	2619.78	659.64	831.817	8.5	5154709	0	NCU11871
1	6344501	6345351	3722.61	248.204	388.181	60.6667	6344851	0	NCU09883
1	2978851	2979351	434.692	76.0263	194.091	17	2979153	0	NCU02627
1	2978851	2979351	434.692	76.0263	194.091	17	2979153	0	NCU02628
6	3447351	3447701	262.067	53.6656	110.909	5.30909	3447501	0	NCU05926
1	2737451	2737801	227.185	49.1935	110.909	14.9333	2737602	0	NCU02561
3	2613501	2614651	1556.3	335.41	554.545	11.6	2614384	0	NCU00099
1	1657151	1658001	1368.47	185.594	388.181	29.28	1657442	0	NCU02020
1	4604551	4605251	1032.17	70.4361	305	47	4604901	0	NCU03113
1	4604551	4605251	1032.17	70.4361	305	47	4604901	0	NCU03114
4	2547601	2548251	921.26	174.413	277.272	13.2	2547942	0	NCU08287
4	2547601	2548251	921.26	174.413	277.272	13.2	2547942	0	NCU08283
7	2260451	2260901	408.753	84.9706	166.363	6.10909	2260689	0	NCU06043
7	2943651	2944251	822.873	143.108	249.545	8.11429	2943972	0	NCU10057
5	2446301	2446751	348.827	58.1378	166.363	12.8	2446507	0	NCU03797
2	1629901	1630951	2169.88	305.223	499.09	37.76	1630256	0	NCU05448
6	2390751	2391401	1558.99	127.456	277.272	34.9333	2391098	0	NCU03960
1	6714851	6715651	778.152	215.781	360.454	6.56	6715187	0	NCU00923
1	6714851	6715651	778.152	215.781	360.454	6.56	6715187	0	NCU10603
5	5372101	5372601	686.92	135.282	194.091	7.4	5372401	0	NCU04254
4	5186201	5187951	4462.3	684.237	887.272	35.4	5187664	0	NCU08806
6	992301	993151	1311.23	248.204	388.181	13.2444	992900	0	NCU04834
1	4447801	4448401	544.706	176.649	249.545	5.8	4448262	0	NCU03071
3	3381751	3382451	2474.88	205.718	305	30.4571	3382045	0	NCU00307
1	9428651	9429651	4447.09	371.187	471.363	48.5867	9429335	0	NCU09245
1	9428651	9429651	4447.09	371.187	471.363	48.5867	9429335	0	NCU09244
1	662201	662601	454.369	135.282	138.636	5.75	662349	0	NCU07429
1	6500101	6500651	639.515	145.344	221.818	11.4	6500249	0	NCU00983
5	1238951	1239301	222.712	70.4361	110.909	5.23636	1239093	0	NCU11601
1	607951	608501	481.202	169.941	221.818	4.35556	608139	1.11022e-16	NCU07445
1	607951	608501	481.202	169.941	221.818	4.35556	608139	1.11022e-16	NCU07443
6	2413451	2413801	292.478	82.7345	110.909	9	2413674	0	NCU03952
6	2413451	2413801	292.478	82.7345	110.909	9	2413674	0	NCU03950
5	3855351	3855701	281.745	61.4919	110.909	5.93333	3855509	0	NCU01385
4	3278501	3279051	934.676	138.636	221.818	14.3273	3278804	0	NCU04463
1	783101	785801	8407.62	873.185	1414.09	103.2	785320	0	NCU09079
1	8462051	8462801	1652.9	118.512	332.727	31.84	8462500	0	NCU03007
1	8462051	8462801	1652.9	118.512	332.727	31.84	8462500	0	NCU03006
4	3638201	3638651	380.132	109.567	166.363	4.61176	3638392	0	NCU04362
6	1653051	1653451	321.994	122.984	138.636	4.14545	1653265	1.11022e-16	NCU05515
6	1653051	1653451	321.994	122.984	138.636	4.14545	1653265	1.11022e-16	NCU05514
2	2243051	2243701	833.606	183.358	277.272	13.8667	2243389	0	NCU01834
3	2904951	2905651	659.193	116.276	305	11.7333	2905541	0	NCU00175
3	2904951	2905651	659.193	116.276	305	11.7333	2905541	0	NCU00176
1	2827601	2828151	755.791	88.3247	221.818	30.4	2827817	0	NCU02587
1	2827601	2828151	755.791	88.3247	221.818	30.4	2827817	0	NCU02588
1	2827601	2828151	755.791	88.3247	221.818	30.4	2827817	0	NCU02588
3	4439301	4439751	459.736	135.282	166.363	10	4439453	0	NCU07541
3	3063201	3065151	3623.32	674.174	998.181	17.2364	3064646	0	NCU00222
3	3063201	3065151	3623.32	674.174	998.181	17.2364	3064646	0	NCU00223
5	873251	873701	372.976	93.9149	166.363	6.22222	873427	0	NCU09676
1	4460301	4461201	833.606	197.892	415.909	8.3	4460534	0	NCU03074
1	4460301	4461201	833.606	197.892	415.909	8.3	4460534	0	NCU03076
2	1822951	1824051	1664.53	343.236	526.818	9.33333	1823088	0	NCU06836
2	1457151	1457601	432.008	146.462	166.363	3.68889	1457435	0	NCU05377
4	59251	59751	493.724	72.6722	194.091	13.2	59495	0	NCU09646
4	59251	59751	493.724	72.6722	194.091	13.2	59495	0	NCU09647
5	4701401	4702051	629.677	133.046	277.272	19.2	4701696	0	NCU01450
4	5466451	5467001	611.788	164.351	221.818	20.2	5466749	0	NCU05285
4	3283701	3284601	1947.17	176.649	415.909	30.1333	3283902	0	NCU04460
4	3283701	3284601	1947.17	176.649	415.909	30.1333	3283902	0	NCU04459
2	4404451	4404951	556.334	223.607	194.091	3.84762	4404830	0	NCU09477
2	4404451	4404951	556.334	223.607	194.091	3.84762	4404830	0	NCU09477
4	3575951	3576451	925.732	79.3804	194.091	29.8667	3576211	0	NCU10760
1	3349851	3350901	1397.99	318.64	499.09	9.3	3350095	0	NCU02730
4	1611351	1611701	237.023	67.082	110.909	4.6	1611540	0	NCU06551
2	2102401	2103601	3838.88	437.151	582.272	22.4	2102693	0	NCU06737
7	1592301	1592751	365.821	103.977	166.363	6.66667	1592551	0	NCU02391
6	3292801	3293601	907.844	234.787	360.454	7.2	3292944	0	NCU12129
1	3148901	3149651	761.158	233.669	332.727	6.08	3149305	0	NCU02671
7	109401	109951	515.19	84.9706	221.818	17.8	109743	0	NCU05878
1	8140251	8140951	1017.86	194.538	305	18.4	8140444	0	NCU00521
1	8817651	8818601	1354.16	131.928	443.636	35.4	8818293	0	NCU02882
3	4111601	4112601	1828.21	318.64	471.363	19.2727	4112070	0	NCU08977
7	214951	215351	475.835	70.4361	138.636	11.2	215203	0	NCU05846
4	3570751	3571151	358.665	118.512	138.636	5.92	3570866	0	NCU04378
4	2080151	2080651	814.823	166.587	194.091	8.16	2080351	0	NCU07725
4	2080151	2080651	814.823	166.587	194.091	8.16	2080351	0	NCU07724
6	1475601	1476101	435.586	106.213	194.091	6.98182	1475847	0	NCU05571
5	6035101	6035651	1168.12	82.7345	221.818	26.9	6035339	0	NCU09954
5	4385951	4386501	1009.81	168.823	221.818	16.8889	4386202	0	NCU06720
7	1669801	1670401	617.155	183.358	249.545	5	1669997	0	NCU02413
4	5256151	5256901	4136.73	235.905	332.727	36	5256442	0	NCU09937
2	2430401	2430901	525.029	114.039	194.091	17.12	2430650	0	NCU01789
5	2794101	2794451	232.551	79.3804	110.909	4	2794246	0	NCU01060
6	1614051	1615001	3066.99	249.322	443.636	49.1556	1614495	0	NCU05527
5	3987501	3988201	1408.72	171.059	305	25.1	3987882	0	NCU01415
6	1731401	1731801	304.105	39.1312	138.636	13.8667	1731550	0	NCU12104
6	1731401	1731801	304.105	39.1312	138.636	13.8667	1731550	0	NCU05495
4	3959551	3959951	307.683	84.9706	138.636	5.23077	3959750	0	NCU08027
5	4210951	4211551	747.741	148.699	249.545	15.0667	4211278	0	NCU10240
5	4210951	4211551	747.741	148.699	249.545	15.0667	4211278	0	NCU06674
7	1378601	1379251	689.603	178.885	277.272	10.8571	1379036	0	NCU02333
5	4400251	4401501	3058.05	381.25	609.999	36.1	4400650	0	NCU06724
1	8210701	8212351	2731.58	508.705	831.817	14.2667	8211177	0	NCU00500
5	3858551	3859051	390.865	106.213	194.091	9.46667	3858815	0	NCU01385
4	2788851	2789501	845.234	95.0329	277.272	30	2789209	0	NCU06361
4	2788851	2789501	845.234	95.0329	277.272	30	2789209	0	NCU06361
4	2788851	2789501	845.234	95.0329	277.272	30	2789209	0	NCU06361
7	397751	398151	428.431	100.623	138.636	6.32	398012	0	NCU05798
1	7881351	7881801	466.891	121.866	166.363	8.44444	7881538	0	NCU00598
1	7881351	7881801	466.891	121.866	166.363	8.44444	7881538	0	NCU00597
1	1329851	1330451	1027.7	86.0886	249.545	47.4667	1330182	0	NCU02092
5	5782151	5782501	238.812	52.5476	110.909	9.2	5782307	0	NCU08943
5	5782151	5782501	238.812	52.5476	110.909	9.2	5782307	0	NCU08944
5	3883551	3885151	3666.26	370.069	804.09	42.88	3884851	0	NCU01392
7	1273001	1273901	1023.22	213.544	415.909	21	1273642	0	NCU02309
4	3692701	3693451	774.574	124.102	332.727	13.6	3693139	0	NCU11745
4	3692701	3693451	774.574	124.102	332.727	13.6	3693139	0	NCU04348
3	2125401	2126051	909.632	124.102	277.272	18.6667	2125841	0	NCU06265
5	5522351	5522751	366.715	101.741	138.636	6.2	5522600	0	NCU04292
4	5171851	5172651	1151.13	276.154	360.454	12.1143	5172368	0	NCU08809
1	3291201	3294501	7893.32	989.46	1746.82	72	3291727	0	NCU02713
5	5460951	5461901	1340.75	259.384	443.636	16.48	5461319	0	NCU04274
7	2593001	2593851	2759.31	219.135	388.181	38.2667	2593550	0	NCU06141
7	2593001	2593851	2759.31	219.135	388.181	38.2667	2593550	0	NCU06142
6	897701	898051	261.173	103.977	110.909	2.83333	897841	4.44089e-16	NCU04808
2	4150251	4150751	602.844	59.2558	194.091	22.72	4150534	0	NCU09337
4	5392301	5393101	1331.8	240.377	360.454	12.9231	5392549	0	NCU05307
4	5392301	5393101	1331.8	240.377	360.454	12.9231	5392549	0	NCU05306
6	1723151	1723951	757.58	224.725	360.454	6.28571	1723769	0	NCU05498
7	1699251	1699701	483.885	63.7279	166.363	24.2	1699437	0	NCU02420
3	2174951	2175401	382.815	101.741	166.363	6.05714	2175192	0	NCU06277
5	5100451	5101051	1232.52	164.351	249.545	14.08	5100645	0	NCU04179
1	5020701	5021201	477.624	74.9083	194.091	11.84	5020951	0	NCU03240
6	3105201	3105551	236.129	29.0689	110.909	14.4	3105406	0	NCU06008
5	3449601	3450451	865.806	195.656	388.181	6.9	3449968	0	NCU01266
7	3901701	3902351	702.125	202.364	277.272	5.8	3902033	0	NCU09020
5	3566551	3568051	3492.74	548.955	748.636	20.8889	3567751	0	NCU01297
5	3566551	3568051	3492.74	548.955	748.636	20.8889	3567751	0	NCU01298
3	1104101	1104801	747.741	216.899	305	6.47273	1104386	0	NCU07850
4	4544801	4546701	4566.05	547.837	970.454	28.6857	4545611	0	NCU07277
3	2973651	2974101	412.331	139.754	166.363	3.82222	2973804	0	NCU00197
3	2973651	2974101	412.331	139.754	166.363	3.82222	2973804	0	NCU00198
2	2928501	2930301	12507.7	432.679	914.999	195.2	2929740	0	NCU01625
4	2115251	2115851	715.542	110.685	249.545	14.1333	2115553	0	NCU07711
6	3856851	3857601	977.609	298.515	332.727	6.17143	3857052	0	NCU05064
1	4277351	4277751	307.683	76.0263	138.636	5.30909	4277509	0	NCU09315
1	7956251	7956701	411.437	99.505	166.363	7.2	7956451	0	NCU00575
1	5809001	5809701	871.172	164.351	305	11.2889	5809351	0	NCU09201
2	2725301	2726001	719.119	195.656	305	5.76	2725441	0	NCU01681
2	2725301	2726001	719.119	195.656	305	5.76	2725441	0	NCU01680
7	3528651	3529201	478.519	157.643	221.818	4.69333	3529064	0	NCU06907
7	3528651	3529201	478.519	157.643	221.818	4.69333	3529064	0	NCU06906
4	1827251	1827851	759.369	167.705	249.545	7.2	1827488	0	NCU06619
1	4903001	4903601	944.515	125.22	249.545	28.8	4903247	0	NCU03204
1	4903001	4903601	944.515	125.22	249.545	28.8	4903247	0	NCU03205
5	4399301	4399851	558.123	124.102	221.818	6.86667	4399691	0	NCU06724
4	1725901	1726401	632.36	125.22	194.091	6.4	1726075	0	NCU06585
4	1725901	1726401	632.36	125.22	194.091	6.4	1726075	0	NCU06586
6	1793051	1793651	592.111	138.636	249.545	10.8571	1793316	0	NCU09873
6	1242051	1242551	396.231	130.81	194.091	5.68889	1242395	0	NCU05638
6	2075601	2076151	637.727	72.6722	221.818	17.92	2075826	0	NCU04049
7	1124301	1125051	770.996	202.364	332.727	6.84444	1124725	0	NCU02265
5	469951	470301	291.583	110.685	110.909	3.73333	470138	0	NCU07741
5	469951	470301	291.583	110.685	110.909	3.73333	470138	0	NCU07742
1	8371901	8372901	1879.19	220.253	471.363	29	8372459	0	NCU03035
1	8740751	8741251	537.551	174.413	194.091	4.44444	8740951	0	NCU02904
1	8740751	8741251	537.551	174.413	194.091	4.44444	8740951	0	NCU02903
5	3058901	3059551	626.099	112.921	277.272	21.6	3059120	0	NCU01154
5	1858501	1859251	1955.22	180.003	332.727	59.36	1858895	0	NCU03616
5	5979301	5979751	336.305	48.0755	166.363	17.3333	5979531	0	NCU09858
1	8999901	9001251	3919.38	541.128	665.454	38.56	9000099	0	NCU11564
1	8999901	9001251	3919.38	541.128	665.454	38.56	9000099	0	NCU02819
5	537051	538051	1529.47	279.508	471.363	16	537800	0	NCU09830
1	235951	236601	645.776	214.663	277.272	7.2	236144	0	NCU08092
1	235951	236601	645.776	214.663	277.272	7.2	236144	0	NCU08093
6	2069901	2071101	1754.87	247.086	582.272	24	2070513	0	NCU04050
5	4293251	4293751	518.768	153.171	194.091	5.25	4293506	0	NCU06691
1	5093051	5093451	296.95	58.1378	138.636	10.2667	5093242	0	NCU03257
1	7706801	7707301	1022.33	204.6	194.091	8.64	7707107	0	NCU00646
5	4810151	4810651	392.654	93.9149	194.091	19.4667	4810401	0	NCU04095
5	4810151	4810651	392.654	93.9149	194.091	19.4667	4810401	0	NCU04096
3	3629201	3629951	2058.97	154.289	332.727	25.76	3629500	0	NCU00375
4	3287651	3288051	307.683	69.3181	138.636	6.56	3287870	0	NCU04457
1	6475601	6476301	618.944	137.518	305	9.4	6475918	0	NCU00992
1	1106401	1106751	255.806	84.9706	110.909	4.17143	1106640	0	NCU02142
5	1252551	1253251	769.207	175.531	305	10.7429	1252984	0	NCU04670
7	1674451	1674851	430.219	38.0132	138.636	14.7429	1674649	0	NCU12007
7	1674451	1674851	430.219	38.0132	138.636	14.7429	1674649	0	NCU02414
2	4285551	4286351	931.099	197.892	360.454	11.2	4285799	0	NCU09770
4	5109901	5110401	404.281	90.5608	194.091	9.82857	5110146	0	NCU08826
4	5109901	5110401	404.281	90.5608	194.091	9.82857	5110146	0	NCU11773
7	130701	131301	729.853	98.387	249.545	12.7111	131074	0	NCU05873
1	2896801	2897451	556.334	131.928	277.272	6.3	2896998	0	NCU02609
2	3333001	3333501	505.351	103.977	194.091	9.48571	3333374	0	NCU01486
1	3013851	3014651	1353.27	256.03	360.454	9.22667	3014268	0	NCU02637
1	3013851	3014651	1353.27	256.03	360.454	9.22667	3014268	0	NCU02638
1	432551	433201	930.204	91.6788	277.272	30.8	432981	0	NCU07491
1	432551	433201	930.204	91.6788	277.272	30.8	432981	0	NCU07489
1	8935351	8935801	396.231	97.269	166.363	6.8	8935499	0	NCU02843
2	2051651	2052301	677.081	150.935	277.272	17.0667	2052129	0	NCU06756
2	2051651	2052301	677.081	150.935	277.272	17.0667	2052129	0	NCU06754
6	3487151	3487851	845.234	95.0329	305	17.4857	3487505	0	NCU05912
3	4953201	4953751	666.348	149.817	221.818	11.6	4953394	0	NCU08552
7	869751	870951	9370.02	345.473	582.272	62.7111	870568	0	NCU02193
6	246701	247151	396.231	65.964	166.363	18	246988	0	NCU07075
2	2854601	2855101	890.849	121.866	194.091	12.8727	2854817	0	NCU11932
1	2409701	2410201	523.24	101.741	194.091	12.5714	2409996	0	NCU02464
1	2409701	2410201	523.24	101.741	194.091	12.5714	2409996	0	NCU02465
1	7462851	7463901	1662.74	209.072	499.09	25.6	7463581	0	NCU00713
2	1064951	1066251	2188.66	420.381	637.727	15.4667	1065500	0	NCU03333
5	3877701	3878351	692.287	168.823	277.272	8.4	3878130	0	NCU01389
5	3877701	3878351	692.287	168.823	277.272	8.4	3878130	0	NCU01390
5	4608301	4609001	1045.59	110.685	305	25.4667	4608564	0	NCU01477
7	3496901	3497451	469.574	117.394	221.818	5.77143	3497199	0	NCU06915
5	5843901	5844351	505.351	107.331	166.363	14.08	5844077	0	NCU08962
2	1380001	1380451	551.862	49.1935	166.363	29.4	1380276	0	NCU05343
5	3881551	3882051	423.064	136.4	194.091	4.58182	3881751	0	NCU01391
3	3304651	3305501	2009.78	249.322	388.181	19.0667	3304927	0	NCU00283
6	3572001	3572701	1414.98	112.921	305	63.2	3572434	0	NCU05150
3	2768501	2768851	283.533	70.4361	110.909	11.84	2768724	0	NCU00142
7	3158251	3158701	474.941	125.22	166.363	10.4	3158403	0	NCU08397
1	930601	931451	1600.13	267.21	388.181	15.7714	931027	0	NCU02187
4	4782451	4783601	2481.14	353.299	554.545	31.0667	4782976	0	NCU06985
4	4782451	4783601	2481.14	353.299	554.545	31.0667	4782976	0	NCU06986
4	238951	239451	593.005	120.748	194.091	9.6	239085	0	NCU07607
6	614301	615051	1283.5	333.174	332.727	7.54286	614649	0	NCU04736
7	672901	673601	1067.05	220.253	305	12.4444	673200	0	NCU08159
7	108101	109001	1138.61	238.141	415.909	10.24	108853	0	NCU05878
3	2127001	2127551	1356.85	145.344	221.818	26.5143	2127250	0	NCU10274
3	2127001	2127551	1356.85	145.344	221.818	26.5143	2127250	0	NCU06266
2	1518201	1520001	2821.02	487.463	914.999	30.2	1519282	0	NCU05395
4	4888601	4889351	1958.8	157.643	332.727	37.2	4888924	0	NCU07009
4	4840501	4841351	1865.78	309.695	388.181	14.4889	4841073	0	NCU07001
4	4840501	4841351	1865.78	309.695	388.181	14.4889	4841073	0	NCU07002
1	8085951	8086351	291.583	73.7902	138.636	5.95556	8086170	0	NCU00541
1	8085951	8086351	291.583	73.7902	138.636	5.95556	8086170	0	NCU00538
2	2979651	2980201	731.641	111.803	221.818	13.6	2979934	0	NCU01605
1	1023901	1024301	478.519	135.282	138.636	4.44	1024047	0	NCU02167
7	3693401	3693851	415.909	74.9083	166.363	9.42222	3693685	0	NCU06864
5	4490151	4491001	1204.79	206.836	388.181	17.9429	4490524	0	NCU09530
4	4503401	4503951	466.891	154.289	221.818	4.33333	4503786	0	NCU11764
3	1088301	1088751	389.97	90.5608	166.363	7.46667	1088499	0	NCU07848
1	981501	981951	692.287	107.331	166.363	11.7	981654	0	NCU11442
6	3242551	3243351	1376.52	150.935	360.454	20.2667	3242898	0	NCU05974
1	7158701	7159351	791.568	120.748	277.272	12.8889	7159014	0	NCU00790
6	3879151	3879551	301.422	82.7345	138.636	4.37333	3879384	0	NCU05060
2	3812001	3812801	1328.22	220.253	360.454	26.9333	3812513	0	NCU08727
2	3812001	3812801	1328.22	220.253	360.454	26.9333	3812513	0	NCU08728
7	1183301	1183701	280.85	77.1443	138.636	6.4	1183450	0	NCU02282
1	1428451	1429451	6562.41	289.571	471.363	151.1	1428919	0	NCU02081
1	1428451	1429451	6562.41	289.571	471.363	151.1	1428919	0	NCU11210
7	544501	545001	508.035	89.4427	194.091	14.8	544812	0	NCU05751
6	2071001	2072151	1526.79	333.174	554.545	12.8	2071556	0	NCU04050
2	2348451	2349551	2283.47	266.092	526.818	21.4545	2348711	0	NCU01810
5	4885651	4886351	1855.94	165.469	305	21.8462	4885959	0	NCU04112
1	7931001	7932501	2983.81	658.522	748.636	31.2	7931979	0	NCU00583
1	7931001	7932501	2983.81	658.522	748.636	31.2	7931979	0	NCU00582
5	97151	97601	386.393	97.269	166.363	6.93333	97298	0	NCU08861
5	97151	97601	386.393	97.269	166.363	6.93333	97298	0	NCU08860
7	2432201	2435101	11951.3	881.011	1525	198.24	2433957	0	NCU10715
2	3236551	3238201	6995.32	434.915	831.817	64.16	3237851	0	NCU01509
4	2629151	2629551	303.211	42.4853	138.636	11.0667	2629405	0	NCU06403
6	1760351	1760751	336.305	40.2492	138.636	11.2	1760486	0	NCU05485
1	9004251	9005351	2745.89	487.463	526.818	22.4	9004669	0	NCU11564
1	9004251	9005351	2745.89	487.463	526.818	22.4	9004669	0	NCU02819
5	1859251	1859901	721.803	131.928	277.272	18.08	1859538	0	NCU03616
1	3996651	3997101	390.865	89.4427	166.363	7.5	3996872	0	NCU09897
1	3996651	3997101	390.865	89.4427	166.363	7.5	3996872	0	NCU09898
4	693651	694301	1533.05	172.177	277.272	21.8286	693967	0	NCU04907
1	4448401	4450001	3574.13	477.401	804.09	22.4615	4449697	0	NCU03072
5	1280001	1280551	1294.24	210.19	221.818	8.8	1280323	0	NCU04663
4	3532851	3533501	736.114	160.997	277.272	8.11429	3533158	0	NCU04388
6	905351	905701	246.862	44.7214	110.909	8.57143	905562	0	NCU04809
3	2084601	2085401	1089.41	169.941	360.454	31.2	2085115	0	NCU06255
3	1659401	1660051	649.354	175.531	277.272	6.22222	1659579	0	NCU06500
3	1659401	1660051	649.354	175.531	277.272	6.22222	1659579	0	NCU06503
1	4851	5701	811.245	139.754	388.181	17.2	5538	0	NCU09903
1	2113151	2113651	528.606	88.3247	194.091	16	2113401	0	NCU01895
1	1584601	1585151	495.513	110.685	221.818	11.7333	1584847	0	NCU02041
2	4010801	4011201	342.566	63.7279	138.636	6.6	4010988	0	NCU08421
7	229651	230401	1032.17	184.476	332.727	12.4667	229951	0	NCU05842
1	2953201	2954651	8474.7	533.302	720.908	52.6316	2954066	0	NCU02623
1	4246951	4247401	408.753	126.338	166.363	4.85714	4247159	0	NCU09322
3	2500851	2501301	456.158	126.338	166.363	20.8	2501141	0	NCU00068
3	2500851	2501301	456.158	126.338	166.363	20.8	2501141	0	NCU00069
1	2013751	2017801	13375.3	1525	2162.72	65.2	2016000	0	NCU01923
1	2013751	2017801	13375.3	1525	2162.72	65.2	2016000	0	NCU01922
1	788101	788501	338.093	114.039	138.636	5.06667	788253	0	NCU09079
7	734001	734651	694.076	205.718	277.272	7.52	734199	0	NCU08141
1	7158301	7158751	400.703	97.269	166.363	8.16	7158600	0	NCU00790
5	27401	28251	1763.81	182.24	388.181	41.8	28051	0	NCU08880
5	27401	28251	1763.81	182.24	388.181	41.8	28051	0	NCU08879
1	2870301	2870901	884.588	257.148	249.545	4.36129	2870639	0	NCU02601
1	2870301	2870901	884.588	257.148	249.545	4.36129	2870639	0	NCU02602
7	2256651	2257201	518.768	117.394	221.818	7.2	2256944	0	NCU06042
4	5755151	5755601	486.568	100.623	166.363	8.13333	5755483	0	NCU05206
5	2544051	2545251	2758.41	332.056	582.272	28.8	2544759	0	NCU03828
5	2544051	2545251	2758.41	332.056	582.272	28.8	2544759	0	NCU03829
7	1515601	1516001	413.225	69.3181	138.636	12.8	1515750	0	NCU02364
4	4064201	4065151	1347.01	271.682	443.636	10.6667	4064710	0	NCU08695
2	1908951	1909901	1149.34	264.974	443.636	28	1909431	0	NCU06797
2	1647601	1648001	341.671	49.1935	138.636	10.2667	1647840	0	NCU05452
2	1647601	1648001	341.671	49.1935	138.636	10.2667	1647840	0	NCU05453
6	4078051	4079051	1453.44	283.981	471.363	24	4078754	0	NCU05013
3	4147101	4147701	1252.2	102.859	249.545	39.4667	4147474	0	NCU08989
3	4147101	4147701	1252.2	102.859	249.545	39.4667	4147474	0	NCU08990
1	8270251	8270851	608.21	120.748	249.545	9.73333	8270434	0	NCU03054
1	8270251	8270851	608.21	120.748	249.545	9.73333	8270434	0	NCU03053
7	2565751	2566951	2220.86	377.895	582.272	13.5	2566297	0	NCU06132
5	3637101	3637551	385.498	70.4361	166.363	14	3637298	0	NCU11623
2	1432151	1433001	1505.32	310.813	388.181	12.2286	1432751	0	NCU05368
2	1432151	1433001	1505.32	310.813	388.181	12.2286	1432751	0	NCU05370
2	2228951	2229951	2073.28	326.466	471.363	17.6	2229344	0	NCU01835
1	6110151	6111951	6976.53	488.581	914.999	69.4769	6110750	0	NCU07389
7	673701	674551	1575.09	301.869	388.181	11.4667	673857	0	NCU08159
5	2637701	2640201	4093.79	712.188	1303.18	21.8	2638665	0	NCU00999
5	2637701	2640201	4093.79	712.188	1303.18	21.8	2638665	0	NCU01000
7	2585701	2586451	3178.79	186.712	332.727	59.2	2586124	0	NCU06139
3	678851	679501	565.278	133.046	277.272	14	679237	0	NCU05733
3	678851	679501	565.278	133.046	277.272	14	679237	0	NCU05735
7	1185151	1185851	2006.2	134.164	305	31.0667	1185544	0	NCU02282
4	2980901	2981401	445.425	77.1443	194.091	8.35556	2981183	0	NCU06304
4	3638551	3639001	644.882	169.941	166.363	7.08	3638822	0	NCU04362
1	6584451	6585201	904.266	97.269	332.727	24.8	6584999	0	NCU00957
4	4877901	4880651	6524.85	1019.65	1441.82	36.32	4879930	0	NCU07008
6	586201	588301	5058.88	620.509	1081.36	32.2	587396	0	NCU04731
7	2607551	2608001	523.24	67.082	166.363	18.8	2607756	0	NCU06145
1	3377951	3378601	690.498	115.158	277.272	20	3378148	0	NCU02739
4	216151	216501	234.34	44.7214	110.909	11.52	216359	0	NCU07604
4	216151	216501	234.34	44.7214	110.909	11.52	216359	0	NCU11362
3	4702451	4702951	526.818	127.456	194.091	8.48	4702750	0	NCU08229
1	4736701	4737301	600.161	138.636	249.545	8.8	4736954	0	NCU03153
1	8591751	8592451	841.656	168.823	305	8.6	8591958	0	NCU02956
4	2275951	2276601	749.53	169.941	277.272	10.8	2276157	0	NCU07676
1	5143601	5144301	845.234	197.892	305	8.21818	5143760	0	NCU03271
5	219651	220551	1111.77	278.39	415.909	11.92	220206	0	NCU07807
5	219651	220551	1111.77	278.39	415.909	11.92	220206	0	NCU07807
1	5042201	5043151	3274.5	188.948	443.636	79.84	5042796	0	NCU03245
1	5042201	5043151	3274.5	188.948	443.636	79.84	5042796	0	NCU03246
1	2170551	2171051	459.736	124.102	194.091	8.71111	2170855	0	NCU01881
6	3194851	3195901	2390.8	261.62	499.09	18.56	3195559	0	NCU05985
3	4170901	4171501	583.167	185.594	249.545	5.02857	4171070	0	NCU08996
3	4170901	4171501	583.167	185.594	249.545	5.02857	4171070	0	NCU08997
4	1280851	1281401	479.413	97.269	221.818	11.2	1281051	0	NCU07941
4	4365851	4366401	451.686	70.4361	221.818	14	4366102	0	NCU07325
6	882501	884151	3519.57	555.663	831.817	15.3231	883063	0	NCU04805
1	4432451	4433501	1253.09	297.397	499.09	11.1	4432909	0	NCU03070
1	6717251	6717601	256.701	84.9706	110.909	3.38462	6717401	0	NCU10603
1	6717251	6717601	256.701	84.9706	110.909	3.38462	6717401	0	NCU00922
4	2310151	2310751	795.146	114.039	249.545	15	2310537	0	NCU11717
5	2636451	2637501	2628.72	346.591	499.09	20.9455	2637083	0	NCU00999
7	1107951	1108401	402.492	119.63	166.363	5.68889	1108102	0	NCU02260
7	1107951	1108401	402.492	119.63	166.363	5.68889	1108102	0	NCU02261
1	1327201	1328701	7473.83	338.764	748.636	112.343	1327578	0	NCU02092
6	3241501	3242001	423.958	77.1443	194.091	11.0667	3241819	0	NCU11216
6	3241501	3242001	423.958	77.1443	194.091	11.0667	3241819	0	NCU05974
1	741151	742201	1432.87	327.584	499.09	14.5143	742091	0	NCU09066
1	741151	742201	1432.87	327.584	499.09	14.5143	742091	0	NCU09068
2	230951	231501	514.296	181.122	221.818	4.55	231291	0	NCU03560
2	230951	231501	514.296	181.122	221.818	4.55	231291	0	NCU03559
1	8980151	8980601	437.375	87.2067	166.363	8.65455	8980345	0	NCU02828
1	8980151	8980601	437.375	87.2067	166.363	8.65455	8980345	0	NCU02826
5	4919251	4919701	485.674	77.1443	166.363	10.48	4919502	0	NCU04122
5	1606701	1607051	247.756	72.6722	110.909	6.75556	1606867	0	NCU04585
5	1606701	1607051	247.756	72.6722	110.909	6.75556	1606867	0	NCU04584
1	2241701	2242051	246.862	82.7345	110.909	4.8	2241968	0	NCU01856
3	1525501	1526301	3564.29	202.364	360.454	48	1525962	0	NCU06468
3	1525501	1526301	3564.29	202.364	360.454	48	1525962	0	NCU06469
3	3477251	3478051	1481.17	211.308	360.454	11.8667	3477751	0	NCU00330
7	3834301	3835101	1106.41	205.718	360.454	16.1333	3834850	0	NCU09040
1	1733101	1733551	648.46	71.5542	166.363	19.3143	1733371	0	NCU01997
5	2209351	2212751	8659.84	1204.12	1802.27	54.8	2210596	0	NCU03725
1	3576851	3577301	443.636	156.525	166.363	4.13913	3577024	0	NCU09366
1	3252551	3253351	1250.41	251.558	360.454	10.1647	3252842	0	NCU02701
1	3252551	3253351	1250.41	251.558	360.454	10.1647	3252842	0	NCU02702
5	3202951	3204851	5266.39	459.512	970.454	47.8	3204039	0	NCU01195
3	3065101	3065601	609.999	76.0263	194.091	18.9333	3065350	0	NCU00222
3	3065101	3065601	609.999	76.0263	194.091	18.9333	3065350	0	NCU00223
2	3886101	3886601	610.894	114.039	194.091	25.8667	3886296	0	NCU08750
6	2552551	2553101	581.378	102.859	221.818	7.32308	2552869	0	NCU03895
6	2637151	2637801	1071.52	116.276	277.272	12.4571	2637579	0	NCU03877
6	2637151	2637801	1071.52	116.276	277.272	12.4571	2637579	0	NCU03876
2	1500151	1500801	1716.41	119.63	277.272	53.8667	1500389	0	NCU05389
3	3693401	3693951	672.609	103.977	221.818	23.4	3693723	0	NCU00391
3	3693401	3693951	672.609	103.977	221.818	23.4	3693723	0	NCU00392
3	2068701	2070551	7123.22	561.253	942.726	99.04	2070154	0	NCU06252
5	3054601	3055101	559.911	138.636	194.091	7.37778	3054985	0	NCU11618
5	3054601	3055101	559.911	138.636	194.091	7.37778	3054985	0	NCU01154
5	1834601	1835001	279.061	88.3247	138.636	4.55385	1834741	0	NCU03610
1	7444551	7446251	2381.86	442.741	859.545	42.1333	7445316	0	NCU00717
5	2680401	2680951	699.442	154.289	221.818	8.87273	2680701	0	NCU01013
1	9047351	9047701	269.223	62.6099	110.909	8.08889	9047556	0	NCU02810
5	3647251	3647701	433.797	49.1935	166.363	30.4	3647551	0	NCU01319
6	3195901	3196351	360.454	118.512	166.363	3.49091	3196209	0	NCU05985
3	4381951	4382401	493.724	114.039	166.363	6.3	4382251	0	NCU07554
2	2668551	2668951	672.609	109.567	138.636	8.32	2668749	0	NCU01705
1	4945851	4946401	461.524	98.387	221.818	9.6	4946201	0	NCU03220
6	880801	881251	519.662	176.649	166.363	4.24615	880943	0	NCU04803
6	880801	881251	519.662	176.649	166.363	4.24615	880943	0	NCU04804
5	1952901	1953451	452.58	89.4427	221.818	19.2	1953229	0	NCU03647
6	1765701	1766201	997.286	86.0886	194.091	39.52	1766050	0	NCU10009
6	3585801	3586801	1322.86	276.154	471.363	11.7	3586001	0	NCU05143
5	5589251	5589801	611.788	134.164	221.818	6.45333	5589529	0	NCU04314
5	5589251	5589801	611.788	134.164	221.818	6.45333	5589529	0	NCU04315
1	6082251	6082851	694.97	87.2067	249.545	16.8	6082446	0	NCU07395
1	5679351	5680051	750.424	205.718	305	8	5679453	0	NCU08346
1	5679351	5680051	750.424	205.718	305	8	5679453	0	NCU08345
7	669901	671301	2299.57	417.027	693.181	12.0667	670590	0	NCU08159
4	2978151	2978651	461.524	150.935	194.091	4.4	2978441	0	NCU06305
3	2715901	2716401	427.536	98.387	194.091	17.8667	2716152	0	NCU00127
6	2059251	2060601	1507.11	402.492	665.454	7.86667	2059401	0	NCU04052
5	2373201	2373751	457.947	105.095	221.818	5.76	2373603	0	NCU03774
5	2373201	2373751	457.947	105.095	221.818	5.76	2373603	0	NCU03775
1	7081351	7082101	1296.92	237.023	332.727	9.96364	7081645	0	NCU00811
3	96151	96751	913.21	214.663	249.545	5.83333	96410	0	NCU09504
6	3294051	3294451	286.217	76.0263	138.636	5.45455	3294226	0	NCU12129
1	7610001	7610601	777.257	298.515	249.545	3.67059	7610449	0	NCU00673
1	5696751	5697251	513.401	140.872	194.091	4.95	5696933	0	NCU08340
1	5696751	5697251	513.401	140.872	194.091	4.95	5696933	0	NCU08339
5	1969851	1971001	1499.06	329.82	554.545	13.8667	1970573	0	NCU03651
5	5020551	5021201	1183.33	108.449	277.272	48.6	5020888	0	NCU04155
5	5020551	5021201	1183.33	108.449	277.272	48.6	5020888	0	NCU04156
3	2501701	2502151	349.721	111.803	166.363	4.43077	2501997	0	NCU00069
5	2718401	2719101	940.043	136.4	305	14.5778	2718834	0	NCU01032
7	1033751	1034151	329.149	61.4919	138.636	8.26667	1033952	0	NCU02239
7	1033751	1034151	329.149	61.4919	138.636	8.26667	1033952	0	NCU02240
3	2965401	2965851	372.082	78.2624	166.363	8.5	2965593	0	NCU00197
1	8586351	8586701	237.023	62.6099	110.909	5.84	8586512	0	NCU02959
1	8586351	8586701	237.023	62.6099	110.909	5.84	8586512	0	NCU02957
6	3571601	3572051	386.393	106.213	166.363	6.6	3571851	0	NCU05150
3	4987301	4987901	653.826	96.1509	249.545	22.9333	4987527	0	NCU08541
5	2579201	2580101	2045.55	225.843	415.909	24.5091	2579464	0	NCU03840
1	1954851	1955401	465.997	119.63	221.818	7.04	1955096	0	NCU01938
1	519101	519651	636.832	140.872	221.818	19.4667	519377	0	NCU07473
3	1581801	1582251	391.759	64.846	166.363	10.1333	1581949	0	NCU06484
5	5090251	5091151	2884.53	305.223	415.909	18.85	5090601	0	NCU04174
5	5090251	5091151	2884.53	305.223	415.909	18.85	5090601	0	NCU04175
3	2107451	2107951	425.747	133.046	194.091	5.86667	2107644	0	NCU06261
3	2107451	2107951	425.747	133.046	194.091	5.86667	2107644	0	NCU06262
1	4862501	4863101	865.806	150.935	249.545	12.8	4862649	0	NCU03192
5	5427451	5428451	1074.21	218.017	471.363	8.8	5427587	0	NCU04265
1	8953801	8954251	381.026	82.7345	166.363	7.31429	8953976	0	NCU02837
3	4072801	4073301	604.633	125.22	194.091	10.4	4072937	0	NCU10906
2	373051	373801	2283.47	399.138	332.727	9.29032	373443	0	NCU03523
2	453401	454551	1693.15	319.758	554.545	30.4	453674	0	NCU03505
1	7390901	7391501	953.459	212.426	249.545	8	7391251	0	NCU00732
5	4019801	4020451	574.222	124.102	277.272	11.6	4020131	0	NCU01422
5	4019801	4020451	574.222	124.102	277.272	11.6	4020131	0	NCU01423
1	2022251	2022951	1233.42	171.059	305	21.2	2022643	0	NCU01922
5	4758401	4758851	523.24	203.482	166.363	4.0381	4758729	0	NCU01436
5	4758401	4758851	523.24	203.482	166.363	4.0381	4758729	0	NCU01435
1	4829001	4832551	8918.33	1514.94	1885.45	27.84	4832237	0	NCU03184
1	2768001	2768651	569.75	131.928	277.272	7.31429	2768361	0	NCU02571
1	2768001	2768651	569.75	131.928	277.272	7.31429	2768361	0	NCU02572
5	4212351	4214851	4719.89	886.601	1303.18	72.2667	4213049	0	NCU10240
3	1104751	1105151	449.002	70.4361	138.636	12.6	1105011	0	NCU07850
4	5182101	5182551	406.07	107.331	166.363	6.72	5182401	0	NCU08807
4	5182101	5182551	406.07	107.331	166.363	6.72	5182401	0	NCU08806
4	794501	795601	2395.28	333.174	526.818	24.32	795051	0	NCU04936
2	3360601	3361101	460.63	61.4919	194.091	11.36	3360909	0	NCU10035
3	5271301	5272051	714.647	231.433	332.727	7.06667	5271935	0	NCU11292
3	5271301	5272051	714.647	231.433	332.727	7.06667	5271935	0	NCU11876
5	4500101	4500501	345.249	101.741	138.636	7.77143	4500249	0	NCU09534
5	4500101	4500501	345.249	101.741	138.636	7.77143	4500249	0	NCU09535
1	3288801	3289701	1127.87	260.502	415.909	7.6	3289333	0	NCU02713
2	1003851	1004551	762.052	101.741	305	20.5333	1004272	0	NCU03354
2	1003851	1004551	762.052	101.741	305	20.5333	1004272	0	NCU03352
3	2039401	2040801	3681.46	344.354	693.181	100.48	2040487	0	NCU06248
5	409801	410301	750.424	130.81	194.091	7.94667	410043	0	NCU07755
5	409801	410301	750.424	130.81	194.091	7.94667	410043	0	NCU07754
6	3602401	3602901	564.384	116.276	194.091	8.71111	3602670	0	NCU05137
5	487901	488251	231.657	62.6099	110.909	4.94545	488156	0	NCU07737
5	487901	488251	231.657	62.6099	110.909	4.94545	488156	0	NCU07736
4	3939251	3939801	648.46	117.394	221.818	12.9333	3939499	0	NCU08021
5	3987001	3987551	920.366	147.58	221.818	10.8	3987401	0	NCU01415
7	1152251	1152901	655.615	143.108	277.272	9.73333	1152481	0	NCU02274
4	5467051	5467751	1338.96	257.148	305	8.85	5467316	0	NCU05285
5	368501	369001	465.102	51.4296	194.091	14.4	368810	0	NCU07769
5	368501	369001	465.102	51.4296	194.091	14.4	368810	0	NCU07768
3	1006651	1007001	262.962	84.9706	110.909	4.8	1006915	0	NCU07831
3	1006651	1007001	262.962	84.9706	110.909	4.8	1006915	0	NCU07832
2	3562401	3563201	3290.6	120.748	360.454	125.4	3562842	0	NCU08468
1	7849701	7850451	981.187	134.164	332.727	21.92	7850258	0	NCU00609
5	3220051	3220751	990.131	109.567	305	23.2	3220297	0	NCU01199
5	3220051	3220751	990.131	109.567	305	23.2	3220297	0	NCU01200
5	3220051	3220751	990.131	109.567	305	23.2	3220297	0	NCU01200
1	1328601	1329251	588.533	165.469	277.272	5.33333	1328896	0	NCU02092
5	3623601	3624351	713.753	148.699	332.727	11.0667	3623776	0	NCU01313
1	5901851	5902351	559.911	69.3181	194.091	17.4667	5902145	0	NCU09223
6	3857501	3859151	2635.88	440.505	831.817	29.28	3858294	0	NCU05064
7	291701	292301	565.278	144.226	249.545	6.4	291996	0	NCU05829
5	4973901	4974601	1016.07	153.171	305	14.88	4974363	0	NCU04142
6	3880751	3881101	273.695	60.3738	110.909	8.5	3880921	0	NCU05060
7	2487751	2491051	10811.8	2619.55	1746.82	11.2	2488554	0	NCU06110
7	2487751	2491051	10811.8	2619.55	1746.82	11.2	2488554	0	NCU06110
7	2487751	2491051	10811.8	2619.55	1746.82	11.2	2488554	0	NCU06110
1	237001	237601	618.944	240.377	249.545	3.36	237449	0	NCU08092
1	237001	237601	618.944	240.377	249.545	3.36	237449	0	NCU08093
1	8201001	8201501	410.542	64.846	194.091	20.2667	8201273	0	NCU00503
4	4768801	4769151	240.601	68.2001	110.909	4.36923	4769063	0	NCU06983
7	4171101	4172251	4185.02	345.473	554.545	56.4	4171649	0	NCU09285
5	2022201	2022801	717.331	98.387	249.545	14.7429	2022536	0	NCU03668
5	2022201	2022801	717.331	98.387	249.545	14.7429	2022536	0	NCU03669
3	3236101	3236601	453.475	111.803	194.091	6.2	3236275	0	NCU00269
1	7891551	7892201	770.102	172.177	277.272	7.6	7892060	0	NCU00595
1	7571201	7571701	689.603	59.2558	194.091	23	7571508	0	NCU00682
1	7823401	7823901	414.12	109.567	194.091	9.46667	7823742	0	NCU00614
3	1571951	1572451	411.437	115.158	194.091	10.6667	1572271	0	NCU06483
5	3845901	3847201	12045.3	281.745	637.727	143.84	3846400	0	NCU01382
5	3845901	3847201	12045.3	281.745	637.727	143.84	3846400	0	NCU01383
7	4233601	4234201	618.944	91.6788	249.545	22.4	4233899	0	NCU09300
5	5353801	5354151	276.378	84.9706	110.909	3.95294	5353999	0	NCU04249
4	5397701	5398101	334.516	40.2492	138.636	22.6667	5397995	0	NCU05305
4	5397701	5398101	334.516	40.2492	138.636	22.6667	5397995	0	NCU05304
5	4993151	4993851	1355.95	192.302	305	16	4993604	0	NCU04146
3	5134601	5135401	1470.44	307.459	360.454	18.1333	5134835	0	NCU08784
1	8326251	8326801	654.721	138.636	221.818	8.43636	8326609	0	NCU10772
6	1481701	1482251	647.565	150.935	221.818	5.23636	1481941	0	NCU05568
7	2493701	2494251	806.773	184.476	221.818	6.6	2494039	0	NCU06111
7	2493701	2494251	806.773	184.476	221.818	6.6	2494039	0	NCU06112
1	7910151	7910551	289.794	64.846	138.636	8.8	7910444	0	NCU00589
6	2236451	2241201	22727.4	1554.07	2550.91	332	2237911	0	NCU04001
7	4191701	4192901	4083.95	394.666	582.272	34.9818	4192473	0	NCU09289
7	4191701	4192901	4083.95	394.666	582.272	34.9818	4192473	0	NCU09288
5	751751	752451	889.955	152.053	305	29	752190	0	NCU11128
5	751751	752451	889.955	152.053	305	29	752190	0	NCU08889
1	1788651	1789301	962.404	250.44	277.272	5.44	1789150	0	NCU01981
1	1788651	1789301	962.404	250.44	277.272	5.44	1789150	0	NCU01980
1	2017751	2018651	937.36	164.351	415.909	19.7333	2018079	0	NCU01923
1	2017751	2018651	937.36	164.351	415.909	19.7333	2018079	0	NCU01922
2	2945701	2946751	1254.88	243.731	499.09	10.6286	2946459	0	NCU11934
3	1814251	1814751	408.753	88.3247	194.091	8	1814622	0	NCU06183
1	469251	469651	279.956	52.5476	138.636	9	469408	0	NCU07482
3	1910101	1910701	535.762	122.984	249.545	12.64	1910373	0	NCU06206
3	1910101	1910701	535.762	122.984	249.545	12.64	1910373	0	NCU06206
2	2519601	2520051	377.448	52.5476	166.363	17.3333	2519802	0	NCU01763
2	3752601	3753151	493.724	155.407	221.818	5.73333	3752745	0	NCU08707
1	8095851	8096451	1003.55	134.164	249.545	24.32	8096151	0	NCU00537
1	8095851	8096451	1003.55	134.164	249.545	24.32	8096151	0	NCU00536
6	4099951	4100301	252.228	86.0886	110.909	3.6	4100109	0	NCU05008
4	2193751	2194251	424.853	82.7345	194.091	14	2193940	0	NCU07696
6	2052351	2052951	766.524	160.997	249.545	9.52	2052597	0	NCU04054
2	517801	518651	2323.72	129.692	388.181	83.7333	518201	0	NCU03488
2	517801	518651	2323.72	129.692	388.181	83.7333	518201	0	NCU03486
1	4276301	4277251	1169.91	245.967	443.636	13	4276599	0	NCU09315
7	1150751	1151401	882.8	139.754	277.272	21	1151063	0	NCU02273
1	8163751	8164151	310.366	68.2001	138.636	6.22222	8163949	0	NCU00513
1	5236101	5236501	351.51	110.685	138.636	5.96364	5236269	0	NCU03299
6	2235751	2236551	1053.64	95.0329	360.454	25.6	2236388	0	NCU04001
5	4019151	4019751	797.829	167.705	249.545	10.7	4019396	0	NCU01422
1	6099701	6101351	2366.65	585.85	831.817	14.1714	6100964	0	NCU07392
1	6099701	6101351	2366.65	585.85	831.817	14.1714	6100964	0	NCU07390
6	174451	174901	481.202	155.407	166.363	3.61739	174772	0	NCU07099
6	174451	174901	481.202	155.407	166.363	3.61739	174772	0	NCU07098
2	4073451	4073901	343.46	100.623	166.363	5.36	4073705	0	NCU08439
5	3996501	3996901	436.48	106.213	138.636	4.84211	3996751	0	NCU10417
4	1280251	1280851	1205.69	80.4984	249.545	59.4667	1280549	0	NCU07942
4	1280251	1280851	1205.69	80.4984	249.545	59.4667	1280549	0	NCU07941
6	1512601	1513401	1143.97	171.059	360.454	15.8	1513089	0	NCU05561
5	1912001	1912401	328.255	80.4984	138.636	6.33846	1912147	0	NCU03637
3	569751	570201	349.721	65.964	166.363	7.06667	570056	0	NCU05703
1	1710101	1710951	869.383	237.023	388.181	7.73333	1710595	0	NCU02003
6	2550451	2550851	456.158	110.685	138.636	6.02667	2550655	0	NCU03897
1	9018551	9018951	398.915	69.3181	138.636	10.9714	9018744	0	NCU02817
1	9018551	9018951	398.915	69.3181	138.636	10.9714	9018744	0	NCU02815
5	4864151	4864651	658.298	106.213	194.091	10.8667	4864420	0	NCU04107
4	3681351	3682051	806.773	145.344	305	13.6	3681549	0	NCU04351
4	3681351	3682051	806.773	145.344	305	13.6	3681549	0	NCU04350
6	609951	610501	703.02	100.623	221.818	28.2667	610179	0	NCU12081
5	4113151	4113751	923.943	87.2067	249.545	40.4	4113471	0	NCU06647
7	2261001	2261601	906.949	269.446	249.545	5.28	2261200	0	NCU06043
4	5297601	5298051	351.51	97.269	166.363	7.5	5297779	0	NCU05321
1	7105551	7106551	1514.27	325.348	471.363	11.04	7106410	0	NCU00805
3	2777551	2778351	1541.99	242.613	360.454	26.2667	2777948	0	NCU00143
3	1506251	1507051	9124.95	224.725	360.454	98	1506666	0	NCU06467
1	8140851	8141751	915.893	163.233	415.909	24.2667	8141471	0	NCU00521
4	2837301	2837901	658.298	221.371	249.545	4.62222	2837450	0	NCU06343
6	3110701	3112051	1940.91	379.014	665.454	16.32	3111628	0	NCU06006
1	785751	786751	1308.55	263.856	471.363	11.7333	786152	0	NCU09079
3	1782001	1782401	303.211	84.9706	138.636	10.88	1782251	0	NCU06179
4	3159051	3159601	766.524	144.226	221.818	12.8	3159453	0	NCU04502
6	2730101	2730701	514.296	117.394	249.545	6.5	2730412	0	NCU03857
3	2607201	2607951	1908.71	377.895	332.727	6.77647	2607492	0	NCU00097
3	4904301	4904951	560.806	149.817	277.272	7.42857	4904693	0	NCU08561
1	1694051	1694951	957.932	229.197	415.909	14.4	1694221	0	NCU02009
1	1694051	1694951	957.932	229.197	415.909	14.4	1694221	0	NCU02008
1	1181651	1182401	838.973	202.364	332.727	18.6667	1182095	0	NCU02120
4	1652101	1652651	839.867	138.636	221.818	17.0667	1652477	0	NCU06566
4	1652101	1652651	839.867	138.636	221.818	17.0667	1652477	0	NCU06568
5	3839651	3840051	326.466	86.0886	138.636	5.93333	3839845	0	NCU01380
7	2879151	2879601	342.566	76.0263	166.363	8.68571	2879372	0	NCU09715
7	2879151	2879601	342.566	76.0263	166.363	8.68571	2879372	0	NCU09716
1	4404701	4405201	526.818	133.046	194.091	5.35	4404980	0	NCU03064
1	4404701	4405201	526.818	133.046	194.091	5.35	4404980	0	NCU03065
1	8169301	8170351	12007.7	289.571	499.09	152.862	8169891	0	NCU00512
2	1595151	1595801	838.973	225.843	277.272	6.48889	1595501	0	NCU05425
6	906301	906701	305	58.1378	138.636	20	906470	0	NCU04809
1	8364101	8365851	4389.85	476.282	887.272	77.8667	8365543	0	NCU03035
2	1763151	1763751	720.014	69.3181	249.545	19.4	1763520	0	NCU06850
1	230601	231601	1016.96	233.669	471.363	13.6	231210	0	NCU08090
6	1458501	1459151	3091.14	235.905	277.272	33.5	1458818	0	NCU05576
7	1734551	1735151	928.415	159.879	249.545	9.96364	1734949	0	NCU02429
1	4245851	4246251	299.633	101.741	138.636	3.44	4246027	0	NCU11492
3	2617851	2618351	490.146	131.928	194.091	6.2	2618080	0	NCU00099
1	4433401	4433901	471.363	139.754	194.091	4.92308	4433736	0	NCU03070
1	605951	606651	680.659	144.226	305	13.92	606351	0	NCU07445
1	605951	606651	680.659	144.226	305	13.92	606351	0	NCU07443
7	3277351	3277851	391.759	70.4361	194.091	22.1333	3277599	0	NCU09567
2	2224451	2225001	491.935	114.039	221.818	11.5429	2224733	0	NCU01835
3	1768151	1768601	489.252	82.7345	166.363	10.6667	1768401	0	NCU06174
3	1768151	1768601	489.252	82.7345	166.363	10.6667	1768401	0	NCU06175
5	3474201	3474801	623.416	111.803	249.545	14.88	3474523	0	NCU01271
1	5357001	5357701	911.421	174.413	305	10.4	5357153	0	NCU09111
4	3736001	3736451	338.093	95.0329	166.363	4.87273	3736203	0	NCU04335
6	71451	72201	908.738	168.823	332.727	13.4	71695	0	NCU07123
6	71451	72201	908.738	168.823	332.727	13.4	71695	0	NCU07122
4	5182751	5184251	2351.45	572.433	748.636	14.2857	5183181	0	NCU08807
4	5182751	5184251	2351.45	572.433	748.636	14.2857	5183181	0	NCU08806
1	7768351	7769601	2047.34	449.45	609.999	13.5385	7769248	0	NCU00629
1	7768351	7769601	2047.34	449.45	609.999	13.5385	7769248	0	NCU00628
4	3680301	3680701	284.428	107.331	138.636	3.51111	3680471	0	NCU04352
3	2478401	2479301	1048.27	215.781	415.909	15.7333	2478939	0	NCU00064
1	1197301	1197801	743.269	107.331	194.091	14.24	1197585	0	NCU02119
1	1197301	1197801	743.269	107.331	194.091	14.24	1197585	0	NCU02118
2	1774251	1774951	1366.68	173.295	305	17.2	1774496	0	NCU06847
1	7146251	7146851	520.557	135.282	249.545	5.68	7146491	0	NCU10894
4	1566451	1566851	308.577	70.4361	138.636	5.86667	1566649	0	NCU11323
2	3804151	3805251	2160.94	358.889	526.818	19.4462	3804594	0	NCU08724
1	4269051	4269951	1166.33	250.44	415.909	10.6667	4269255	0	NCU09316
3	3372851	3373201	226.29	80.4984	110.909	4.8	3373030	0	NCU00303
5	5250401	5251301	1117.14	232.551	415.909	17.7333	5250676	0	NCU04221
2	3435051	3435501	439.164	88.3247	166.363	16.2	3435213	0	NCU08503
2	3435051	3435501	439.164	88.3247	166.363	16.2	3435213	0	NCU08502
3	4460751	4461301	498.196	112.921	221.818	6.98182	4460981	0	NCU07535
3	2617001	2617801	1007.13	149.817	360.454	11.7	2617469	0	NCU00099
1	1311951	1313251	2269.16	351.063	637.727	49	1312323	0	NCU02094
7	230851	231501	942.726	283.981	277.272	4.92632	231049	0	NCU05842
5	390351	391101	1126.08	131.928	332.727	20	390615	0	NCU07761
5	3895701	3896451	719.119	141.99	332.727	7.69231	3896102	0	NCU01395
5	3276451	3277101	1166.33	146.462	277.272	13.7143	3276846	0	NCU01218
5	2568501	2569251	714.647	126.338	332.727	12.6667	2568916	0	NCU03836
5	3328851	3329501	783.518	137.518	277.272	8.97778	3329204	0	NCU01240
1	8585651	8586101	396.231	88.3247	166.363	9.5	8585890	0	NCU02959
1	8585651	8586101	396.231	88.3247	166.363	9.5	8585890	0	NCU02957
2	3397701	3398201	597.477	121.866	194.091	8.66667	3397955	0	NCU08516
3	4320051	4320451	370.293	76.0263	138.636	8.1	4320256	0	NCU07571
6	1721751	1723251	1953.43	408.082	748.636	12	1722127	0	NCU05498
4	2838501	2838851	233.445	69.3181	110.909	4.10667	2838713	0	NCU06342
2	625601	626001	412.331	118.512	138.636	5.17333	625797	0	NCU03463
1	8034251	8034851	555.439	173.295	249.545	8.1	8034418	0	NCU00551
1	8034251	8034851	555.439	173.295	249.545	8.1	8034418	0	NCU00550
1	7278951	7279651	1484.75	103.977	305	32.2667	7279367	0	NCU00759
1	653051	653451	321.099	95.0329	138.636	7.6	653306	0	NCU07430
3	2819301	2820501	2876.48	280.627	582.272	37.3333	2819745	0	NCU00155
3	2819301	2820501	2876.48	280.627	582.272	37.3333	2819745	0	NCU00157
5	1366551	1367151	561.7	173.295	249.545	4.88	1366838	0	NCU04640
5	1366551	1367151	561.7	173.295	249.545	4.88	1366838	0	NCU11602
5	1872251	1872901	735.219	202.364	277.272	4.9	1872621	0	NCU03620
5	5917801	5918151	235.234	52.5476	110.909	8.45714	5917969	0	NCU09841
3	420301	421101	868.489	144.226	360.454	14.56	420653	0	NCU05667
1	2535051	2535501	492.829	119.63	166.363	5.7	2535363	0	NCU02501
6	3982951	3983601	1277.24	180.003	277.272	24.9	3983178	0	NCU05034
6	3982951	3983601	1277.24	180.003	277.272	24.9	3983178	0	NCU05033
7	1469001	1469801	3227.09	206.836	360.454	48	1469491	0	NCU02353
7	1469001	1469801	3227.09	206.836	360.454	48	1469491	0	NCU02354
1	7559901	7560651	669.926	181.122	332.727	5.3	7560498	0	NCU00687
1	7559901	7560651	669.926	181.122	332.727	5.3	7560498	0	NCU00685
7	1572001	1572651	4447.99	300.751	277.272	44.5714	1572354	0	NCU02383
5	300501	302651	4369.28	660.758	1109.09	25.9556	300966	0	NCU07787
6	2462301	2462801	576.011	97.269	194.091	9.95556	2462549	0	NCU03934
6	2462301	2462801	576.011	97.269	194.091	9.95556	2462549	0	NCU03932
1	1996051	1996901	1379.21	348.827	388.181	7.77143	1996796	0	NCU01926
1	7805701	7806101	282.639	86.0886	138.636	5.4	7805919	0	NCU00622
1	7805701	7806101	282.639	86.0886	138.636	5.4	7805919	0	NCU00621
7	2435151	2435651	491.041	103.977	194.091	7.68	2435412	0	NCU10715
2	986051	986651	1154.71	212.426	249.545	7.584	986419	0	NCU03358
5	2179601	2180101	420.381	79.3804	194.091	14.4	2179873	0	NCU03713
5	2179601	2180101	420.381	79.3804	194.091	14.4	2179873	0	NCU03714
5	291351	292101	1508.9	148.699	332.727	38.72	291666	0	NCU07788
5	291351	292101	1508.9	148.699	332.727	38.72	291666	0	NCU07787
3	4663501	4663951	453.475	130.81	166.363	12.2	4663653	0	NCU10210
3	4663501	4663951	453.475	130.81	166.363	12.2	4663653	0	NCU08216
7	1205701	1206101	409.648	101.741	138.636	6.70769	1205972	0	NCU02287
4	4501101	4501751	747.741	180.003	277.272	8.8	4501630	0	NCU07293
4	4501101	4501751	747.741	180.003	277.272	8.8	4501630	0	NCU11764
2	515651	516301	1152.02	235.905	277.272	11.8	515856	0	NCU03488
2	515651	516301	1152.02	235.905	277.272	11.8	515856	0	NCU03486
3	3552051	3552501	467.785	88.3247	166.363	8.29091	3552294	0	NCU00354
2	4304801	4305201	318.416	95.0329	138.636	6.24	4304957	0	NCU09764
1	3129601	3130101	395.337	96.1509	194.091	5.77778	3129749	0	NCU11482
1	3129601	3130101	395.337	96.1509	194.091	5.77778	3129749	0	NCU02666
4	3938451	3939151	616.26	167.705	305	6.8	3938597	0	NCU10867
4	3938451	3939151	616.26	167.705	305	6.8	3938597	0	NCU08021
7	3811401	3812251	2024.98	186.712	388.181	21.7333	3811680	0	NCU12049
1	5918501	5918951	382.815	108.449	166.363	17.3333	5918822	0	NCU09228
5	3475451	3476001	553.65	153.171	221.818	5.01818	3475594	0	NCU01272
5	3475451	3476001	553.65	153.171	221.818	5.01818	3475594	0	NCU01273
7	3630001	3630901	1414.09	307.459	415.909	12.9	3630635	0	NCU06874
7	3630001	3630901	1414.09	307.459	415.909	12.9	3630635	0	NCU06872
6	911101	911451	249.545	53.6656	110.909	8.5	911350	0	NCU04811
3	3869851	3870251	310.366	61.4919	138.636	7.7	3870128	0	NCU00441
5	3337201	3337751	473.152	109.567	221.818	6	3337374	0	NCU01241
6	2580151	2580951	1919.44	258.266	360.454	12.3429	2580537	0	NCU03889
6	2580151	2580951	1919.44	258.266	360.454	12.3429	2580537	0	NCU03888
6	1793551	1794051	405.176	118.512	194.091	4.4	1793815	0	NCU09873
7	3809101	3809551	383.709	103.977	166.363	7.12	3809396	0	NCU09048
1	6801851	6802751	989.236	243.731	415.909	10.8	6802225	0	NCU00907
7	3528301	3528751	548.284	67.082	166.363	25.2	3528527	0	NCU06907
6	608851	609551	635.043	192.302	305	7.6	609311	0	NCU12081
3	132551	133151	913.21	337.646	249.545	3.67273	133043	0	NCU09496
5	2634401	2635051	886.377	233.669	277.272	8.6	2634760	0	NCU00998
5	3931801	3933051	2298.68	330.938	609.999	20.7	3932282	0	NCU01401
2	2307851	2308601	1106.41	212.426	332.727	7.92	2308052	0	NCU01819
4	2504551	2505001	371.187	74.9083	166.363	7.68	2504843	0	NCU08296
4	2504551	2505001	371.187	74.9083	166.363	7.68	2504843	0	NCU08295
1	6274351	6275001	693.181	147.58	277.272	9.86667	6274681	0	NCU07352
1	6274351	6275001	693.181	147.58	277.272	9.86667	6274681	0	NCU07351
5	1934151	1936351	3702.93	646.224	1136.82	17.6	1934648	0	NCU03644
5	1934151	1936351	3702.93	646.224	1136.82	17.6	1934648	0	NCU03645
5	5354501	5355301	1303.18	240.377	360.454	11.2	5355003	0	NCU04249
7	2484401	2485001	922.154	156.525	249.545	19.0667	2484685	0	NCU06110
1	8819401	8820051	722.697	162.115	277.272	8.8	8819851	0	NCU02882
7	2686301	2686951	939.149	126.338	277.272	22.1333	2686664	0	NCU12022
1	5351351	5352501	2310.31	353.299	554.545	21.5385	5352171	0	NCU09108
1	3182301	3182801	576.011	115.158	194.091	11.6	3182630	0	NCU02680
1	3182301	3182801	576.011	115.158	194.091	11.6	3182630	0	NCU02681
1	1958101	1958851	2875.58	181.122	332.727	34.0571	1958566	0	NCU01936
1	1958101	1958851	2875.58	181.122	332.727	34.0571	1958566	0	NCU11458
1	8407151	8408401	2092.96	370.069	609.999	14.9333	8407893	0	NCU03023
2	2967401	2967751	234.34	50.3115	110.909	9.06667	2967555	0	NCU01610
2	1810301	1810901	904.266	222.489	249.545	5.2	1810751	0	NCU06838
4	3343151	3343801	1271.88	159.879	277.272	20	3343502	0	NCU04444
1	5025001	5025551	821.084	102.859	221.818	36.4	5025295	0	NCU03240
7	3505751	3506301	1129.66	95.0329	221.818	32.64	3505954	0	NCU06912
7	4123851	4124351	496.407	148.699	194.091	5.14286	4124118	0	NCU09270
3	1974851	1976401	2698.49	478.519	776.363	15.5733	1975900	0	NCU06228
3	1974851	1976401	2698.49	478.519	776.363	15.5733	1975900	0	NCU06229
4	5464101	5465051	1645.75	295.161	443.636	8.72727	5464302	0	NCU05285
3	5270701	5271251	601.055	154.289	221.818	6.86667	5270998	0	NCU11292
3	5270701	5271251	601.055	154.289	221.818	6.86667	5270998	0	NCU11876
4	3711001	3711651	575.117	127.456	277.272	7.84	3711118	0	NCU04343
4	700851	701601	1006.23	177.767	332.727	11.4667	701101	0	NCU11293
4	700851	701601	1006.23	177.767	332.727	11.4667	701101	0	NCU04908
4	700851	701601	1006.23	177.767	332.727	11.4667	701101	0	NCU04909
2	1534701	1535701	4730.63	273.918	471.363	61.2444	1535341	0	NCU05404
5	3214701	3215351	629.677	244.849	277.272	4.53333	3214903	0	NCU01197
1	7334301	7335051	881.905	163.233	332.727	9	7334699	0	NCU00748
5	4961201	4961751	1258.46	92.7968	221.818	58.6667	4961582	0	NCU04135
5	4961201	4961751	1258.46	92.7968	221.818	58.6667	4961582	0	NCU04136
2	2876801	2877651	1934.65	209.072	388.181	18.0444	2877096	0	NCU01634
1	5073951	5074951	1628.75	321.994	471.363	8.57778	5074527	0	NCU03253
5	2199951	2201451	2389.02	398.02	748.636	14.6286	2200262	0	NCU03721
1	1023051	1023751	1138.61	124.102	305	28.8	1023493	0	NCU02167
1	1023051	1023751	1138.61	124.102	305	28.8	1023493	0	NCU11444
2	2706751	2707201	376.554	110.685	166.363	5.41538	2706949	0	NCU01689
6	2477101	2478001	5694.82	200.128	415.909	191.733	2477573	0	NCU03928
2	4404951	4405701	1221.79	266.092	332.727	10.08	4405149	0	NCU09477
2	4404951	4405701	1221.79	266.092	332.727	10.08	4405149	0	NCU09477
3	1241701	1242151	454.369	125.22	166.363	4.91429	1241995	0	NCU07888
6	3128001	3128701	747.741	162.115	305	11.2	3128318	0	NCU06000
7	2559251	2559651	279.956	64.846	138.636	7.11111	2559499	0	NCU06130
1	5373001	5373751	720.908	180.003	332.727	13.6	5373502	0	NCU11502
1	5373001	5373751	720.908	180.003	332.727	13.6	5373502	0	NCU10852
1	5687851	5688751	1414.98	192.302	415.909	29.76	5688144	0	NCU08342
3	46351	47001	668.137	193.42	277.272	4.68571	46578	0	NCU09514
2	1898301	1899201	991.92	210.19	415.909	15.4	1898542	0	NCU06803
2	4051301	4051751	424.853	92.7968	166.363	6.98182	4051557	0	NCU08433
4	5842451	5843151	669.032	160.997	305	10.4	5842653	0	NCU05182
2	2982751	2983301	1211.05	184.476	221.818	9.92	2983118	0	NCU01601
2	2982751	2983301	1211.05	184.476	221.818	9.92	2983118	0	NCU01599
7	1490151	1490801	561.7	145.344	277.272	9.4	1490633	0	NCU02356
7	2485101	2485751	659.193	138.636	277.272	15.4667	2485451	0	NCU06110
1	9010101	9010651	837.184	262.738	221.818	4.25	9010452	0	NCU02818
5	3474801	3475401	728.958	163.233	249.545	8.97778	3475102	0	NCU01271
2	520651	521551	1050.06	129.692	415.909	15.3333	521032	0	NCU03486
2	2561701	2562151	457.947	63.7279	166.363	13.3333	2561932	0	NCU01747
1	4196051	4196701	991.92	159.879	277.272	21.0667	4196381	0	NCU09821
5	452601	453251	1228.94	285.099	277.272	5.46286	453015	0	NCU07743
4	4762801	4763501	711.964	212.426	305	8.8	4763057	0	NCU06981
4	4762801	4763501	711.964	212.426	305	8.8	4763057	0	NCU11768
4	4763451	4764301	1154.71	230.315	388.181	24	4763968	0	NCU11768
7	3475751	3476251	424.853	99.505	194.091	13.6	3476051	0	NCU06924
7	3475751	3476251	424.853	99.505	194.091	13.6	3476051	0	NCU06923
3	188801	189451	1413.19	134.164	277.272	31	189202	0	NCU09156
5	679451	680101	1307.65	496.407	277.272	5.45455	679972	0	NCU08907
6	709151	709651	398.915	121.866	194.091	5.52727	709470	0	NCU04761
6	588301	589951	2604.57	603.738	831.817	24.8	589028	0	NCU04731
6	3603101	3603851	1408.72	194.538	332.727	17.12	3603409	0	NCU05137
4	3237451	3237801	240.601	79.3804	110.909	3.35	3237708	0	NCU04474
7	3856451	3857351	2253.06	239.259	415.909	57.8667	3856950	0	NCU09032
1	8815251	8816701	3958.73	419.263	720.908	39.4909	8816400	0	NCU02883
6	866651	867051	328.255	82.7345	138.636	7.82222	866858	0	NCU04799
1	4405951	4406501	578.694	111.803	221.818	18.8	4406297	0	NCU03064
1	4405951	4406501	578.694	111.803	221.818	18.8	4406297	0	NCU03065
5	1296101	1296551	419.486	38.0132	166.363	16.16	1296294	0	NCU04661
5	1296101	1296551	419.486	38.0132	166.363	16.16	1296294	0	NCU04658
2	2236351	2236851	500.879	107.331	194.091	7.07692	2236546	0	NCU01834
4	5619701	5620101	376.554	54.7837	138.636	22.9333	5619874	0	NCU05246
1	6877601	6878201	639.515	114.039	249.545	28	6877849	0	NCU00882
1	4620651	4621501	795.146	191.184	388.181	10	4620911	0	NCU03116
1	4620651	4621501	795.146	191.184	388.181	10	4620911	0	NCU03117
2	4369101	4369551	559.911	144.226	166.363	4.8	4369314	0	NCU09465
1	5476301	5476801	488.357	77.1443	194.091	13.6	5476581	0	NCU09142
1	5476301	5476801	488.357	77.1443	194.091	13.6	5476581	0	NCU09143
2	2848201	2848751	567.067	116.276	221.818	10.4	2848426	0	NCU11932
4	3975051	3975401	274.589	67.082	110.909	6.8	3975183	0	NCU08033
4	3975051	3975401	274.589	67.082	110.909	6.8	3975183	0	NCU08034
6	2330501	2331201	688.709	133.046	305	21	2330822	0	NCU03975
6	2330501	2331201	688.709	133.046	305	21	2330822	0	NCU03974
1	3453951	3454651	1206.58	135.282	305	15.7091	3454239	0	NCU02755
6	3360851	3362251	7711.75	302.987	693.181	255.2	3361771	0	NCU05947
6	3360851	3362251	7711.75	302.987	693.181	255.2	3361771	0	NCU12130
4	2903051	2903501	532.184	129.692	166.363	8.32	2903245	0	NCU06328
4	2903051	2903501	532.184	129.692	166.363	8.32	2903245	0	NCU06327
1	434401	434951	817.506	201.246	221.818	5.91304	434676	0	NCU07491
1	434401	434951	817.506	201.246	221.818	5.91304	434676	0	NCU07489
2	2723651	2724351	843.445	243.731	305	6.27692	2724248	0	NCU01684
4	4337951	4338301	222.712	71.5542	110.909	5.42222	4338100	0	NCU07334
6	3123051	3123551	630.571	133.046	194.091	14.1333	3123380	0	NCU06003
3	4476601	4477151	614.471	111.803	221.818	10.6	4476981	0	NCU07532
5	2742601	2743101	567.961	54.7837	194.091	26.9333	2742803	0	NCU01041
6	1047951	1048601	1421.24	101.741	277.272	30.3	1048300	0	NCU04847
4	3183301	3183951	998.181	155.407	277.272	11.44	3183601	0	NCU04493
7	1059351	1059851	573.328	116.276	194.091	8.88	1059523	0	NCU02246
6	3098101	3099001	1397.99	187.83	415.909	18.24	3098481	0	NCU06010
4	4502751	4503451	641.304	135.282	305	14.6667	4503258	0	NCU11764
2	1533901	1534551	641.304	135.282	277.272	6.32	1534153	0	NCU05401
1	157501	158051	499.09	93.9149	221.818	18.4	157798	0	NCU08067
3	3022101	3022501	292.478	103.977	138.636	3.24211	3022325	0	NCU00211
3	3022101	3022501	292.478	103.977	138.636	3.24211	3022325	0	NCU11174
6	2739551	2740151	1757.55	106.213	249.545	32.9	2739912	0	NCU03853
1	8176451	8178051	5747.59	412.555	804.09	50.88	8177499	0	NCU00510
4	5178801	5179901	1885.45	460.63	526.818	12.16	5179669	0	NCU08807
3	4918101	4918601	867.594	153.171	194.091	10.4	4918396	0	NCU08560
7	1648251	1648751	643.988	118.512	194.091	11.84	1648552	0	NCU02408
3	409651	411951	5082.14	809.457	1192.27	24.5333	411651	0	NCU05664
3	409651	411951	5082.14	809.457	1192.27	24.5333	411651	0	NCU10605
5	2077051	2077751	876.539	205.718	305	7.87692	2077499	0	NCU03686
5	2077051	2077751	876.539	205.718	305	7.87692	2077499	0	NCU03689
5	1919401	1919951	686.92	146.462	221.818	18.56	1919599	0	NCU03641
3	3362251	3362651	319.311	69.3181	138.636	8.17778	3362508	0	NCU00300
4	5754701	5755251	535.762	106.213	221.818	10.4	5754944	0	NCU05206
7	1151451	1151901	344.354	95.0329	166.363	5.33333	1151686	0	NCU02273
7	1151451	1151901	344.354	95.0329	166.363	5.33333	1151686	0	NCU02274
7	288051	288651	626.993	130.81	249.545	8.8	288467	0	NCU05830
5	2640151	2640751	520.557	163.233	249.545	5.6	2640587	0	NCU00999
5	2640151	2640751	520.557	163.233	249.545	5.6	2640587	0	NCU01000
2	1775451	1776051	599.266	167.705	249.545	18	1775699	0	NCU06847
1	2703001	2703701	639.515	139.754	305	12.4	2703440	0	NCU11475
1	2703001	2703701	639.515	139.754	305	12.4	2703440	0	NCU02552
3	4100601	4101251	666.348	98.387	277.272	21.2	4100981	0	NCU08973
3	4100601	4101251	666.348	98.387	277.272	21.2	4100981	0	NCU11855
3	4100601	4101251	666.348	98.387	277.272	21.2	4100981	0	NCU08974
3	974151	974651	469.574	154.289	194.091	6.93333	974449	0	NCU07818
5	3140601	3141151	596.583	133.046	221.818	15.6	3140910	0	NCU01176
1	3495351	3496051	3610.8	194.538	305	37.7333	3495716	0	NCU09388
7	2388151	2388801	1611.76	116.276	277.272	35.8	2388517	0	NCU12013
7	2388151	2388801	1611.76	116.276	277.272	35.8	2388517	0	NCU06084
4	3679751	3680201	429.325	89.4427	166.363	6.4	3680036	0	NCU04352
1	4846551	4847101	653.826	129.692	221.818	7.70909	4846807	0	NCU03186
1	4846551	4847101	653.826	129.692	221.818	7.70909	4846807	0	NCU03187
1	719001	720001	1609.97	210.19	471.363	14.48	719331	0	NCU10008
6	2403401	2403801	323.783	116.276	138.636	3.34545	2403578	0	NCU03955
6	2403401	2403801	323.783	116.276	138.636	3.34545	2403578	0	NCU03954
6	2403401	2403801	323.783	116.276	138.636	3.34545	2403578	0	NCU03954
5	1928451	1929151	955.248	247.086	305	7.12	1928829	0	NCU03643
1	9043551	9045251	4919.35	462.866	859.545	84	9044952	0	NCU02811
4	2757201	2757751	508.929	91.6788	221.818	25.6	2757561	0	NCU06371
4	2757201	2757751	508.929	91.6788	221.818	25.6	2757561	0	NCU06370
3	57251	57651	293.372	88.3247	138.636	4.49231	57541	0	NCU09512
3	57251	57651	293.372	88.3247	138.636	4.49231	57541	0	NCU09511
6	612901	614051	2343.4	330.938	554.545	31.52	613272	0	NCU04736
1	8408851	8409251	317.522	70.4361	138.636	9.6	8409018	0	NCU03023
3	3745801	3746251	484.78	171.059	166.363	3.54286	3746082	0	NCU00406
5	4913551	4914001	410.542	80.4984	166.363	7.91111	4913799	0	NCU04121
3	2620001	2620701	871.172	127.456	305	24	2620319	0	NCU00099
1	6345401	6346101	1222.68	163.233	305	13.8909	6345737	0	NCU09883
3	5162451	5162851	307.683	77.1443	138.636	7.1	5162701	0	NCU11873
3	5162451	5162851	307.683	77.1443	138.636	7.1	5162701	0	NCU11290
6	1306901	1307401	449.897	115.158	194.091	4.85333	1307120	0	NCU05620
2	3793851	3795351	3580.39	460.63	748.636	53.6	3794849	0	NCU08720
4	220751	221251	1045.59	111.803	194.091	19.12	221035	0	NCU11680
1	8585001	8585351	238.812	78.2624	110.909	3.29412	8585216	1.11022e-15	NCU02959
1	8585001	8585351	238.812	78.2624	110.909	3.29412	8585216	1.11022e-15	NCU02957
1	5621751	5622151	286.217	38.0132	138.636	12.96	5621948	0	NCU08363
5	4864551	4865251	694.97	133.046	305	10.72	4864733	0	NCU04107
3	1125151	1125601	379.237	83.8525	166.363	8.57143	1125294	0	NCU07856
4	3374901	3375351	365.821	106.213	166.363	4.37333	3375190	0	NCU04435
4	3374901	3375351	365.821	106.213	166.363	4.37333	3375190	0	NCU04433
6	1617401	1618001	660.087	152.053	249.545	9.8	1617732	0	NCU05526
5	1783651	1784301	1017.86	197.892	277.272	11.6571	1784101	0	NCU03593
2	331501	332401	1113.56	249.322	415.909	11.6571	331742	0	NCU03535
5	1908551	1909001	350.615	67.082	166.363	8.11429	1908733	0	NCU03634
2	454851	455301	472.258	111.803	166.363	7.73333	454992	0	NCU03505
1	356101	356501	301.422	91.6788	138.636	5.6	356313	0	NCU07509
5	4212001	4212451	482.096	136.4	166.363	5.2	4212296	0	NCU10240
7	3832101	3832651	1200.32	118.512	221.818	36.8	3832388	0	NCU09041
2	3809551	3810201	732.536	146.462	277.272	10.9	3809916	0	NCU08726
6	3696151	3696651	505.351	72.6722	194.091	13.12	3696341	0	NCU05117
6	3696151	3696651	505.351	72.6722	194.091	13.12	3696341	0	NCU05116
1	7920801	7921601	830.028	240.377	360.454	6.72	7920998	0	NCU00586
1	5210351	5211401	1528.58	373.423	499.09	12	5210699	0	NCU03293
5	1381051	1381551	398.02	96.1509	194.091	15.2	1381378	0	NCU04635
3	971951	972551	527.712	144.226	249.545	14	972270	0	NCU07817
3	340551	341051	825.556	65.964	194.091	31.2	340797	0	NCU10003
6	755751	757251	2874.69	518.768	748.636	17.2	756359	0	NCU12083
6	755751	757251	2874.69	518.768	748.636	17.2	756359	0	NCU04770
5	5699551	5699951	379.237	45.8394	138.636	13.2	5699815	0	NCU10077
6	2356201	2356551	222.712	53.6656	110.909	6.3	2356377	0	NCU03969
1	5731851	5733801	3763.75	669.702	998.181	18.6182	5732499	0	NCU11510
1	5731851	5733801	3763.75	669.702	998.181	18.6182	5732499	0	NCU09191
6	3882001	3883501	2638.56	335.41	748.636	31.04	3882500	0	NCU05060
5	5538651	5539151	389.97	99.505	194.091	5.12	5538822	0	NCU04295
7	3769751	3770151	278.167	54.7837	138.636	10	3769960	0	NCU09057
6	1720401	1721701	2526.76	740.139	637.727	9.26667	1720993	0	NCU05499
6	1720401	1721701	2526.76	740.139	637.727	9.26667	1720993	0	NCU05498
3	2580801	2581401	626.099	159.879	249.545	14.24	2581096	0	NCU00090
4	5051251	5051751	419.486	76.0263	194.091	12.8	5051513	0	NCU08844
4	5051251	5051751	419.486	76.0263	194.091	12.8	5051513	0	NCU08843
6	2606501	2607401	1501.74	261.62	415.909	9.70909	2607089	0	NCU03883
6	2606501	2607401	1501.74	261.62	415.909	9.70909	2607089	0	NCU03882
3	4434851	4435501	821.084	156.525	277.272	13.3	4435195	0	NCU07542
7	262301	263551	7118.75	325.348	609.999	118.9	262783	0	NCU05836
7	262301	263551	7118.75	325.348	609.999	118.9	262783	0	NCU05835
4	1830151	1830601	384.604	101.741	166.363	6.64	1830414	0	NCU06620
4	1830151	1830601	384.604	101.741	166.363	6.64	1830414	0	NCU06621
1	6878101	6879151	5415.76	352.181	499.09	56.7429	6878473	0	NCU00882
1	6878101	6879151	5415.76	352.181	499.09	56.7429	6878473	0	NCU00881
2	2703751	2704701	1467.76	205.718	443.636	16	2704151	0	NCU01692
1	5243601	5244301	864.017	261.62	305	5.95	5244125	0	NCU03300
4	5571001	5571751	1106.41	219.135	332.727	13.9	5571317	0	NCU05259
1	8482601	8483251	1074.21	222.489	277.272	7.53333	8482885	0	NCU02995
1	8482601	8483251	1074.21	222.489	277.272	7.53333	8482885	0	NCU02996
4	4854851	4855451	650.249	127.456	249.545	10.8444	4855104	0	NCU07003
1	5813201	5813551	243.284	73.7902	110.909	6.3	5813393	0	NCU09202
7	457051	457651	1267.4	133.046	249.545	38.4	457353	0	NCU05778
7	457051	457651	1267.4	133.046	249.545	38.4	457353	0	NCU05777
6	930351	930801	349.721	86.0886	166.363	5.4	930609	0	NCU04817
4	5038201	5038601	322.888	60.3738	138.636	21.6	5038383	0	NCU08846
1	5668501	5668951	490.146	111.803	166.363	18.2	5668778	0	NCU08348
4	3712451	3715051	4330.82	816.165	1358.63	16.3	3712965	0	NCU04342
2	198601	199751	2595.63	232.551	554.545	38.4	199025	0	NCU03569
3	2479201	2483201	12539.9	1365.12	2135	112.8	2480543	0	NCU00064
2	2222551	2224551	3627.8	619.391	1025.91	44.2	2223496	0	NCU01835
4	2416301	2417401	1366.68	249.322	526.818	18.4	2416618	0	NCU08321
1	573551	574451	1999.04	191.184	415.909	41.2	574165	0	NCU07453
2	3502651	3503051	342.566	97.269	138.636	4.69333	3502898	0	NCU08487
5	668401	668851	570.645	146.462	166.363	5.4	668557	0	NCU08909
1	4430401	4430751	271.906	62.6099	110.909	7.9	4430561	0	NCU03070
3	4220401	4221051	625.205	210.19	277.272	4.94545	4220530	0	NCU11856
5	4597751	4598301	516.084	84.9706	221.818	12.4	4598054	0	NCU01479
7	3829801	3830201	397.126	115.158	138.636	4.45714	3830092	0	NCU09041
7	486301	487501	1474.02	398.02	582.272	6.3	486575	0	NCU05770
5	1465351	1465851	415.909	136.4	194.091	3.71765	1465630	0	NCU04619
3	3626501	3627151	619.838	157.643	277.272	6.32727	3626827	0	NCU00373
1	572551	573351	1584.92	185.594	360.454	22.1714	573104	0	NCU07454
2	381301	383051	9579.32	793.804	887.272	83.6667	382397	0	NCU03520
5	5521251	5521801	551.862	174.413	221.818	3.87368	5521503	0	NCU04291
2	1631151	1634101	6269.93	930.204	1552.73	29.28	1631799	0	NCU05448
5	1782951	1783451	423.958	124.102	194.091	6.16	1783132	0	NCU03593
5	2203001	2203701	921.26	269.446	305	8.4	2203408	0	NCU03725
5	4617301	4617651	233.445	103.977	110.909	2.49412	4617525	1.84195e-09	NCU01475
7	3099851	3100251	355.982	81.6165	138.636	12	3100100	0	NCU09427
6	3609201	3609951	1098.36	210.19	332.727	11.04	3609652	0	NCU05134
4	1306801	1308351	6219.85	526.594	776.363	135	1307866	0	NCU11694
1	6712651	6713551	1458.81	243.731	415.909	25	6713361	0	NCU00923
7	4233251	4233601	261.173	80.4984	110.909	4.73333	4233396	0	NCU09300
3	3450701	3451301	698.548	159.879	249.545	9.36	3451052	0	NCU00322
1	2018651	2020251	4202.91	708.834	804.09	12.4571	2019140	0	NCU01923
1	2018651	2020251	4202.91	708.834	804.09	12.4571	2019140	0	NCU01922
2	1606451	1607301	980.292	176.649	388.181	27.2	1607013	0	NCU05427
2	1606451	1607301	980.292	176.649	388.181	27.2	1607013	0	NCU05429
2	1606451	1607301	980.292	176.649	388.181	27.2	1607013	0	NCU05429
3	5035501	5036251	679.765	106.213	332.727	33.3333	5035746	0	NCU10276
4	4783651	4784201	786.202	197.892	221.818	8.68571	4783999	0	NCU06986
7	735001	736351	2948.93	536.656	665.454	18.0571	735337	0	NCU08141
6	511251	511801	511.612	126.338	221.818	5.06667	511501	0	NCU12080
6	511251	511801	511.612	126.338	221.818	5.06667	511501	0	NCU04718
2	1381551	1382151	2577.74	219.135	249.545	17.9733	1381895	0	NCU05343
2	1381551	1382151	2577.74	219.135	249.545	17.9733	1381895	0	NCU05345
6	1477701	1478451	949.882	165.469	332.727	15.4	1478150	0	NCU05570
6	1477701	1478451	949.882	165.469	332.727	15.4	1478150	0	NCU05569
1	7748601	7749101	406.964	68.2001	194.091	8.53333	7748803	0	NCU00634
1	7748601	7749101	406.964	68.2001	194.091	8.53333	7748803	0	NCU00633
5	4291501	4292551	1162.76	332.056	499.09	7.68	4291689	0	NCU06690
5	4291501	4292551	1162.76	332.056	499.09	7.68	4291689	0	NCU06691
7	1073501	1074001	493.724	46.9574	194.091	22.6667	1073768	0	NCU02250
7	2435701	2436851	2126.95	393.548	554.545	14.4	2436571	0	NCU10715
6	875751	876151	364.032	118.512	138.636	3.44	875951	0	NCU04801
3	3431401	3431951	486.568	114.039	221.818	13.44	3431713	0	NCU00320
4	3937251	3937651	304.105	40.2492	138.636	19.4667	3937423	0	NCU08020
4	3937251	3937651	304.105	40.2492	138.636	19.4667	3937423	0	NCU10867
1	8372801	8373701	986.553	191.184	415.909	17.8	8373404	0	NCU03034
7	2233601	2234151	647.565	126.338	221.818	9.92	2233839	0	NCU06034
7	2233601	2234151	647.565	126.338	221.818	9.92	2233839	0	NCU06035
1	2194201	2196701	11689.3	887.719	1303.18	44.1091	2194534	0	NCU01872
1	2194201	2196701	11689.3	887.719	1303.18	44.1091	2194534	0	NCU01871
3	3390951	3391451	448.108	68.2001	194.091	19.6	3391221	0	NCU00309
3	3731801	3732701	1010.7	275.036	415.909	6.93333	3731996	0	NCU00401
1	5374051	5374751	776.363	288.453	305	4.3	5374255	0	NCU10852
7	858451	859251	887.272	224.725	360.454	6.55	858742	0	NCU02190
7	1076101	1077251	1198.53	311.931	554.545	13.4	1076942	0	NCU02251
6	2725951	2726451	426.642	109.567	194.091	8.8	2726169	0	NCU03857
1	6799451	6799801	253.123	70.4361	110.909	6.93333	6799652	0	NCU00911
4	4358251	4359201	1262.93	262.738	443.636	15.8	4358848	0	NCU07327
3	4365651	4366151	539.34	88.3247	194.091	11.9	4365921	0	NCU07558
3	4365651	4366151	539.34	88.3247	194.091	11.9	4365921	0	NCU07557
3	1477401	1478051	802.301	119.63	277.272	21.6	1477701	0	NCU06459
2	2227201	2227651	398.02	97.269	166.363	7.06667	2227297	0	NCU01835
7	927401	927801	335.41	137.518	138.636	3.14667	927667	3.10862e-15	NCU02209
4	3708401	3708901	519.662	149.817	194.091	6.11429	3708634	0	NCU04343
4	3708401	3708901	519.662	149.817	194.091	6.11429	3708634	0	NCU04342
6	4042001	4042401	306.789	71.5542	138.636	5.77778	4042263	0	NCU05022
6	4042001	4042401	306.789	71.5542	138.636	5.77778	4042263	0	NCU05020
1	2892451	2893001	601.055	133.046	221.818	6.26667	2892872	0	NCU02609
1	3356751	3357401	1592.08	117.394	277.272	27.7333	3357044	0	NCU02732
1	7287101	7287951	2128.74	244.849	388.181	32.64	7287334	0	NCU00758
1	7609201	7609701	786.202	166.587	194.091	6.97143	7609449	0	NCU00673
3	2618251	2619051	751.319	233.669	360.454	6.8	2618889	0	NCU00099
5	1410851	1411201	264.75	71.5542	110.909	7.06667	1410995	0	NCU04630
4	1829351	1829851	407.859	80.4984	194.091	6.66667	1829536	0	NCU06620
2	2238401	2238751	338.988	102.859	110.909	5.08571	2238521	0	NCU01834
1	1210101	1211151	1112.67	177.767	499.09	9.6	1210357	0	NCU02114
6	2413901	2414601	944.515	152.053	305	13.52	2414199	0	NCU03952
6	2413901	2414601	944.515	152.053	305	13.52	2414199	0	NCU03950
5	5501401	5502051	902.477	157.643	277.272	11.6	5501581	0	NCU11649
7	2782451	2782801	231.657	45.8394	110.909	7.33333	2782593	0	NCU04548
7	2782451	2782801	231.657	45.8394	110.909	7.33333	2782593	0	NCU04549
5	171651	172801	1363.11	251.558	554.545	17.6	172350	0	NCU08847
3	3441151	3442901	7501.56	610.447	887.272	31.44	3442394	0	NCU00321
3	2024651	2025201	635.938	124.102	221.818	9.92	2025002	0	NCU06242
3	2024651	2025201	635.938	124.102	221.818	9.92	2025002	0	NCU06243
1	7441501	7442001	531.29	171.059	194.091	3.66667	7441781	0	NCU00718
1	7441501	7442001	531.29	171.059	194.091	3.66667	7441781	0	NCU10793
4	5941001	5941501	663.665	50.3115	194.091	33.4	5941238	0	NCU10039
2	1748651	1749151	440.953	101.741	194.091	6.76364	1748863	0	NCU06854
5	3357851	3358251	307.683	36.8951	138.636	11.8	3358054	0	NCU01245
5	3357851	3358251	307.683	36.8951	138.636	11.8	3358054	0	NCU01246
1	9286351	9286951	831.817	169.941	249.545	18.9333	9286700	0	NCU02764
1	9286351	9286951	831.817	169.941	249.545	18.9333	9286700	0	NCU11053
4	2307051	2307451	305.894	80.4984	138.636	4.92308	2307336	0	NCU07668
1	6782151	6787001	8892.4	1641.27	2606.36	25.6667	6786626	0	NCU00911
3	5167101	5167901	2979.34	195.656	360.454	30.8923	5167589	0	NCU11290
7	668351	669651	2591.16	477.401	637.727	14	668873	0	NCU08159
4	4858701	4859351	1446.29	211.308	277.272	10.9455	4859091	0	NCU07003
1	3337601	3338051	489.252	116.276	166.363	6.2	3337839	0	NCU02725
1	3337601	3338051	489.252	116.276	166.363	6.2	3337839	0	NCU02726
3	3066801	3067601	767.419	141.99	360.454	19.7333	3067251	0	NCU00223
1	1387501	1387851	252.228	81.6165	110.909	4.73846	1387696	0	NCU10903
2	1634151	1635351	2087.59	428.207	582.272	39.2	1634646	0	NCU05448
1	4813551	4813951	373.871	69.3181	138.636	17.8	4813818	0	NCU03177
1	4813551	4813951	373.871	69.3181	138.636	17.8	4813818	0	NCU03178
1	7474251	7474801	952.565	171.059	221.818	8.07619	7474585	0	NCU00710
1	6657401	6659051	7403.17	1284.62	831.817	17.4857	6657749	0	NCU00939
3	1295801	1296251	487.463	187.83	166.363	3.64	1295977	0	NCU06407
1	4214501	4214851	231.657	55.9017	110.909	14.6	4214760	0	NCU09329
1	4214501	4214851	231.657	55.9017	110.909	14.6	4214760	0	NCU09328
4	2383001	2384301	2259.32	386.84	637.727	14.6182	2383983	0	NCU08331
4	2383001	2384301	2259.32	386.84	637.727	14.6182	2383983	0	NCU08330
5	3510301	3510751	333.621	55.9017	166.363	10.5333	3510517	0	NCU10673
5	3510301	3510751	333.621	55.9017	166.363	10.5333	3510517	0	NCU01282
3	2639601	2640151	518.768	125.22	221.818	12	2639752	0	NCU00105
5	5334951	5335651	1589.4	89.4427	305	60.5333	5335299	0	NCU04244
3	2716351	2717251	1605.5	216.899	415.909	20.9778	2716780	0	NCU00127
5	718651	720051	3581.29	448.332	693.181	25.3333	719124	0	NCU08899
5	718651	720051	3581.29	448.332	693.181	25.3333	719124	0	NCU08898
1	1931401	1932001	549.178	144.226	249.545	7.88571	1931767	0	NCU01940
7	434051	434951	1340.75	171.059	415.909	32.32	434349	0	NCU05786
5	5920001	5920751	1362.21	158.761	332.727	26.4	5920333	0	NCU09842
1	3115351	3115901	826.451	100.623	221.818	30.4	3115650	0	NCU02664
4	2903501	2904451	1688.68	295.161	443.636	13.7455	2904129	0	NCU06327
5	1842601	1843201	661.876	148.699	249.545	9.06667	1842882	0	NCU03613
6	3617601	3620251	5139.38	953.683	1386.36	22.5333	3619017	0	NCU05132
2	1488651	1489051	319.311	82.7345	138.636	7.9	1488875	0	NCU05387
2	1626301	1628301	4095.58	604.856	1025.91	29.6	1627798	0	NCU05437
4	4102601	4103151	760.263	84.9706	221.818	25.12	4102803	0	NCU08686
4	4102601	4103151	760.263	84.9706	221.818	25.12	4102803	0	NCU10273
3	2300601	2301001	406.964	55.9017	138.636	15.2	2300849	0	NCU00017
3	2300601	2301001	406.964	55.9017	138.636	15.2	2300849	0	NCU00018
1	8374551	8375701	4209.17	394.666	554.545	105.4	8375150	0	NCU03034
1	8374551	8375701	4209.17	394.666	554.545	105.4	8375150	0	NCU03033
6	3914751	3915201	368.504	95.0329	166.363	4.4	3914901	0	NCU05050
4	3111151	3111951	794.251	199.01	360.454	6.56	3111332	0	NCU11295
5	4290001	4290601	959.72	121.866	249.545	19.3333	4290347	0	NCU06690
6	4098601	4099001	279.061	57.0197	138.636	12	4098793	0	NCU05008
7	666701	667601	1592.97	326.466	415.909	12.2667	667214	0	NCU08159
3	2407601	2408251	787.99	146.462	277.272	19.4	2408000	0	NCU00048
5	2728401	2729051	1244.15	148.699	277.272	30.24	2728825	0	NCU01034
5	2728401	2729051	1244.15	148.699	277.272	30.24	2728825	0	NCU01036
5	2245401	2246101	810.351	119.63	305	15.8	2245802	0	NCU03735
5	4065251	4065801	448.108	90.5608	221.818	11.68	4065450	0	NCU06636
5	1378151	1379001	1987.42	261.62	388.181	52	1378679	0	NCU04637
5	1378151	1379001	1987.42	261.62	388.181	52	1378679	0	NCU04636
3	2272951	2273601	924.838	169.941	277.272	8.04706	2273269	0	NCU00010
6	1618001	1618701	720.014	182.24	305	8.93333	1618545	0	NCU05526
1	8300401	8300851	559.911	116.276	166.363	9.6	8300723	0	NCU03048
1	8300401	8300851	559.911	116.276	166.363	9.6	8300723	0	NCU03047
6	2167451	2168251	1164.54	157.643	360.454	51.2	2167839	0	NCU04019
1	5814601	5815251	682.448	181.122	277.272	6.02667	5815078	0	NCU09202
3	4185601	4186051	352.404	103.977	166.363	6.4	4185802	0	NCU09001
3	4185601	4186051	352.404	103.977	166.363	6.4	4185802	0	NCU09002
2	2724301	2725351	1846.99	443.859	499.09	16.2667	2724613	0	NCU01680
1	1123801	1124351	517.873	96.1509	221.818	9.28	1124051	0	NCU02138
1	1123801	1124351	517.873	96.1509	221.818	9.28	1124051	0	NCU02137
4	574001	575051	2144.84	299.633	499.09	16.7385	574344	0	NCU04872
6	2360501	2361501	1726.24	321.994	471.363	33.44	2361181	0	NCU03968
5	6290151	6293001	40835.1	942.503	1497.27	369.4	6292402	0	NCU07191
4	5454851	5455301	348.827	72.6722	166.363	8.08889	5455141	0	NCU05287
4	5454851	5455301	348.827	72.6722	166.363	8.08889	5455141	0	NCU05286
3	1917801	1918401	786.202	83.8525	249.545	25.0667	1917954	0	NCU06209
3	1917801	1918401	786.202	83.8525	249.545	25.0667	1917954	0	NCU06210
4	2941401	2942101	655.615	118.512	305	19	2941738	0	NCU06315
4	2941401	2942101	655.615	118.512	305	19	2941738	0	NCU06315
2	2578551	2580051	2113.53	394.666	748.636	19.6	2579740	0	NCU01742
2	2901951	2902401	360.454	92.7968	166.363	5.41538	2902251	0	NCU10404
1	9108351	9108701	252.228	62.6099	110.909	9.48571	9108512	0	NCU10987
1	9108351	9108701	252.228	62.6099	110.909	9.48571	9108512	0	NCU02794
5	2821701	2822301	581.378	124.102	249.545	13.3333	2822165	0	NCU01068
1	8805351	8806301	1211.05	283.981	443.636	10.8667	8805700	0	NCU02886
5	6247251	6248001	1017.86	115.158	332.727	23.6	6247619	0	NCU07205
4	2058351	2058801	359.56	67.082	166.363	6.56	2058634	0	NCU07733
7	912301	913001	918.577	130.81	305	17.3333	912659	0	NCU02203
7	3887801	3888251	391.759	83.8525	166.363	7	3888151	0	NCU09024
2	3541251	3541701	398.02	156.525	166.363	4.17143	3541438	0	NCU10142
4	3375401	3375951	457.052	110.685	221.818	9.37143	3375668	0	NCU04433
1	8515351	8515851	440.058	108.449	194.091	7.31429	8515554	0	NCU02979
4	1428401	1428851	512.507	87.2067	166.363	13.2	1428627	0	NCU07894
5	492501	493201	3861.24	247.086	305	26.5091	492796	0	NCU09823
1	5173401	5173951	451.686	130.81	221.818	13.6	5173807	0	NCU03283
1	5173401	5173951	451.686	130.81	221.818	13.6	5173807	0	NCU03284
1	8326951	8327901	1781.7	422.617	443.636	9.25714	8327146	0	NCU10772
1	4357351	4357901	451.686	126.338	221.818	8.34286	4357761	0	NCU03055
5	477501	478251	893.533	120.748	332.727	22.4	477902	0	NCU07739
1	7562851	7563301	445.425	182.24	166.363	2.98462	7563199	0	NCU00685
1	7562851	7563301	445.425	182.24	166.363	2.98462	7563199	0	NCU00685
1	3281401	3282051	791.568	141.99	277.272	11.44	3281737	0	NCU02711
1	3281401	3282051	791.568	141.99	277.272	11.44	3281737	0	NCU02712
6	1156601	1157401	1626.96	254.912	360.454	15.6667	1156967	0	NCU09795
1	5546001	5546551	821.979	109.567	221.818	40.5333	5546348	0	NCU08382
1	5546001	5546551	821.979	109.567	221.818	40.5333	5546348	0	NCU08380
5	3146901	3147401	1140.39	93.9149	194.091	20.64	3147097	0	NCU01178
5	3146901	3147401	1140.39	93.9149	194.091	20.64	3147097	0	NCU01179
4	31551	32201	1781.7	190.066	277.272	23.6	31960	0	NCU10572
1	1008951	1009451	394.442	111.803	194.091	14.6667	1009151	0	NCU02171
7	3691851	3692351	544.706	107.331	194.091	7.66667	3692226	0	NCU06864
1	2026301	2027401	3845.14	562.371	526.818	17.2	2027089	0	NCU11201
5	2212801	2214001	1681.52	302.987	582.272	13.4857	2213589	0	NCU03725
5	3448801	3449301	460.63	68.2001	194.091	13	3449082	0	NCU01262
5	3448801	3449301	460.63	68.2001	194.091	13	3449082	0	NCU01266
1	4550551	4551001	504.457	93.9149	166.363	7.44615	4550897	0	NCU03099
1	3124701	3125351	1144.87	287.335	277.272	5.85	3125139	0	NCU02665
5	60751	61401	1325.54	171.059	277.272	23.2	61126	0	NCU08870
1	7560801	7561301	488.357	87.2067	194.091	23.6	7561047	0	NCU00687
1	7560801	7561301	488.357	87.2067	194.091	23.6	7561047	0	NCU00685
1	1759901	1760551	1384.57	146.462	277.272	20.96	1760265	0	NCU01991
1	1759901	1760551	1384.57	146.462	277.272	20.96	1760265	0	NCU01990
3	4894351	4895251	4015.08	252.676	415.909	35.5636	4894803	0	NCU08565
5	4187501	4188151	587.639	134.164	277.272	6.18182	4187972	0	NCU06666
6	2364501	2364851	301.422	103.977	110.909	3.30909	2364649	0	NCU03967
2	3810951	3811301	282.639	65.964	110.909	8.22857	3811104	0	NCU08727
2	1808751	1809351	643.093	116.276	249.545	17.0667	1809111	0	NCU06839
3	1895601	1896451	1194.06	275.036	388.181	8.43636	1895828	0	NCU06203
3	1895601	1896451	1194.06	275.036	388.181	8.43636	1895828	0	NCU06204
1	7632901	7633351	353.299	68.2001	166.363	16.6	7633057	0	NCU00667
4	4495751	4496801	1701.2	427.089	499.09	20.8	4496199	0	NCU07293
3	1570751	1571801	1214.63	288.453	499.09	6.52308	1571430	0	NCU06483
6	2216451	2219451	7606.21	957.037	1580.45	22.5778	2217626	0	NCU04006
6	2216451	2219451	7606.21	957.037	1580.45	22.5778	2217626	0	NCU04005
5	3048151	3052251	11603.4	1616.68	2190.45	27.7333	3049350	0	NCU01153
5	3048151	3052251	11603.4	1616.68	2190.45	27.7333	3049350	0	NCU11618
1	3131501	3131951	459.736	169.941	166.363	4.85714	3131700	0	NCU11482
1	3131501	3131951	459.736	169.941	166.363	4.85714	3131700	0	NCU02668
1	8177951	8179051	9501.5	352.181	526.818	124.457	8178506	0	NCU00510
2	1635901	1637151	1695.83	357.771	609.999	9.44	1637008	0	NCU05448
4	2275451	2275951	553.65	110.685	194.091	8.07273	2275700	0	NCU07676
6	3172451	3172951	534.867	106.213	194.091	9.23636	3172795	0	NCU05989
6	2364851	2365201	338.988	114.039	110.909	3.45714	2365087	0	NCU03967
1	1349451	1349951	857.756	110.685	194.091	15.52	1349698	0	NCU02091
4	5563101	5564251	1877.4	279.508	554.545	22	5563379	0	NCU05260
4	1652551	1652901	255.806	86.0886	110.909	3.56	1652657	0	NCU06566
4	1652551	1652901	255.806	86.0886	110.909	3.56	1652657	0	NCU06568
3	44151	45151	1216.42	276.154	471.363	12.4	44879	0	NCU09514
3	1660801	1661151	225.396	61.4919	110.909	6.8	1661039	0	NCU06503
3	1660801	1661151	225.396	61.4919	110.909	6.8	1661039	0	NCU06503
1	4581401	4581851	481.202	76.0263	166.363	8.97778	4581659	0	NCU03105
1	4581401	4581851	481.202	76.0263	166.363	8.97778	4581659	0	NCU03106
1	5731051	5731751	767.419	155.407	305	14.6667	5731514	0	NCU11510
1	6108951	6109601	1014.28	121.866	277.272	16.88	6109315	0	NCU07389
4	4954901	4956051	1520.53	368.951	554.545	10.08	4955728	0	NCU07024
6	1792551	1793051	480.307	86.0886	194.091	24.2667	1792815	0	NCU09873
4	3853751	3854451	1198.53	202.364	305	10.6353	3854098	0	NCU07997
6	3260851	3263301	4036.55	864.24	1275.45	15.2	3262808	0	NCU10049
3	4434451	4434951	561.7	101.741	194.091	8.2	4434599	0	NCU07542
1	2500351	2500901	801.407	99.505	221.818	30.24	2500646	0	NCU02491
1	2500351	2500901	801.407	99.505	221.818	30.24	2500646	0	NCU02492
3	4299951	4300351	392.654	136.4	138.636	3.75652	4300251	0	NCU07574
3	3564501	3564951	616.26	137.518	166.363	10.4667	3564810	0	NCU00356
1	2467001	2467451	353.299	99.505	166.363	13.6	2467131	0	NCU02483
1	9478651	9479901	4719	273.918	609.999	61.6	9479275	0	NCU09230
4	5493351	5493701	226.29	63.7279	110.909	4.8	5493545	0	NCU05278
4	5493351	5493701	226.29	63.7279	110.909	4.8	5493545	0	NCU05277
1	4651601	4652101	409.648	108.449	194.091	11.68	4651754	0	NCU03125
7	3517301	3517951	704.809	178.885	277.272	5.15	3517701	0	NCU06910
2	2707901	2708451	446.319	82.7345	221.818	8.66667	2708187	0	NCU01689
1	1293301	1293751	396.231	136.4	166.363	4	1293441	0	NCU11041
1	1293301	1293751	396.231	136.4	166.363	4	1293441	0	NCU02099
7	236051	236801	1740.56	267.21	332.727	12.5867	236306	0	NCU05841
7	2711751	2712351	1783.49	116.276	249.545	38.4	2712128	0	NCU04532
4	5841651	5842301	927.521	107.331	277.272	23.2	5841847	0	NCU05182
4	1652951	1653601	678.87	121.866	277.272	19.68	1653316	0	NCU06566
4	1652951	1653601	678.87	121.866	277.272	19.68	1653316	0	NCU06568
4	5181001	5181701	962.404	219.135	305	8.66667	5181502	0	NCU08807
4	5181001	5181701	962.404	219.135	305	8.66667	5181502	0	NCU08806
4	779951	781351	2838.91	327.584	693.181	24.8	780999	0	NCU04930
4	779951	781351	2838.91	327.584	693.181	24.8	780999	0	NCU04931
5	3447951	3448851	1588.5	455.04	415.909	6.98182	3448152	0	NCU01262
5	3447951	3448851	1588.5	455.04	415.909	6.98182	3448152	0	NCU01266
3	3073101	3073601	509.823	159.879	194.091	7.37778	3073417	0	NCU00224
1	7279751	7280501	1008.91	155.407	332.727	10.1818	7280137	0	NCU00759
2	2214301	2214801	442.741	130.81	194.091	5.38182	2214528	0	NCU01837
1	8437801	8438201	396.231	72.6722	138.636	8.32	8438075	0	NCU03015
6	3367751	3368101	324.677	99.505	110.909	4.08	3367992	0	NCU05945
6	3367751	3368101	324.677	99.505	110.909	4.08	3367992	0	NCU05944
5	5469001	5470651	3171.64	595.912	831.817	15.12	5470422	0	NCU04276
1	7442901	7444451	3487.37	428.207	776.363	20.32	7443641	0	NCU10793
1	9456651	9457051	297.844	76.0263	138.636	10.24	9456849	0	NCU09238
1	9456651	9457051	297.844	76.0263	138.636	10.24	9456849	0	NCU09237
7	1632401	1633351	2090.28	249.322	443.636	24.7111	1632652	0	NCU02403
7	1632401	1633351	2090.28	249.322	443.636	24.7111	1632652	0	NCU12005
1	1030501	1030951	576.011	88.3247	166.363	7.85455	1030688	0	NCU11444
3	561651	562101	516.084	46.9574	166.363	24	561880	0	NCU05700
1	9182751	9183151	297.844	116.276	138.636	3.45	9182938	0	NCU02790
2	2258501	2259051	1100.15	202.364	221.818	18.7429	2258727	0	NCU01831
5	5467851	5468401	531.29	229.197	221.818	2.78095	5468050	1.11799e-13	NCU04276
3	1907301	1908351	1874.72	328.702	499.09	12.9	1907660	0	NCU06205
2	2722151	2722801	593.9	159.879	277.272	9.73333	2722687	0	NCU01684
6	307001	307801	1211.05	180.003	360.454	14.8	307299	0	NCU07062
1	6458051	6458951	1129.66	167.705	415.909	13.2	6458709	0	NCU00995
3	1655951	1656751	932.888	301.869	360.454	4.93333	1656474	0	NCU06500
3	1655951	1656751	932.888	301.869	360.454	4.93333	1656474	0	NCU06503
3	1504901	1505451	491.041	114.039	221.818	10.4	1505134	0	NCU06467
5	2674151	2674751	837.184	121.866	249.545	20.4571	2674450	0	NCU01011
1	2778451	2779251	1535.73	207.954	360.454	33.3714	2778837	0	NCU02575
2	3275301	3276001	656.51	144.226	305	14.8	3275552	0	NCU01498
2	3275301	3276001	656.51	144.226	305	14.8	3275552	0	NCU01496
5	521351	521901	484.78	111.803	221.818	20.2667	521694	0	NCU09825
5	521351	521901	484.78	111.803	221.818	20.2667	521694	0	NCU09826
2	2858301	2859551	1769.18	329.82	609.999	29.3333	2858899	0	NCU11932
2	2858301	2859551	1769.18	329.82	609.999	29.3333	2858899	0	NCU01640
2	363951	364601	584.955	183.358	277.272	12.2667	364115	0	NCU03525
2	363951	364601	584.955	183.358	277.272	12.2667	364115	0	NCU11880
5	5405701	5406201	508.035	135.282	194.091	6.4	5405950	0	NCU04262
4	4009351	4009901	527.712	149.817	221.818	6.62857	4009703	0	NCU08044
1	4116401	4117401	4581.26	379.014	471.363	61.1556	4116714	0	NCU09807
5	292951	293751	1152.02	186.712	360.454	13.92	293116	0	NCU07788
5	292951	293751	1152.02	186.712	360.454	13.92	293116	0	NCU07787
3	1081651	1082101	518.768	86.0886	166.363	9.2	1081911	0	NCU07846
1	8573901	8574551	710.175	110.685	277.272	12.8	8574180	0	NCU02960
2	2332301	2333051	1533.05	243.731	332.727	9.64444	2332773	0	NCU01816
2	2332301	2333051	1533.05	243.731	332.727	9.64444	2332773	0	NCU01815
4	2684151	2684601	399.809	93.9149	166.363	5.84615	2684350	0	NCU06387
5	760801	761301	685.131	112.921	194.091	9.15556	761000	0	NCU08888
2	4122751	4123551	1126.98	213.544	360.454	10.4	4123202	0	NCU08445
2	4122751	4123551	1126.98	213.544	360.454	10.4	4123202	0	NCU09335
2	2222001	2222451	461.524	130.81	166.363	4.87273	2222194	0	NCU01835
3	4379101	4379601	441.847	64.846	194.091	14.4	4379363	0	NCU07555
4	5687901	5688351	481.202	138.636	166.363	4.28	5688171	0	NCU05227
4	5687901	5688351	481.202	138.636	166.363	4.28	5688171	0	NCU05226
1	2433351	2434601	7933.57	402.492	609.999	84.24	2433697	0	NCU02474
1	2433351	2434601	7933.57	402.492	609.999	84.24	2433697	0	NCU02475
3	1978501	1980601	4286.1	1073.31	1081.36	12.7529	1979243	0	NCU06230
4	405401	406201	1174.38	206.836	360.454	12	405798	0	NCU07649
4	405401	406201	1174.38	206.836	360.454	12	405798	0	NCU07651
1	4556351	4556751	441.847	87.2067	138.636	7.68	4556501	0	NCU03101
1	2928301	2928701	301.422	99.505	138.636	3.81538	2928454	0	NCU02616
1	2928301	2928701	301.422	99.505	138.636	3.81538	2928454	0	NCU02617
3	1373401	1373901	567.961	96.1509	194.091	14.1714	1373666	0	NCU06425
3	1373401	1373901	567.961	96.1509	194.091	14.1714	1373666	0	NCU06426
7	2820901	2821551	1540.2	98.387	277.272	48.64	2821296	0	NCU04558
7	2820901	2821551	1540.2	98.387	277.272	48.64	2821296	0	NCU10311
3	2535101	2535651	918.577	133.046	221.818	31.2	2535451	0	NCU00077
3	2535101	2535651	918.577	133.046	221.818	31.2	2535451	0	NCU00078
3	2546701	2547401	889.955	149.817	305	14.2667	2547122	0	NCU00082
5	516901	517401	711.964	89.4427	194.091	10.2769	517179	0	NCU09824
1	9160801	9161301	405.176	72.6722	194.091	26.9333	9161055	0	NCU10282
3	1820151	1821301	2533.02	373.423	554.545	26.1333	1820450	0	NCU06185
6	593401	594401	4015.08	218.017	471.363	67.2	593871	0	NCU04732
6	593401	594401	4015.08	218.017	471.363	67.2	593871	0	NCU04733
3	255051	256351	1525.89	316.404	637.727	13.2	255525	0	NCU09174
2	3566701	3567101	345.249	38.0132	138.636	18.4	3566901	0	NCU08457
5	5950851	5951851	2257.53	223.607	471.363	32.8	5951152	0	NCU09848
5	5950851	5951851	2257.53	223.607	471.363	32.8	5951152	0	NCU09851
5	1352501	1353301	3727.97	166.587	360.454	101.733	1352988	0	NCU04645
5	1352501	1353301	3727.97	166.587	360.454	101.733	1352988	0	NCU04644
1	7075751	7076101	266.539	76.0263	110.909	4.55385	7076008	0	NCU00814
1	7075751	7076101	266.539	76.0263	110.909	4.55385	7076008	0	NCU00813
1	9001501	9004201	8155.39	1216.42	1414.09	16.7	9001936	0	NCU11564
1	9001501	9004201	8155.39	1216.42	1414.09	16.7	9001936	0	NCU02819
2	1902701	1903301	766.524	137.518	249.545	17	1903103	0	NCU06801
1	7430301	7431101	2914.94	256.03	360.454	27.84	7430587	0	NCU00719
4	2678001	2679251	3847.83	493.053	609.999	17.3846	2678722	0	NCU06389
1	618551	619201	1171.7	279.508	277.272	9.01818	619004	0	NCU07441
4	258751	259501	810.351	181.122	332.727	10.3	259241	0	NCU07613
3	47751	48751	1485.64	320.876	471.363	9.23636	48247	0	NCU09514
1	2880301	2881601	4939.92	342.118	637.727	42.6133	2881299	0	NCU02606
4	1606601	1608401	6984.58	451.686	914.999	75.0545	1607546	0	NCU06549
4	1606601	1608401	6984.58	451.686	914.999	75.0545	1607546	0	NCU06550
3	207401	208351	2280.79	290.689	443.636	16	207632	0	NCU09160
4	4784201	4784601	334.516	96.1509	138.636	4.58667	4784432	0	NCU06986
5	4151251	4151801	735.219	273.918	221.818	4	4151687	0	NCU06657
4	4778401	4779251	3009.75	204.6	388.181	30.1	4778791	0	NCU06984
3	3326601	3327251	602.844	97.269	277.272	25.8667	3326969	0	NCU00290
1	2747551	2748101	867.594	210.19	221.818	13.3333	2747801	0	NCU02564
1	2747551	2748101	867.594	210.19	221.818	13.3333	2747801	0	NCU02565
6	695801	696301	550.967	160.997	194.091	14.6	696131	0	NCU04757
6	695801	696301	550.967	160.997	194.091	14.6	696131	0	NCU04759
6	4022701	4023501	1714.62	428.207	360.454	20	4023200	0	NCU05025
4	573351	573801	341.671	91.6788	166.363	5.86667	573700	0	NCU04872
4	573351	573801	341.671	91.6788	166.363	5.86667	573700	0	NCU04873
1	931901	932501	975.82	157.643	249.545	9.50588	932227	0	NCU02187
1	931901	932501	975.82	157.643	249.545	9.50588	932227	0	NCU02184
5	1910551	1911101	567.067	126.338	221.818	8.62222	1910712	0	NCU03635
5	1910551	1911101	567.067	126.338	221.818	8.62222	1910712	0	NCU03636
5	1910551	1911101	567.067	126.338	221.818	8.62222	1910712	0	NCU03636
4	2861751	2862301	631.466	103.977	221.818	25.6	2862079	0	NCU06338
4	5370901	5371251	223.607	55.9017	110.909	6.1	5371076	0	NCU05314
2	2857301	2858351	1323.75	330.938	499.09	12.6857	2857571	0	NCU11932
4	4430701	4431601	1792.43	298.515	415.909	30.56	4431182	0	NCU07307
5	2792501	2793101	806.773	300.751	249.545	3.26154	2792786	0	NCU01059
5	5106251	5106751	572.433	112.921	194.091	10.7	5106433	0	NCU04179
1	6079601	6080951	2338.03	414.791	665.454	16	6080800	0	NCU07396
1	2946801	2947351	609.999	84.9706	221.818	15.4667	2947121	0	NCU02621
3	1363501	1364051	482.096	116.276	221.818	10.4	1363653	0	NCU06424
1	2244501	2246551	2540.17	576.906	1053.64	8.22857	2245366	0	NCU01856
3	45101	46051	2295.1	481.873	443.636	12.6	45885	0	NCU09514
1	9467051	9467501	373.871	65.964	166.363	12.32	9467250	0	NCU09233
5	3275751	3276251	554.545	138.636	194.091	5.70667	3276010	0	NCU01216
4	3852401	3853051	752.213	130.81	277.272	10.6667	3852589	0	NCU07996
4	3852401	3853051	752.213	130.81	277.272	10.6667	3852589	0	NCU07997
5	3052301	3053301	1224.47	201.246	471.363	14.0571	3052979	0	NCU11618
5	3052301	3053301	1224.47	201.246	471.363	14.0571	3052979	0	NCU01154
1	4416551	4417101	523.24	73.7902	221.818	15.84	4416843	0	NCU03066
4	766851	767451	580.483	118.512	249.545	10.1714	767117	0	NCU04927
2	3117601	3118251	686.92	155.407	277.272	10.9333	3117752	0	NCU01548
2	3117601	3118251	686.92	155.407	277.272	10.9333	3117752	0	NCU01547
3	1898851	1899201	241.495	48.0755	110.909	6.6	1899093	0	NCU06203
3	1898851	1899201	241.495	48.0755	110.909	6.6	1899093	0	NCU06204
3	1759601	1760201	624.31	136.4	249.545	12.8	1759971	0	NCU06173
7	2802401	2803051	1129.66	190.066	277.272	9.77778	2802656	0	NCU10865
4	5193851	5195001	2524.07	536.656	554.545	23.68	5194827	0	NCU08805
5	3545351	3546751	2012.46	370.069	693.181	34	3546026	0	NCU01291
5	3545351	3546751	2012.46	370.069	693.181	34	3546026	0	NCU11151
5	1370151	1370601	417.697	101.741	166.363	6.93333	1370404	0	NCU04639
5	4215151	4215801	1845.2	195.656	277.272	17.2235	4215443	0	NCU10240
5	4215151	4215801	1845.2	195.656	277.272	17.2235	4215443	0	NCU06674
1	1505051	1505651	517.873	114.039	249.545	8.16	1505157	0	NCU02060
1	1505051	1505651	517.873	114.039	249.545	8.16	1505157	0	NCU02059
5	1969251	1969851	1398.88	171.059	249.545	29.6	1969606	0	NCU03651
4	402651	403151	684.237	97.269	194.091	23.4667	402919	0	NCU07649
4	402651	403151	684.237	97.269	194.091	23.4667	402919	0	NCU07651
6	4093201	4093701	449.897	117.394	194.091	8.6	4093455	0	NCU05010
4	3904551	3905001	376.554	67.082	166.363	8.57143	3904753	0	NCU08009
4	3904551	3905001	376.554	67.082	166.363	8.57143	3904753	0	NCU11749
4	2318401	2319051	1012.49	157.643	277.272	24.2667	2318843	0	NCU07666
7	2587151	2588301	3501.68	412.555	554.545	23.2	2587599	0	NCU06139
7	2587151	2588301	3501.68	412.555	554.545	23.2	2587599	0	NCU06140
1	8639051	8640051	1627.86	305.223	471.363	18.6667	8639708	0	NCU02936
3	2949051	2950001	1172.59	160.997	443.636	20.8	2949705	0	NCU00193
3	2949051	2950001	1172.59	160.997	443.636	20.8	2949705	0	NCU00194
7	634051	634551	449.002	101.741	194.091	7.12	634250	0	NCU08171
1	803901	804301	305.894	103.977	138.636	4.30769	804102	0	NCU09084
1	1253351	1254051	1050.95	159.879	305	11.8545	1253793	0	NCU02110
2	324501	325501	1018.75	278.39	471.363	7.12	325309	0	NCU03537
2	324501	325501	1018.75	278.39	471.363	7.12	325309	0	NCU03536
5	3390551	3391251	618.944	184.476	305	6.88	3390683	0	NCU11620
5	3390551	3391251	618.944	184.476	305	6.88	3390683	0	NCU01255
5	3390551	3391251	618.944	184.476	305	6.88	3390683	0	NCU01256
5	37951	38651	1136.82	162.115	305	19.2	38461	0	NCU08878
5	37951	38651	1136.82	162.115	305	19.2	38461	0	NCU08877
5	2727801	2728401	1556.3	175.531	249.545	12.9455	2728149	0	NCU01034
5	2302401	2302851	409.648	167.705	166.363	3.55	2302646	0	NCU03752
1	2976501	2976901	322.888	80.4984	138.636	5.12	2976689	0	NCU02627
1	2976501	2976901	322.888	80.4984	138.636	5.12	2976689	0	NCU02628
1	7277151	7277901	1923.02	172.177	332.727	25.2	7277500	0	NCU00760
4	4859251	4859951	721.803	175.531	305	13.3333	4859777	0	NCU07003
1	1569301	1569901	744.163	118.512	249.545	21.6	1569697	0	NCU02046
7	2958851	2959301	535.762	60.3738	166.363	17.28	2959127	0	NCU10018
7	736501	737151	1165.44	223.607	277.272	9.17647	736819	0	NCU08141
1	1123001	1123701	1002.65	230.315	305	7.08571	1123350	0	NCU02138
1	7842351	7843101	2784.35	288.453	332.727	51.2	7842698	0	NCU00609
1	7327001	7327551	466.891	141.99	221.818	4.96	7327352	0	NCU11529
7	3725801	3726551	904.266	145.344	332.727	11.28	3726257	0	NCU11000
3	2769351	2769751	313.944	76.0263	138.636	7.4	2769499	0	NCU00142
7	2280901	2281801	3003.49	247.086	415.909	41.7	2281562	0	NCU06050
7	2280901	2281801	3003.49	247.086	415.909	41.7	2281562	0	NCU06051
3	4193051	4193651	537.551	186.712	249.545	5.2	4193178	0	NCU09004
6	1461351	1461851	542.917	120.748	194.091	25.3333	1461595	0	NCU05575
3	4072001	4072501	406.07	146.462	194.091	4.7	4072390	0	NCU10906
1	7405301	7405701	303.211	87.2067	138.636	4.57143	7405537	0	NCU00726
1	7405301	7405701	303.211	87.2067	138.636	4.57143	7405537	0	NCU00725
3	3307251	3307651	361.349	77.1443	138.636	7.34545	3307462	0	NCU00283
2	3177951	3178501	485.674	93.9149	221.818	20	3178133	0	NCU01529
2	490251	490951	2800.45	165.469	305	33.5467	490591	0	NCU03494
6	3388301	3388851	498.196	159.879	221.818	3.7913	3388650	0	NCU05939
6	3388301	3388851	498.196	159.879	221.818	3.7913	3388650	0	NCU05938
1	3154051	3155351	2408.69	451.686	637.727	19.2889	3155145	0	NCU02673
1	3154051	3155351	2408.69	451.686	637.727	19.2889	3155145	0	NCU11483
3	5153101	5153651	700.336	117.394	221.818	9.09091	5153347	0	NCU08779
3	5153101	5153651	700.336	117.394	221.818	9.09091	5153347	0	NCU11871
5	5024151	5026001	6293.19	705.479	942.726	35.2	5024429	0	NCU04158
5	4397251	4397651	297.844	89.4427	138.636	4.96	4397422	0	NCU06724
6	1482401	1482751	230.762	82.7345	110.909	3.05	1482560	2.20712e-13	NCU05568
1	9020551	9020951	297.844	68.2001	138.636	5.6	9020800	0	NCU02817
1	9020551	9020951	297.844	68.2001	138.636	5.6	9020800	0	NCU02815
6	510001	510851	852.389	213.544	388.181	5.86667	510194	0	NCU12080
4	4602901	4603801	1300.5	138.636	415.909	34.6667	4603344	0	NCU07257
5	4159201	4159601	432.008	92.7968	138.636	9.86667	4159352	0	NCU06660
5	4159201	4159601	432.008	92.7968	138.636	9.86667	4159352	0	NCU06661
2	2721451	2722051	806.773	191.184	249.545	5.68889	2721621	0	NCU01684
1	3288001	3288651	1278.14	212.426	277.272	14.7556	3288462	0	NCU02713
5	5759951	5761851	2912.25	447.214	970.454	33.3333	5760456	0	NCU08936
5	5759951	5761851	2912.25	447.214	970.454	33.3333	5760456	0	NCU08937
1	7843851	7844551	4259.26	128.574	305	77.52	7844237	0	NCU00609
5	4696951	4697751	1193.17	353.299	360.454	5.6381	4697298	0	NCU01452
1	2971751	2972301	548.284	86.0886	221.818	12.6857	2972004	0	NCU02626
5	2132201	2132601	299.633	95.0329	138.636	4.4	2132352	0	NCU03701
4	1580701	1581301	576.906	91.6788	249.545	17.6	1580950	0	NCU06540
3	417551	418051	447.214	168.823	194.091	5.06667	417848	0	NCU05666
3	1233051	1233551	542.917	90.5608	194.091	11.1111	1233324	0	NCU07884
[truncated: 1,525 more rows]
