# Supplementary material for: Combinatorial Control of Light Induced Chromatin Remodeling and Gene Activation in Neurospora
Source: PLoS Genet. 2015 Mar 30;11(3):e1005105. doi: 10.1371/journal.pgen.1005105 (PMC4378982; doi:10.1371/journal.pgen.1005105)
Supplement: S5 Table — (XLSX) [file pgen.1005105.s011.xlsx]

## Sheet: Peaks with motif and WCC sites
chr	start	end	coverage light	coverage dark	coverage background	max fold enrichment	peak	p value	associated gene
1	781601	781951	599.289	313.718	236.339	2.03893	781762	0	NCU09079
1	2056651	2057051	698.467	315.614	295.424	2.58135	2056931	0	NCU01911
1	2891351	2891751	637.422	193.873	293.62	3.8076	2891574	0	NCU02609
1	3292101	3292551	793.307	327.805	352.344	2.78667	3292352	0	NCU02713
1	4448851	4449351	2500.57	528.234	411.068	5.74222	4449169	0	NCU03072
1	4829351	4830001	1948.74	907.035	590.848	2.72655	4829600	0	NCU03184
1	5709451	5709851	1114.69	247.259	293.62	12.9622	5709694	0	NCU08336
1	6100651	6101251	2318.03	544.979	531.764	6.2117	6100917	0	NCU07392
1	6100651	6101251	2318.03	544.979	531.764	6.2117	6100917	0	NCU07390
1	6659601	6660001	763.883	374.377	295.424	2.52109	6659743	0	NCU00939
1	6659601	6660001	763.883	374.377	295.424	2.52109	6659743	0	NCU00938
1	6660101	6660651	900.078	339.044	469.791	4.53522	6660414	0	NCU00939
1	6660101	6660651	900.078	339.044	469.791	4.53522	6660414	0	NCU00938
1	7931051	7932201	5216.82	679.025	1174.48	43.51	7931418	0	NCU00583
1	7931051	7932201	5216.82	679.025	1174.48	43.51	7931418	0	NCU00582
1	8032601	8033551	2845.44	601.288	939.583	10.26	8033295	0	NCU00552
1	9002551	9003301	1711.35	725.059	709.018	3.98186	9003102	0	NCU11564
1	9002551	9003301	1711.35	725.059	709.018	3.98186	9003102	0	NCU02819
1	9251551	9251901	446.302	122.693	234.896	4.73273	9251768	0	NCU02771
1	9251551	9251901	446.302	122.693	234.896	4.73273	9251768	0	NCU02770
3	2478501	2478901	734.583	184.507	293.62	6.802	2478722	0	NCU00064
3	3153351	3153751	529.653	203.775	295.424	3.56226	3153563	0	NCU00243
3	3153351	3153751	529.653	203.775	295.424	3.56226	3153563	0	NCU00244
3	3732051	3732601	954.853	373.429	472.679	3.47321	3732429	0	NCU00401
3	4441551	4442251	3101.69	431.766	645.963	24.396	4441945	0	NCU07541
2	382101	382551	991.781	403.758	354.509	2.68363	382362	0	NCU03520
2	453401	453801	2256.07	440.195	293.62	5.44144	453601	0	NCU03505
2	1366901	1367501	2619.78	769.605	531.764	5.18557	1367326	0	NCU05338
2	1366901	1367501	2619.78	769.605	531.764	5.18557	1367326	0	NCU05340
2	3568851	3569551	1540.43	472.947	649.933	4.41444	3569316	0	NCU08457
2	3723451	3723851	853.099	161.093	293.62	10.032	3723641	0	NCU08699
2	4121651	4122001	379.036	126.439	234.896	4.35882	4121800	0	NCU08445
2	4121651	4122001	379.036	126.439	234.896	4.35882	4121800	0	NCU09335
5	534901	535451	1035.68	278.166	469.791	6.87353	535151	0	NCU09829
5	3885801	3886151	994.036	150.79	234.896	9.67371	3885960	0	NCU01392
5	5105151	5105651	2823.02	331.551	411.068	20.3604	5105420	0	NCU04179
5	5889351	5889851	1432.81	308.979	413.594	8.90566	5889699	0	NCU10063
4	439801	440301	750.335	230.558	437.078	4.89263	440149	0	NCU04851
4	1616401	1616901	746.328	239.766	411.068	5.07	1616751	0	NCU06553
4	1616401	1616901	746.328	239.766	411.068	5.07	1616751	0	NCU06554
4	5114051	5114401	517.838	133.932	234.896	5.57333	5114241	0	NCU10777
4	5114051	5114401	517.838	133.932	234.896	5.57333	5114241	0	NCU08824
7	669151	669601	1860.12	355.421	354.509	7.79245	669420	0	NCU08159
7	1118201	1118601	1754.24	158.283	293.62	20.615	1118466	0	NCU02264
7	1123501	1124001	3269.09	202.211	437.078	39.13	1123782	0	NCU02265
7	1486501	1487001	920.364	264.117	411.068	6.00585	1486767	0	NCU02356
7	1489051	1489801	2941.58	445.461	709.018	18.8874	1489527	0	NCU02356
6	587451	587901	942.192	401.863	354.509	2.87579	587604	0	NCU04731
6	1389151	1389501	452.708	118.01	234.896	4.74387	1389351	0	NCU05594
6	2362751	2363651	16496.3	643.549	886.273	65.9537	2363133	0	NCU03967
6	2363601	2364251	1728.23	411.341	590.848	7.18198	2363971	0	NCU03967
6	3310751	3311101	368.359	174.205	234.896	2.55517	3310922	6.43929e-15	NCU05960

## Sheet: WCC peaks with motif non light 
chr	start	end	coverage light	coverage dark	coverage background	max fold enrichment	peak	p value	associated gene
5	3885801	3886151	994.036	150.79	234.896	9.67371	3885960	0	NCU01392	not expressed
1	2056651	2057051	698.467	315.614	295.424	2.58135	2056931	0	NCU01911	not light induced
1	2891351	2891751	637.422	193.873	293.62	3.8076	2891574	0	NCU02609	< 2 fold
2	453401	453801	2256.07	440.195	293.62	5.44144	453601	0	NCU03505	not light induced
2	382101	382551	991.781	403.758	354.509	2.68363	382362	0	NCU03520	not expressed
6	586451	587051	1767.27	822.681	531.764	2.98052	586851	0	NCU04731	not light induced
2	1366901	1367501	2619.78	769.605	531.764	5.18557	1367326	0	NCU05338	light repressed
2	1366901	1367501	2619.78	769.605	531.764	5.18557	1367326	0	NCU05340	not light induced
1	6100651	6101251	2318.03	544.979	531.764	6.2117	6100917	0	NCU07392	not light induced
1	6100651	6101251	2318.03	544.979	531.764	6.2117	6100917	0	NCU07390	not light induced
7	669151	669601	1860.12	355.421	354.509	7.79245	669420	0	NCU08159	not light induced
2	3568851	3569551	1540.43	472.947	649.933	4.41444	3569316	0	NCU08457	not light induced
6	3310751	3311101	368.359	174.205	234.896	2.55517	3310922	6.43929e-15	NCU05960	not light induced

## Sheet: Overlapping WCC,SUB1 and FF7 
chr	start	end	coverage light	coverage dark	coverage background	max fold enrichment	peak	p value	associated genes
1	2007351	2007701	651.302	238.829	234.896	3.09887	2007550	0	NCU01924
1	2194651	2195101	898.934	418.923	354.509	2.92615	2194873	0	NCU01873
1	4829351	4830001	1948.74	907.035	590.848	2.72655	4829600	0	NCU03184
1	5732901	5733351	590.532	199.376	374.638	3.776	5733200	0	NCU11510/NCU09191
1	6660101	6660651	900.078	339.044	469.791	4.53522	6660414	0	NCU00939/NCU00938
1	6767801	6768151	370.335	185.767	236.339	2.15684	6768027	2.58027e-12
1	6790901	6791351	657.319	182.923	354.509	4.50713	6791139	0	NCU00911
1	7924051	7924701	1193.3	435.035	590.848	4.88099	7924236	0	NCU00585/NCU00584
1	7927951	7928451	1142.45	274.42	411.068	5.59636	7928175	0
1	7931051	7932201	5216.82	679.025	1174.48	43.51	7931418	0	NCU00582/NCU00583
1	8032601	8033551	2845.44	601.288	939.583	10.26	8033295	0	NCU00552
1	9001651	9002351	6891.83	625.541	649.933	34.8624	9001940	0	NCU02819/NCU11564
3	3732051	3732601	954.853	373.429	472.679	3.47321	3732429	0	NCU00401
3	4441551	4442251	3101.69	431.766	645.963	24.396	4441945	0	NCU07541
2	382101	382551	991.781	403.758	354.509	2.68363	382362	0	NCU03520
2	1642851	1643351	1739.84	365.847	413.594	9.47463	1643190	0
2	3568851	3569551	1540.43	472.947	649.933	4.41444	3569316	0	NCU08457
2	3723451	3723851	853.099	161.093	293.62	10.032	3723641	0	NCU08699
5	2154001	2154801	1775.71	816.995	768.103	2.37484	2154551	0	NCU03704/NCU11260
4	439801	440301	750.335	230.558	437.078	4.89263	440149	0	NCU04851
4	3157851	3158351	999.167	528.867	413.594	2.38544	3157922	0	NCU04502
4	5191201	5191651	590.848	289.076	354.509	2.59748	5191428	6.66134e-16
7	669151	669601	1860.12	355.421	354.509	7.79245	669420	0	NCU08159
7	870301	870751	923.201	551.614	354.509	1.75415	870450	9.19242e-12	NCU02193
7	1486501	1487001	920.364	264.117	411.068	6.00585	1486767	0	NCU02356
6	491901	492251	588.738	284.337	236.339	2.45228	492123	0
6	585201	585751	1146.88	653.027	472.679	1.97758	585620	2.33147e-15	NCU04731
6	3586201	3586701	1019.66	324.059	411.068	3.87125	3586508	0	NCU05143
