# Supplementary material for: Combinatorial Control of Light Induced Chromatin Remodeling and Gene Activation in Neurospora
Source: PLoS Genet. 2015 Mar 30;11(3):e1005105. doi: 10.1371/journal.pgen.1005105 (PMC4378982; doi:10.1371/journal.pgen.1005105)
Supplement: S6 Table — (XLSX) [file pgen.1005105.s012.xlsx]

## Sheet: Primers and probes for RTPCR
mRNA measurement
Gene name	Forward primer	Reverse primer	Probe
28s rRNA	GAACAACAGGGATTGCCCTA	GGACTCAGAAGGTGCCTCAC	6-FAM -TGAAATCTGGCTTCGGCCCG- TAMRA
rds1	TCTCAGTTGAGGACTTTGAGGA	CTGGTCTGCCATGAACTCG	UPL Probe #73 (Roche)
hyr1	GGCAAGGTAGTCCTGATCGT	GTCCGGGTACTTCTCCTTGA	6FAM-TTCACGCCTCAATACGCCGG -TAMRA
ncu00309	TTGGTGCGGAGCCTACTG	CGGCATACTTGAAGTCACCA	UPL Probe #38 (Roche)
vvd	ACGTCATGCGCTCTGATTCTG	AAAAGCTTCCGAGGCGTACA	6-FAM -CGACCTGAAGCAAAAAGACACGCCA- TAMRA
tubulin	AACGGTCGTTACCTCACCTG	GGGATCCACTCGACGAAGTA	6-FAM -TGCCATCTTCCGTGGCAAGG- TAMRA
ChIP-PCR for WC2 and SUB1 ChIPs
Gene name	Forward primer	Reverse primer	Probe
rds1	AAACATGGTTCGGGTGTTTC	CTGGCACCCTTGAATTGAC	UPL Probe #6 (Roche)
hyr1	GGACCGTGATGTGTTCAGG	CAGAACATTTCTGCGTAGCG	6FAM CCGACGCGGACTTTAGCGCT-TAMRA
ChIP-PCR for H2A ChIP
Gene name	Forward primer	Reverse primer	Probe
WCC BS-1	AGAACTAATCTACGGCGGACA	ATCGACAGAACTGCCATTCA	FAM-CCCGACTCGAAGCTCTGGGC-TAMRA
WCC BS-2	GATCGTGCGAGCAAGTGA	AGAGCACTTCCTCGGGTATG	FAM-CCTTGTTTGGCTGCAATGGCC-TAMRA
WCC BS-3	AATGACCCTTCGCCAACAT	TCAGTTGTCATTTCCGTGCT	UPL Probe #55 (Roche)
WCC BS-4	CATTGTGCATCTCCCAAGAG	CAGGTCTTTGGCTTCCTCAC	FAM-TGGCCCGTCCAGATCACTGG-TAMRA
rds1	CCGAATGGGCAGAGACAA	CGCATAACGAAAACCATGTG	UPL Probe #33 (Roche)
hyr1	GGAGCGAACTCTTGAAACTCTT	AGAATTCTCGAATCCGATGG	UPL Probe #19 (Roche)
actin	GATGACACAGATCGTTTTCGAGACT	CGGAGGCGTAGAGAGAAAGGA	FAM-CCGCCTTCTACGTCTCCATCCA-TAMRA
ChIP-PCR for RNAPII-S5
Gene name	Forward primer	Reverse primer	Probe
rds1	GTTCCCGCTCCCATCTACTC	AACCACTCCGGTGACCTTG	UPL Probe #77 (Roche)
hyr1	ACAAGAAGGGCTCCGAACTC	TGACGATCAGGACTACCTTGC	UPL Probe #39 (Roche)

## Sheet: Primers for cloning
Primers to generate sub1FLAG-HIS
Primer name	Primer sequence
sub1 frw with vec	GTAACGCCAGGGTTTTCCCAGTCACGACGATGGAAGCGGGCGATTCT
sub1 rev with flag	GTAGTCTTTGTCATCATCGTCTTTGTAGTCGTTTCGATCGTCGGTGGGT
sub1-3` frw with trpC	CACTTGTTTAGAGGTAATCCTTCTTTCTAGTAAGTTCACTATCCGACAGCGAAA
sub1-3` rev with vec	GCGGATAACAATTTCACACAGGAAACAGCACCCAGTCTTCGGCTCCAT
Flag cas frw	GCATGCGACTACAAAGACG
Flag cas rev with trpC	GGAGACAAGCTTCTAGAAAGAAGGATTAC
Primers to generate ccg1::sub1
Primer name	Primer sequence
sub1 orf with 3` frw xba1	AAAAAATCTAGAATGGAAGCGGGCGATTCT
sub1 orf with 3` rev not1	AAAAAAGCGGCCGCTTTACTCTACCAGAAAAGCGGAACA
Promoter ccg1 ecor1 frw	AAAAAGAATTCTAGAAGGAGCAGTCCATCTGC
Promoter ccg1 xba rev	AAAAATCTAGATTTGGTTGATGTGAGGGGTT
Primers to generate tub::sub1
Primer name	Primer sequence
Promoter tub ecor1 frw	AAAAAAGAATTCATGGCGGGATCTTCCTTGA
Promoter tub xba rev	AAAAAATCTAGACTTGACGGTTTGGTGATGACG
Primers to generate qa2::sub1Flag
Primer name	Primer sequence
Promoter qa frw	TAGAGTCCTTGACAAGCAGTCGCT
Promoter qa rev	TGTGTTTGGTACCTCTGGTTGGG
sub1 5` frw with vec	GTAACGCCAGGGTTTTCCCAGTCACGACG TGGGCTTCAGTTGGACAAGC
sub1 5` rev with hyg	CAAAAATGCTCCTTCAATATCATCTTCTGT TGGCTAGTTTGGCTGGCTG
hyg frw	ACAGAAGATGATATTGAAGGAGCAT
hyg rev with qa	GACACCAGCGACTGCTTGTCAAGGACTCTA CTAGAAAGAAGGATTACCTCTAAAC
sub1 ORF frw with qa flag	ATCGCACCCAACCAGAGGTACCAAACACAACCACCATGGACTACAAAGACGATGATGACAAA GAAGCGGGCGATTCTGCT
sub1 ORF rev with vec	GCGGATAACAATTTCACACAGGAAACAGC TGCCGCTGTCTGCAATCG
Primers to generate FF7FLAG-HIS
ff7 frw with vec	GTAACGCCAGGGTTTTCCCAGTCACGACGTGAGCAGCGCAGAGATGG
ff7 rev with flag	GTAGTCTTTGTCATCATCGTCTTTGTAGTCAGTTGGAATGCCGCGGTG
ff7-3` frw with hyg	CGACCGGGATCCACTTAACGTTACTGAAATCTGATGTTGTTACTGTCTGGTGTCAC
ff7-3` rev with vec	GCGGATAACAATTTCACACAGGAAACAGC GTTCATAGCCGACTGATACCGAC
Flag cas frw	GCATGC GACTACAAAGACG
Flag cas rev with hyg	GATTTCAGTAACGTTAAGTGGATC
