# Supplementary material for: Combinatorial Control of Light Induced Chromatin Remodeling and Gene Activation in Neurospora
Source: PLoS Genet. 2015 Mar 30;11(3):e1005105. doi: 10.1371/journal.pgen.1005105 (PMC4378982; doi:10.1371/journal.pgen.1005105)
Supplement: S7 Table — (XLSX) [file pgen.1005105.s013.xlsx]

## Sheet: Sheet1
Light induction replicate 1
wt	SRR1578070
∆sub1	SRR1578069
∆ff7	SRR1636058
Light induction replicate 2
wt and ccg1:sub1	SRR1773423
Nucleosome mapping replicate 1
wt	SRR1773427
∆sub1	SRR1773426
∆wc2	SRR1773428
∆ff7	SRR1773425
Nucleosome mapping replicate 2
wt	SRR1578148
∆sub1	SRR1578150
∆wc2	SRR1578147
ChIP-seq
Mnase WC2 ChIP-seq	SRR1578071
TAP-WC2 ChIP-seq	SRR1578072
SUB1FLAGHIS ChIP-seq (with non-tagged control)	SRR1578122
FF7FLAGHIS ChIP-seq (with non-tagged control)	SRR1622039
